# Supplementary material for: Impact of male trait exaggeration on sex-biased gene expression and genome architecture in a water strider
Source: BMC Biol. 2021 Apr 30;19:89. doi: 10.1186/s12915-021-01021-4 (PMC8088084; doi:10.1186/s12915-021-01021-4)
Supplement: Supplementary file 1 — Additional file 1: Table S1. Genome metrics after assembly and genomic libraries used to sequence and assemble M. longipes genome. [file 12915_2021_1021_MOESM1_ESM.xlsx]

## Sheet: Feuil1
Genome metrics	Value
Genome size	668.14 Mb
Coverage	331.45X
Contig L50/N50	216.72 kb
Scaffold L50/N50	5 (54.155 Mb)
Scaffold L90/N90	12 (7.927 Mb)
# scaffolds	1935
% genome gaps	1.26%
library type	library number	sample used	sequencing strategy
270bp	1	Big/low 2	HS4000 PE150
500bp	1	Big/low 2	HS2500 PE 126 V4
800bp	1	Big/low 2	HS2500 PE 126 V4
2kb	1	Females Yellow 2	HS4000 PE50
		Small/high line 4	HS4000 PE50
		Small/high line 8	HS4000 PE50
		Small/high line 2	HS4000 PE50
		Big/low 1	HS4000 PE50
		Small/high line 3	HS4000 PE50
5kb	1	Big/high	HS4000 PE50
10kb	1	Big/high	HS4000 PE50
20kbPB	1	Small/high line 5	pacbio 20kb
		Small/high line 6	pacbio 20kb
	1	Small/high line 7	pacbio 20kb
		Small/high line 1	pacbio 20kb
Hi-C	1	crossing populations from Big/high and Small/high (F2 and F5 generations)	Dovetail Hi-C libraries
