# Supplementary material for: Impact of male trait exaggeration on sex-biased gene expression and genome architecture in a water strider
Source: BMC Biol. 2021 Apr 30;19:89. doi: 10.1186/s12915-021-01021-4 (PMC8088084; doi:10.1186/s12915-021-01021-4)
Supplement: Supplementary file 4 — Additional file 4: Table S2. Summary statistics of the differences in fold-change and expression for the sex-biased genes between the three legs. [file 12915_2021_1021_MOESM4_ESM.xlsx]

## Sheet: Feuil1
	Fold change differences
	Comparisons	Wilkoxon values	p-values
	L3M vs L2M	W = 41050	0.2753
	L3M vs L1M	W = 50915	6.997e-05
	L2M vs L1M	W = 16789	6.128e-05
	L3F vs L2F	W = 274854	< 2.2e-16
	L3F vs L1F	W = 249005	1.626e-13
	L2F vs L1F	W = 42391	< 2.2e-16
	Gene expression differences
	Legs	Sex-biased expression	Comparisons	Wilkoxon values	p-values
	First legs	Male-biased	L3M vs L2M	W = 13466	0.5455
			L3M vs L1M	W = 13970	0.2271
			L2M vs L1M	W = 13479	0.5352
			L3F vs L2F	W = 13128	0.8415
			L3F vs L1F	W = 13796	0.3175
			L2F vs L1F	W = 13620	0.4301
		Female-biased	L3M vs L2M	W = 87466	0.01084
			L3M vs L1M	W = 83292	0.2074
			L2M vs L1M	W = 74461	0.1439
			L3F vs L2F	W = 82651	0.2877
			L3F vs L1F	W = 76565	0.4163
			L2F vs L1F	W = 72629	0.04273
	Second legs	Male-biased	L3M vs L2M	W = 14722	0.2806
			L3M vs L1M	W = 16447	0.002276
			L2M vs L1M	W = 15568	0.04072
			L3F vs L2F	W = 14439	0.4501
			L3F vs L1F	W = 14625	0.333
			L2F vs L1F	W = 13987	0.8115
		Female-biased	L3M vs L2M	W = 74452	2.854e-08
			L3M vs L1M	W = 69378	0.0002941
			L2M vs L1M	W = 53889	0.02321
			L3F vs L2F	W = 64748	0.06295
			L3F vs L1F	W = 66105	0.01752
			L2F vs L1F	W = 61172	0.6174
	Third legs	Male-biased	L3M vs L2M	W = 142961	0.2469
			L3M vs L1M	W = 153397	0.001009
			L2M vs L1M	W = 147909	0.03017
			L3F vs L2F	W = 132193	0.2984
			L3F vs L1F	W = 134860	0.6203
			L2F vs L1F	W = 139760	0.6139
		Female-biased	L3M vs L2M	W = 522762	0.06535
			L3M vs L1M	W = 447501	6.494e-05
			L2M vs L1M	W = 424218	6.638e-09
			L3F vs L2F	W = 590232	1.488e-12
			L3F vs L1F	W = 549774	8.224e-05
			L2F vs L1F	W = 456971	0.001116
