# Supplementary material for: Impact of male trait exaggeration on sex-biased gene expression and genome architecture in a water strider
Source: BMC Biol. 2021 Apr 30;19:89. doi: 10.1186/s12915-021-01021-4 (PMC8088084; doi:10.1186/s12915-021-01021-4)
Supplement: Supplementary file 6 — Additional file 6: Table S3. Fisher test statistical analyses of leg and sex biased genes. [file 12915_2021_1021_MOESM6_ESM.xls]

## Sheet: Hoja1
Fisher test Figure 3
	Sex biased in Male legs								Sex biased in Female legs
	A	L3 biased	Not L3 biased			L3 biased	Not L3 biased		B	L3 biased	Not L3 biased			L3 biased	Not L3 biased
	Female biased	10	846		Male biased	84	440		Female biased	18	980		Male biased	8	448
	Not female biased	314	7209		Not male biased	240	7615		Not female biased	90	7439		Not male biased	100	7971
	Fisher test p-value	0.999999810698671			Fisher test p-value	3.47555683131502e-31			Fisher test p-value	0.0763927276295516			Fisher test p-value	0.220113067241665
L3
		L1 biased	Not L1 biased			L1 biased	Not L1 biased			L1 biased	Not L1 biased			L1 biased	Not L1 biased
	Female biased	80	776		Male biased	25	499		Female biased	12	986		Male biased	36	420
	Not female biased	244	7279		Not male biased	299	7556		Not female biased	175	7354		Not male biased	151	7920
	Fisher test p-value	1.61627773404644e-14			Fisher test p-value	0.16019426481571			Fisher test p-value	0.994814517088955			Fisher test p-value	1.06562484965421e-11
	C	L3 biased	Not L3 biased			L3 biased	Not L3 biased		D	L3 biased	Not L3 biased			L3 biased	Not L3 biased
	Female biased	31	298		Male biased	21	140		Female biased	17	379		Male biased	4	139
	Not female biased	255	7814		Not male biased	265	7972		Not female biased	71	8196		Not male biased	84	8436
	Fisher test p-value	2.23058443735032e-07			Fisher test p-value	1.07983761874031e-07			Fisher test p-value	3.64499515227248e-07			Fisher test p-value	0.0573523484552129
L1
		L1 biased	Not L1 biased			L1 biased	Not L1 biased			L1 biased	Not L1 biased			L1 biased	Not L1 biased
	Female biased	18	311		Male biased	7	154		Female biased	32	364		Male biased	2	141
	Not female biased	366	7703		Not male biased	377	7860		Not female biased	211	8056		Not male biased	241	8279
	Fisher test p-value	0.247393251193998			Fisher test p-value	0.609007402599073			Fisher test p-value	5.31754220743054e-08			Fisher test p-value	0.914094520051257
Fisher test Supplementary Figure 4
	Sex biased in Male legs								Sex biased in Female legs
	A	L2 biased	Not L2 biased			L2 biased	Not L2 biased		B	L2 biased	Not L2 biased			L2 biased	Not L2 biased
	Female biased	0	293		Male biased	21	145		Female biased	7	339		Male biased	0	136
	Not female biased	72	8047		Not male biased	51	8195		Not female biased	7	8133		Not male biased	14	8336
	Fisher test p-value	1			Fisher test p-value	1.43082813278602e-19			Fisher test p-value	4.7272586224894e-07			Fisher test p-value	1
L2
		L1 biased	Not L1 biased			L1 biased	Not L1 biased			L1 biased	Not L1 biased			L1 biased	Not L1 biased
	Female biased	9	284		Male biased	1	165		Female biased	0	346		Male biased	1	135
	Not female biased	106	8013		Not male biased	114	8132		Not female biased	14	8126		Not male biased	13	8337
	Fisher test p-value	0.0186903087963018			Fisher test p-value	0.900530073600958			Fisher test p-value	1			Fisher test p-value	0.202570426046968
	C	L2 biased	Not L2 biased			L2 biased	Not L2 biased		D	L2 biased	Not L2 biased			L2 biased	Not L2 biased
	Female biased	3	310		Male biased	10	151		Female biased	2	395		Male biased	0	140
	Not female biased	56	8088		Not male biased	49	8247		Not female biased	9	8260		Not male biased	11	8515
	Fisher test p-value	0.373943933220468			Fisher test p-value	1.3315091692419e-07			Fisher test p-value	0.0876042438332513			Fisher test p-value	1
L1
		L1 biased	Not L1 biased			L1 biased	Not L1 biased			L1 biased	Not L1 biased			L1 biased	Not L1 biased
	Female biased	11	302		Male biased	4	157		Female biased	9	388		Male biased	2	138
	Not female biased	136	8008		Not male biased	143	8153		Not female biased	21	8248		Not male biased	28	8498
	Fisher test p-value	0.0203059830592576			Fisher test p-value	0.306849153767958			Fisher test p-value	4.92297667518488e-06			Fisher test p-value	0.0840410174248179
Significant p values
