# Supplementary material for: Impact of male trait exaggeration on sex-biased gene expression and genome architecture in a water strider
Source: BMC Biol. 2021 Apr 30;19:89. doi: 10.1186/s12915-021-01021-4 (PMC8088084; doi:10.1186/s12915-021-01021-4)
Supplement: Supplementary file 8 — Additional file 8: Table S4. Summary statistics for dN/dS analyses. [file 12915_2021_1021_MOESM8_ESM.xlsx]

## Sheet: LCA_sig_sex_sex_resume_L3_will
First legs
Comb1	Comb2	Microvelia_americana	Microvelia_ayacuchana	Microvelia_paludicola	Microvelia_sp	Microvelia_longipes	Microvelia_pulchella
Female_biased	Male_biased	0.0167860442111132	0.0291606652536962	0.0812289248261821	0.903134766418772	0.00314110390437553	0.0823401793701265
Female_biased	Unbiased	0.94252658109455	1	1	0.499988009336352	1	1
Male_biased	Unbiased	0.0858573221595227	0.102700388359328	0.267217873059278	0.194854731403833	0.0145806932823789	0.187003250552761
Second legs
Comb1	Comb2	Microvelia_americana	Microvelia_ayacuchana	Microvelia_paludicola	Microvelia_sp	Microvelia_longipes	Microvelia_pulchella
Female_biased	Male_biased	0.00765217350593547	0.0223296695266322	0.0165407525392598	0.165280606810119	0.00214316952588754	0.00818931683884438
Female_biased	Unbiased	0.104956871083858	0.0261466205260971	0.152392833920699	0.0364735886437067	0.00379106581883786	0.000869586553142317
Male_biased	Unbiased	0.252133766630101	0.989823933378759	0.406411917663955	1	0.280618554914906	0.80010720496639
Third legs
Comb1	Comb2	Microvelia_americana	Microvelia_ayacuchana	Microvelia_paludicola	Microvelia_sp	Microvelia_longipes	Microvelia_pulchella
Female_biased	Male_biased	1.30754045782083e-07	7.53995696852322e-10	4.49754163413314e-08	8.98035015958123e-09	6.41986836880867e-20	5.2385196789048e-16
Female_biased	Unbiased	1.1577630211973e-10	5.96233993445169e-12	1.64586306898953e-08	4.69053874357656e-10	4.04445472076523e-25	1.35743373895052e-21
Male_biased	Unbiased	0.145375523808991	0.106801142949939	0.173877688263519	0.161861451737074	0.00184499737149998	0.0308176599172764
Sex-biased (third legs) & Leg-biased (third vs first legs males)
Comb1	Comb2	Microvelia_americana	Microvelia_ayacuchana	Microvelia_paludicola	Microvelia_sp	Microvelia_longipes	Microvelia_pulchella
Leg_biased-Female_biased	Leg_biased-Male_biased	0.0227177566962053	0.0198036040548272	0.396943363236096	0.0142519566010407	0.000241154957333939	0.015673321297969
Leg_biased-Female_biased	Leg_biased-Sex_unbiased	0.255500116189788	0.921149474731028	1	0.0953544976600659	0.0721859313684731	0.422475036736547
Leg_biased-Female_biased	Leg_unbiased-Female_biased	1	0.823172547977493	0.151954621380086	1	0.549859688093562	0.167580006551408
Leg_biased-Female_biased	Leg_unbiased-Male_biased	1	1	1	1	0.133300918880975	0.979206545712413
Leg_biased-Female_biased	Leg_unbiased-Sex_unbiased	1	1	1	1	1	1
Leg_biased-Male_biased	Leg_biased-Sex_unbiased	0.295183303227436	0.12496885185017	0.53962606786877	0.515706601919896	0.0449098566267031	0.21906753481564
Leg_biased-Male_biased	Leg_unbiased-Female_biased	0.000400417968407233	5.8327474527091e-05	4.05466017902927e-05	6.32392498271454e-05	6.88683253260467e-09	2.11993395183802e-06
Leg_biased-Male_biased	Leg_unbiased-Male_biased	0.265269652634797	0.191780367382245	0.305588437916429	0.126776380306683	0.0590092705841409	0.11884149329991
Leg_biased-Male_biased	Leg_unbiased-Sex_unbiased	0.0509958040992692	0.0481386009656729	0.0694279558710591	0.0326808692478311	0.0023459293983752	0.0222562475912204
Leg_biased-Sex_unbiased	Leg_unbiased-Female_biased	1.89365039886125e-08	2.28881480453247e-09	3.33673206374875e-08	6.37399517228328e-11	3.16074268329124e-19	1.25681104244206e-17
Leg_biased-Sex_unbiased	Leg_unbiased-Male_biased	1	1	1	1	1	1
Leg_biased-Sex_unbiased	Leg_unbiased-Sex_unbiased	0.271983385445132	1	0.393896166532167	0.013198998707047	0.0911380527557118	0.124183753942955
Leg_unbiased-Female_biased	Leg_unbiased-Male_biased	3.0065484831912e-05	1.03748849629949e-07	2.19682964855325e-06	1.7764815341564e-06	8.00014907551386e-16	2.42586942733591e-13
Leg_unbiased-Female_biased	Leg_unbiased-Sex_unbiased	2.79501124675462e-09	2.80349966372936e-11	1.2247220719472e-08	1.53839822853424e-08	7.0523895902563e-24	4.53810153021219e-21
Leg_unbiased-Male_biased	Leg_unbiased-Sex_unbiased	1	1	1	1	0.247284102170583	1
