# Supplementary material for: Impact of male trait exaggeration on sex-biased gene expression and genome architecture in a water strider
Source: BMC Biol. 2021 Apr 30;19:89. doi: 10.1186/s12915-021-01021-4 (PMC8088084; doi:10.1186/s12915-021-01021-4)
Supplement: Supplementary file 13 — Additional file 13: Table S5. Gene Ontology (GO) term tables. [file 12915_2021_1021_MOESM13_ESM.xlsx]

## Sheet: GO_BP_male-biased_L3
	GO.ID	Term	Annotated	Significant	Expected	classicFisher
1	GO:0006412	translation	316	32	5.35	1.1e-16
2	GO:0000028	ribosomal small subunit assembly	6	2	0.1	0.0041
3	GO:0000398	mRNA splicing, via spliceosome	62	6	1.05	0.0067
4	GO:0000413	protein peptidyl-prolyl isomerization	24	3	0.41	0.0074
5	GO:0000462	maturation of SSU-rRNA from tricistronic rRNA transcript (SSU-rRNA, 5.8S rRNA, LSU-rRNA)	8	2	0.14	0.0075
6	GO:0001732	formation of cytoplasmic translation initiation complex	11	2	0.19	0.0142
7	GO:0042274	ribosomal small subunit biogenesis	15	4	0.25	0.0167
8	GO:0070816	phosphorylation of RNA polymerase II C-terminal domain	1	1	0.02	0.0169
9	GO:0042733	embryonic digit morphogenesis	1	1	0.02	0.0169
10	GO:0033499	galactose catabolic process via UDP-galactose	1	1	0.02	0.0169
11	GO:0006069	ethanol oxidation	1	1	0.02	0.0169
12	GO:2000211	regulation of glutamate metabolic process	1	1	0.02	0.0169
13	GO:0006014	D-ribose metabolic process	1	1	0.02	0.0169
14	GO:0009448	gamma-aminobutyric acid metabolic process	1	1	0.02	0.0169
15	GO:1903850	regulation of cristae formation	1	1	0.02	0.0169
16	GO:0021532	neural tube patterning	1	1	0.02	0.0169
17	GO:1904491	protein localization to ciliary transition zone	1	1	0.02	0.0169
18	GO:0006850	mitochondrial pyruvate transmembrane transport	1	1	0.02	0.0169
19	GO:0019243	methylglyoxal catabolic process to D-lactate via S-lactoyl-glutathione	1	1	0.02	0.0169
20	GO:0006294	nucleotide-excision repair, preincision complex assembly	1	1	0.02	0.0169
21	GO:0006351	transcription, DNA-templated	575	13	9.73	0.0184
22	GO:0051028	mRNA transport	14	2	0.24	0.0227
23	GO:0006096	glycolytic process	15	2	0.25	0.0259
24	GO:0051171	regulation of nitrogen compound metabolic process	614	12	10.39	0.0334
25	GO:0033387	putrescine biosynthetic process from ornithine	2	1	0.03	0.0336
26	GO:0035735	intraciliary transport involved in cilium assembly	2	1	0.03	0.0336
27	GO:0006529	asparagine biosynthetic process	2	1	0.03	0.0336
28	GO:0016260	selenocysteine biosynthetic process	2	1	0.03	0.0336
29	GO:0008612	peptidyl-lysine modification to peptidyl-hypusine	2	1	0.03	0.0336
30	GO:0006109	regulation of carbohydrate metabolic process	2	1	0.03	0.0336
31	GO:0030490	maturation of SSU-rRNA	11	3	0.19	0.0494
32	GO:0006012	galactose metabolic process	4	2	0.07	0.0497
33	GO:0007596	blood coagulation	3	1	0.05	0.0499
34	GO:0006488	dolichol-linked oligosaccharide biosynthetic process	3	1	0.05	0.0499
35	GO:0006446	regulation of translational initiation	3	1	0.05	0.0499
36	GO:0016925	protein sumoylation	3	1	0.05	0.0499
37	GO:0031591	wybutosine biosynthetic process	3	1	0.05	0.0499
38	GO:0032436	positive regulation of proteasomal ubiquitin-dependent protein catabolic process	3	1	0.05	0.0499
39	GO:0006379	mRNA cleavage	3	1	0.05	0.0499
40	GO:0007602	phototransduction	3	1	0.05	0.0499
41	GO:0016055	Wnt signaling pathway	22	2	0.37	0.0527
42	GO:0080090	regulation of primary metabolic process	614	12	10.39	0.0657
43	GO:0042749	regulation of circadian sleep/wake cycle	4	1	0.07	0.0660
44	GO:0018298	protein-chromophore linkage	4	1	0.07	0.0660
45	GO:0019509	L-methionine salvage from methylthioadenosine	4	1	0.07	0.0660
46	GO:0007064	mitotic sister chromatid cohesion	4	1	0.07	0.0660
47	GO:0006729	tetrahydrobiopterin biosynthetic process	4	1	0.07	0.0660
48	GO:0006376	mRNA splice site selection	4	1	0.07	0.0660
49	GO:0008643	carbohydrate transport	60	3	1.02	0.0810
50	GO:0006450	regulation of translational fidelity	5	1	0.08	0.0818

## Sheet: GO_MF_male-biased_L3
	GO.ID	Term	Annotated	Significant	Expected	classicFisher
1	GO:0003735	structural constituent of ribosome	148	29	2.73	7.7e-22
2	GO:0004499	N,N-dimethylaniline monooxygenase activity	5	2	0.09	0.0033
3	GO:0016740	transferase activity	2961	66	54.65	0.0036
4	GO:0003899	DNA-directed 5'-3' RNA polymerase activity	40	4	0.74	0.0061
5	GO:0003755	peptidyl-prolyl cis-trans isomerase activity	24	3	0.44	0.0094
6	GO:0042132	fructose 1,6-bisphosphate 1-phosphatase activity	1	1	0.02	0.0185
7	GO:0030628	pre-mRNA 3'-splice site binding	1	1	0.02	0.0185
8	GO:0008108	UDP-glucose:hexose-1-phosphate uridylyltransferase activity	1	1	0.02	0.0185
9	GO:0017061	S-methyl-5-thioadenosine phosphorylase activity	1	1	0.02	0.0185
10	GO:0004045	aminoacyl-tRNA hydrolase activity	1	1	0.02	0.0185
11	GO:0008010	structural constituent of chitin-based larval cuticle	1	1	0.02	0.0185
12	GO:0034386	4-aminobutyrate:2-oxoglutarate transaminase activity	1	1	0.02	0.0185
13	GO:0004416	hydroxyacylglutathione hydrolase activity	1	1	0.02	0.0185
14	GO:0050833	pyruvate transmembrane transporter activity	1	1	0.02	0.0185
15	GO:0047631	ADP-ribose diphosphatase activity	1	1	0.02	0.0185
16	GO:0002196	Ser-tRNA(Ala) hydrolase activity	1	1	0.02	0.0185
17	GO:0051903	S-(hydroxymethyl)glutathione dehydrogenase activity	1	1	0.02	0.0185
18	GO:0005506	iron ion binding	95	5	1.75	0.0312
19	GO:0004497	monooxygenase activity	106	7	1.96	0.0316
20	GO:0003978	UDP-glucose 4-epimerase activity	2	1	0.04	0.0366
21	GO:0048027	mRNA 5'-UTR binding	2	1	0.04	0.0366
22	GO:0004066	asparagine synthase (glutamine-hydrolyzing) activity	2	1	0.04	0.0366
23	GO:0052856	NADHX epimerase activity	2	1	0.04	0.0366
24	GO:0000384	first spliceosomal transesterification activity	2	1	0.04	0.0366
25	GO:0000386	second spliceosomal transesterification activity	2	1	0.04	0.0366
26	GO:0017147	Wnt-protein binding	2	1	0.04	0.0366
27	GO:0030366	molybdopterin synthase activity	2	1	0.04	0.0366
28	GO:0031624	ubiquitin conjugating enzyme binding	2	1	0.04	0.0366
29	GO:0004756	selenide, water dikinase activity	2	1	0.04	0.0366
30	GO:0004332	fructose-bisphosphate aldolase activity	2	1	0.04	0.0366
31	GO:0008124	4-alpha-hydroxytetrahydrobiopterin dehydratase activity	2	1	0.04	0.0366
32	GO:0008273	calcium, potassium:sodium antiporter activity	2	1	0.04	0.0366
33	GO:0004586	ornithine decarboxylase activity	2	1	0.04	0.0366
34	GO:0042302	structural constituent of cuticle	107	6	1.97	0.0414
35	GO:0016705	oxidoreductase activity, acting on paired donors, with incorporation or reduction of molecular oxygen	121	8	2.23	0.0418
36	GO:0050661	NADP binding	18	2	0.33	0.0427
37	GO:0020037	heme binding	110	5	2.03	0.0530
38	GO:0004634	phosphopyruvate hydratase activity	3	1	0.06	0.0544
39	GO:0009881	photoreceptor activity	3	1	0.06	0.0544
40	GO:0004596	peptide alpha-N-acetyltransferase activity	3	1	0.06	0.0544
41	GO:0004869	cysteine-type endopeptidase inhibitor activity	3	1	0.06	0.0544
42	GO:0008569	ATP-dependent microtubule motor activity, minus-end-directed	3	1	0.06	0.0544
43	GO:0070181	small ribosomal subunit rRNA binding	3	1	0.06	0.0544
44	GO:0005549	odorant binding	47	3	0.87	0.0556
45	GO:0045503	dynein light chain binding	4	1	0.07	0.0718
46	GO:0031386	protein tag	4	1	0.07	0.0718
47	GO:0019843	rRNA binding	28	3	0.52	0.0766
48	GO:0051959	dynein light intermediate chain binding	5	1	0.09	0.0889
49	GO:0051920	peroxiredoxin activity	5	1	0.09	0.0889
50	GO:0003723	RNA binding	405	16	7.47	0.0996

## Sheet: GO_BP_female-biased_L3
	GO.ID	Term	Annotated	Significant	Expected	classicFisher
1	GO:0006468	protein phosphorylation	197	30	6.03	3.6e-08
2	GO:0006355	regulation of transcription, DNA-templated	465	38	14.23	9.4e-07
3	GO:0006886	intracellular protein transport	143	15	4.38	2.2e-05
4	GO:0045859	regulation of protein kinase activity	23	6	0.7	2.8e-05
5	GO:0051209	release of sequestered calcium ion into cytosol	7	4	0.21	2.8e-05
6	GO:0007155	cell adhesion	59	8	1.81	5.1e-05
7	GO:0055114	oxidation-reduction process	561	34	17.17	0.00011
8	GO:0007165	signal transduction	702	54	21.48	0.00013
9	GO:0006888	ER to Golgi vesicle-mediated transport	21	5	0.64	0.00035
10	GO:0019934	cGMP-mediated signaling	2	2	0.06	0.00093
11	GO:0007605	sensory perception of sound	2	2	0.06	0.00093
12	GO:0045944	positive regulation of transcription by RNA polymerase II	39	6	1.19	0.00346
13	GO:0006108	malate metabolic process	4	2	0.12	0.00538
14	GO:0016055	Wnt signaling pathway	22	4	0.67	0.00643
15	GO:0030036	actin cytoskeleton organization	46	8	1.41	0.00780
16	GO:0016567	protein ubiquitination	105	9	3.21	0.00900
17	GO:0018108	peptidyl-tyrosine phosphorylation	16	3	0.49	0.01184
18	GO:0030198	extracellular matrix organization	6	2	0.18	0.01291
19	GO:0099133	ATP hydrolysis coupled anion transmembrane transport	6	2	0.18	0.01291
20	GO:0000122	negative regulation of transcription by RNA polymerase II	17	3	0.52	0.01405
21	GO:0015914	phospholipid transport	11	3	0.34	0.01763
22	GO:0007179	transforming growth factor beta receptor signaling pathway	7	2	0.21	0.01771
23	GO:0043066	negative regulation of apoptotic process	7	2	0.21	0.01771
24	GO:0006511	ubiquitin-dependent protein catabolic process	108	7	3.31	0.02776
25	GO:0016192	vesicle-mediated transport	172	15	5.26	0.02784
26	GO:0035023	regulation of Rho protein signal transduction	22	3	0.67	0.02844
27	GO:0007015	actin filament organization	32	5	0.98	0.02882
28	GO:0006811	ion transport	350	36	10.71	0.02910
29	GO:0032482	Rab protein signal transduction	9	2	0.28	0.02916
30	GO:0030041	actin filament polymerization	20	3	0.61	0.03048
31	GO:0006753	nucleoside phosphate metabolic process	164	7	5.02	0.03052
32	GO:0035076	ecdysone receptor-mediated signaling pathway	1	1	0.03	0.03060
33	GO:0055129	L-proline biosynthetic process	1	1	0.03	0.03060
34	GO:2000310	regulation of NMDA receptor activity	1	1	0.03	0.03060
35	GO:0098780	response to mitochondrial depolarisation	1	1	0.03	0.03060
36	GO:0090630	activation of GTPase activity	1	1	0.03	0.03060
37	GO:0070534	protein K63-linked ubiquitination	1	1	0.03	0.03060
38	GO:0046777	protein autophosphorylation	1	1	0.03	0.03060
39	GO:1904970	brush border assembly	1	1	0.03	0.03060
40	GO:0045736	negative regulation of cyclin-dependent protein serine/threonine kinase activity	1	1	0.03	0.03060
41	GO:0007517	muscle organ development	1	1	0.03	0.03060
42	GO:0015876	acetyl-CoA transport	1	1	0.03	0.03060
43	GO:0006107	oxaloacetate metabolic process	1	1	0.03	0.03060
44	GO:0015810	aspartate transmembrane transport	1	1	0.03	0.03060
45	GO:0015813	L-glutamate transmembrane transport	1	1	0.03	0.03060
46	GO:0043312	neutrophil degranulation	1	1	0.03	0.03060
47	GO:0008101	decapentaplegic signaling pathway	1	1	0.03	0.03060
48	GO:0050919	negative chemotaxis	1	1	0.03	0.03060
49	GO:0000185	activation of MAPKKK activity	1	1	0.03	0.03060
50	GO:0000186	activation of MAPKK activity	1	1	0.03	0.03060
51	GO:0034587	piRNA metabolic process	1	1	0.03	0.03060
52	GO:0071346	cellular response to interferon-gamma	1	1	0.03	0.03060
53	GO:0043490	malate-aspartate shuttle	1	1	0.03	0.03060
54	GO:1904684	negative regulation of metalloendopeptidase activity	1	1	0.03	0.03060
55	GO:0014019	neuroblast development	1	1	0.03	0.03060
56	GO:0009398	FMN biosynthetic process	1	1	0.03	0.03060
57	GO:0046843	dorsal appendage formation	1	1	0.03	0.03060
58	GO:0050665	hydrogen peroxide biosynthetic process	1	1	0.03	0.03060
59	GO:0048843	negative regulation of axon extension involved in axon guidance	1	1	0.03	0.03060
60	GO:0042423	catecholamine biosynthetic process	1	1	0.03	0.03060
61	GO:0006203	dGTP catabolic process	1	1	0.03	0.03060
62	GO:0042412	taurine biosynthetic process	1	1	0.03	0.03060
63	GO:0006607	NLS-bearing protein import into nucleus	1	1	0.03	0.03060
64	GO:0010040	response to iron(II) ion	1	1	0.03	0.03060
65	GO:0070778	L-aspartate transmembrane transport	1	1	0.03	0.03060
66	GO:0046168	glycerol-3-phosphate catabolic process	1	1	0.03	0.03060
67	GO:0071447	cellular response to hydroperoxide	1	1	0.03	0.03060
68	GO:0045947	negative regulation of translational initiation	1	1	0.03	0.03060
69	GO:0001755	neural crest cell migration	1	1	0.03	0.03060
70	GO:0046549	retinal cone cell development	1	1	0.03	0.03060
71	GO:0019236	response to pheromone	1	1	0.03	0.03060
72	GO:0007340	acrosome reaction	1	1	0.03	0.03060
73	GO:0010133	proline catabolic process to glutamate	1	1	0.03	0.03060
74	GO:0010508	positive regulation of autophagy	1	1	0.03	0.03060
75	GO:0071577	zinc ion transmembrane transport	1	1	0.03	0.03060
76	GO:0097638	L-arginine import across plasma membrane	1	1	0.03	0.03060
77	GO:0051012	microtubule sliding	1	1	0.03	0.03060
78	GO:0051014	actin filament severing	1	1	0.03	0.03060
79	GO:0071929	alpha-tubulin acetylation	1	1	0.03	0.03060
80	GO:0009996	negative regulation of cell fate specifi...	1	1	0.03	0.03060
81	GO:0002052	positive regulation of neuroblast proliferation	1	1	0.03	0.03060
82	GO:0055085	transmembrane transport	555	39	16.99	0.03069
83	GO:0006810	transport	1061	80	32.47	0.03499
84	GO:0007030	Golgi organization	10	2	0.31	0.03573
85	GO:0045892	negative regulation of transcription, DNA-templated	42	6	1.29	0.03905
86	GO:0016579	protein deubiquitination	27	3	0.83	0.04833
87	GO:0035335	peptidyl-tyrosine dephosphorylation	12	2	0.37	0.05034
88	GO:0071805	potassium ion transmembrane transport	31	4	0.95	0.05262
89	GO:0043547	positive regulation of GTPase activity	30	4	0.92	0.05739
90	GO:0045010	actin nucleation	13	2	0.4	0.05832
91	GO:0040008	regulation of growth	8	3	0.24	0.05998
92	GO:0006562	proline catabolic process	3	2	0.09	0.06011
93	GO:0030307	positive regulation of cell growth	2	1	0.06	0.06027
94	GO:0006552	leucine catabolic process	2	1	0.06	0.06027
95	GO:0006574	valine catabolic process	2	1	0.06	0.06027
96	GO:0031146	SCF-dependent proteasomal ubiquitin-dependent protein catabolic process	2	1	0.06	0.06027
97	GO:0006210	thymine catabolic process	2	1	0.06	0.06027
98	GO:0000132	establishment of mitotic spindle orientation	2	1	0.06	0.06027
99	GO:0048015	phosphatidylinositol-mediated signaling	2	1	0.06	0.06027
100	GO:0001751	compound eye photoreceptor cell differentiation	2	1	0.06	0.06027

## Sheet: GO_MF_female-biased_L3
	GO.ID	Term	Annotated	Significant	Expected	classicFisher
1	GO:0003924	GTPase activity	114	17	3.79	2.1e-07
2	GO:0005525	GTP binding	155	19	5.15	9.3e-07
3	GO:0005524	ATP binding	734	50	24.39	1.0e-06
4	GO:0005509	calcium ion binding	177	20	5.88	1.8e-06
5	GO:0003779	actin binding	76	13	2.53	4.4e-06
6	GO:0042302	structural constituent of cuticle	107	14	3.56	1.2e-05
7	GO:0004674	protein serine/threonine kinase activity	89	18	2.96	2.7e-05
8	GO:0030552	cAMP binding	3	3	0.1	3.6e-05
9	GO:0008603	cAMP-dependent protein kinase regulator activity	3	3	0.1	3.6e-05
10	GO:0003700	DNA-binding transcription factor activity	227	20	7.54	7.0e-05
11	GO:0017048	Rho GTPase binding	28	6	0.93	0.00067
12	GO:0005219	ryanodine-sensitive calcium-release channel activity	6	3	0.2	0.00068
13	GO:0017075	syntaxin-1 binding	2	2	0.07	0.00110
14	GO:0048037	cofactor binding	359	20	11.93	0.00153
15	GO:0019905	syntaxin binding	5	4	0.17	0.00321
16	GO:0042813	Wnt-activated receptor activity	3	2	0.1	0.00323
17	GO:0047555	3',5'-cyclic-GMP phosphodiesterase activity	3	2	0.1	0.00323
18	GO:0004675	transmembrane receptor protein serine/threonine kinase activity	3	2	0.1	0.00323
19	GO:0001228	DNA-binding transcription activator activity, RNA polymerase II-specific	4	2	0.13	0.00633
20	GO:0015293	symporter activity	25	3	0.83	0.01030
21	GO:0004683	calmodulin-dependent protein kinase activity	5	2	0.17	0.01031
22	GO:0015299	solute:proton antiporter activity	5	2	0.17	0.01031
23	GO:0004252	serine-type endopeptidase activity	110	9	3.66	0.01099
24	GO:0005506	iron ion binding	95	8	3.16	0.01368
25	GO:0004715	non-membrane spanning protein tyrosine kinase activity	6	2	0.2	0.01513
26	GO:0043565	sequence-specific DNA binding	158	13	5.25	0.01624
27	GO:0005096	GTPase activator activity	31	4	1.03	0.01862
28	GO:0003682	chromatin binding	18	3	0.6	0.02052
29	GO:0031683	G-protein beta/gamma-subunit complex binding	7	2	0.23	0.02072
30	GO:0046983	protein dimerization activity	138	9	4.59	0.02667
31	GO:0003707	steroid hormone receptor activity	20	3	0.66	0.02731
32	GO:0015297	antiporter activity	12	4	0.4	0.03304
33	GO:0042562	hormone binding	2	2	0.07	0.03316
34	GO:0030274	LIM domain binding	1	1	0.03	0.03324
35	GO:0008521	acetyl-CoA transmembrane transporter activity	1	1	0.03	0.03324
36	GO:0008139	nuclear localization sequence binding	1	1	0.03	0.03324
37	GO:0015412	ATPase-coupled molybdate transmembrane transporter	1	1	0.03	0.03324
38	GO:0019799	tubulin N-acetyltransferase activity	1	1	0.03	0.03324
39	GO:0004367	glycerol-3-phosphate dehydrogenase [NAD+] activity	1	1	0.03	0.03324
40	GO:0030215	semaphorin receptor binding	1	1	0.03	0.03324
41	GO:0004350	glutamate-5-semialdehyde dehydrogenase activity	1	1	0.03	0.03324
42	GO:0004597	peptide-aspartate beta-dioxygenase activity	1	1	0.03	0.03324
43	GO:0008531	riboflavin kinase activity	1	1	0.03	0.03324
44	GO:0035100	ecdysone binding	1	1	0.03	0.03324
45	GO:0017172	cysteine dioxygenase activity	1	1	0.03	0.03324
46	GO:0045127	N-acetylglucosamine kinase activity	1	1	0.03	0.03324
47	GO:0019187	beta-1,4-mannosyltransferase activity	1	1	0.03	0.03324
48	GO:0003938	IMP dehydrogenase activity	1	1	0.03	0.03324
49	GO:0015408	ferric-transporting ATPase activity	1	1	0.03	0.03324
50	GO:0004349	glutamate 5-kinase activity	1	1	0.03	0.03324
51	GO:0004719	protein-L-isoaspartate (D-aspartate) O-methyltransferase activity	1	1	0.03	0.03324
52	GO:0047874	dolichyldiphosphatase activity	1	1	0.03	0.03324
53	GO:0004511	tyrosine 3-monooxygenase activity	1	1	0.03	0.03324
54	GO:0005483	soluble NSF attachment protein activity	1	1	0.03	0.03324
55	GO:0045499	chemorepellent activity	1	1	0.03	0.03324
56	GO:0001102	RNA polymerase II activating transcription factor binding	1	1	0.03	0.03324
57	GO:0015183	L-aspartate transmembrane transporter activity	1	1	0.03	0.03324
58	GO:0004709	MAP kinase kinase kinase activity	1	1	0.03	0.03324
59	GO:0015189	L-lysine transmembrane transporter activity	1	1	0.03	0.03324
60	GO:0003842	1-pyrroline-5-carboxylate dehydrogenase activity	1	1	0.03	0.03324
61	GO:0005243	gap junction channel activity	1	1	0.03	0.03324
62	GO:0070840	dynein complex binding	1	1	0.03	0.03324
63	GO:0008832	dGTPase activity	1	1	0.03	0.03324
64	GO:0004485	methylcrotonoyl-CoA carboxylase activity	1	1	0.03	0.03324
65	GO:0004861	cyclin-dependent protein serine/threonine kinase inhibitor activity	1	1	0.03	0.03324
66	GO:0008191	metalloendopeptidase inhibitor activity	1	1	0.03	0.03324
67	GO:0036422	heptaprenyl diphosphate synthase activity	1	1	0.03	0.03324
68	GO:0000064	L-ornithine transmembrane transporter activity	1	1	0.03	0.03324
69	GO:0005385	zinc ion transmembrane transporter activity	1	1	0.03	0.03324
70	GO:0047952	glycerol-3-phosphate dehydrogenase [NAD(P)+] activity	1	1	0.03	0.03324
71	GO:0005313	L-glutamate transmembrane transporter activity	1	1	0.03	0.03324
72	GO:0008349	MAP kinase kinase kinase kinase activity	1	1	0.03	0.03324
73	GO:0004672	protein kinase activity	203	29	6.75	0.03353
74	GO:0042803	protein homodimerization activity	9	2	0.3	0.03399
75	GO:0005089	Rho guanyl-nucleotide exchange factor activity	22	3	0.73	0.03514
76	GO:0000166	nucleotide binding	1232	89	40.95	0.03588
77	GO:0061630	ubiquitin protein ligase activity	25	4	0.83	0.03924
78	GO:0003774	motor activity	81	4	2.69	0.03964
79	GO:0005267	potassium channel activity	22	3	0.73	0.04146
80	GO:0005484	SNAP receptor activity	10	2	0.33	0.04157
81	GO:0046872	metal ion binding	2993	84	99.47	0.04561
82	GO:0036459	thiol-dependent ubiquitinyl hydrolase activity	25	3	0.83	0.04880
83	GO:0043167	ion binding	3972	159	132.01	0.05185
84	GO:0051015	actin filament binding	26	3	0.86	0.05386
85	GO:0004879	nuclear receptor activity	12	2	0.4	0.05837
86	GO:0008138	protein tyrosine/serine/threonine phosphatase activity	2	1	0.07	0.06537
87	GO:0004767	sphingomyelin phosphodiesterase activity	2	1	0.07	0.06537
88	GO:0004781	sulfate adenylyltransferase (ATP) activity	2	1	0.07	0.06537
89	GO:0001784	phosphotyrosine residue binding	2	1	0.07	0.06537
90	GO:0005070	SH3/SH2 adaptor activity	2	1	0.07	0.06537
91	GO:0030366	molybdopterin synthase activity	2	1	0.07	0.06537
92	GO:0070273	phosphatidylinositol-4-phosphate binding	2	1	0.07	0.06537
93	GO:0102391	decanoate-CoA ligase activity	2	1	0.07	0.06537
94	GO:0034450	ubiquitin-ubiquitin ligase activity	2	1	0.07	0.06537
95	GO:0004473	malate dehydrogenase (decarboxylating) (NADP+) activity	2	1	0.07	0.06537
96	GO:0015929	hexosaminidase activity	2	1	0.07	0.06537
97	GO:0004657	proline dehydrogenase activity	2	1	0.07	0.06537
98	GO:0030060	L-malate dehydrogenase activity	2	1	0.07	0.06537
99	GO:0004430	1-phosphatidylinositol 4-kinase activity	2	1	0.07	0.06537
100	GO:0003994	aconitate hydratase activity	2	1	0.07	0.06537

## Sheet: GO_BP_male-biased_L2
	GO.ID	Term	Annotated	Significant	Expected	classicFisher
1	GO:0009448	gamma-aminobutyric acid metabolic proces...	1	1	0	0.0048
2	GO:0018094	protein polyglycylation	1	1	0	0.0048
3	GO:2000211	regulation of glutamate metabolic proces...	1	1	0	0.0048
4	GO:0006294	nucleotide-excision repair, preincision ...	1	1	0	0.0048
5	GO:0070816	phosphorylation of RNA polymerase II C-t...	1	1	0	0.0048
6	GO:0016055	Wnt signaling pathway	22	2	0.11	0.0050
7	GO:0006109	regulation of carbohydrate metabolic pro...	2	1	0.01	0.0097
8	GO:0042749	regulation of circadian sleep/wake cycle	4	1	0.02	0.0192
9	GO:0006278	RNA-dependent DNA biosynthetic process	1643	14	7.96	0.0226
10	GO:0006777	Mo-molybdopterin cofactor biosynthetic p...	5	1	0.02	0.0240
11	GO:0007417	central nervous system development	7	1	0.03	0.0334
12	GO:0008643	carbohydrate transport	60	2	0.29	0.0341
13	GO:0007275	multicellular organism development	164	3	0.79	0.0538
14	GO:0006355	regulation of transcription, DNA-templat...	465	7	2.25	0.0562
15	GO:0006338	chromatin remodeling	19	1	0.09	0.0882
16	GO:0055114	oxidation-reduction process	561	5	2.72	0.1346
17	GO:0006814	sodium ion transport	30	1	0.15	0.1358
18	GO:0040034	regulation of development, heterochronic	33	1	0.16	0.1483
19	GO:0019538	protein metabolic process	2073	9	10.05	0.1581
20	GO:0006813	potassium ion transport	36	1	0.17	0.1607

## Sheet: GO_MF_male-biased_L2
	GO.ID	Term	Annotated	Significant	Expected	classicFisher
1	GO:0042302	structural constituent of cuticle	107	6	0.58	2.5e-05
2	GO:0070735	protein-glycine ligase activity	1	1	0.01	0.0054
3	GO:0034386	4-aminobutyrate:2-oxoglutarate transamin...	1	1	0.01	0.0054
4	GO:0017147	Wnt-protein binding	2	1	0.01	0.0109
5	GO:0000384	first spliceosomal transesterification a...	2	1	0.01	0.0109
6	GO:0004499	N,N-dimethylaniline monooxygenase activi...	5	1	0.03	0.0269
7	GO:0000981	DNA-binding transcription factor activit...	69	2	0.38	0.0542
8	GO:0003964	RNA-directed DNA polymerase activity	1643	14	8.94	0.0578
9	GO:0050661	NADP binding	18	1	0.1	0.0936
10	GO:0004497	monooxygenase activity	106	3	0.58	0.0941
11	GO:0005506	iron ion binding	95	2	0.52	0.0944
12	GO:0016705	oxidoreductase activity, acting on paire...	121	3	0.66	0.1198
13	GO:0020037	heme binding	110	2	0.6	0.1205
14	GO:0051539	4 iron, 4 sulfur cluster binding	24	1	0.13	0.1228
15	GO:0005102	signaling receptor binding	76	2	0.41	0.1497
16	GO:0005179	hormone activity	32	1	0.17	0.1604
17	GO:0000977	RNA polymerase II regulatory region sequ...	34	1	0.18	0.1695
18	GO:0051213	dioxygenase activity	34	1	0.18	0.1695
19	GO:0030170	pyridoxal phosphate binding	41	1	0.22	0.2007
20	GO:0005509	calcium ion binding	177	2	0.96	0.2505

## Sheet: GO_BP_female-biased_L2
	GO.ID	Term	Annotated	Significant	Expected	classicFisher
1	GO:0055114	oxidation-reduction process	561	22	5.72	4.4e-08
2	GO:0006629	lipid metabolic process	230	15	2.35	2.9e-07
3	GO:0006030	chitin metabolic process	49	7	0.5	5.8e-07
4	GO:0006979	response to oxidative stress	44	5	0.45	8.0e-05
5	GO:0006048	UDP-N-acetylglucosamine biosynthetic pro...	2	2	0.02	0.00010
6	GO:0098869	cellular oxidant detoxification	34	4	0.35	0.00038
7	GO:0005975	carbohydrate metabolic process	163	8	1.66	0.00067
8	GO:0030198	extracellular matrix organization	6	2	0.06	0.00151
9	GO:0007155	cell adhesion	59	4	0.6	0.00444
10	GO:0008152	metabolic process	9671	95	98.66	0.00481
11	GO:0006753	nucleoside phosphate metabolic process	164	3	1.67	0.01017
12	GO:0050665	hydrogen peroxide biosynthetic process	1	1	0.01	0.01020
13	GO:1904684	negative regulation of metalloendopeptid...	1	1	0.01	0.01020
14	GO:0043312	neutrophil degranulation	1	1	0.01	0.01020
15	GO:0098780	response to mitochondrial depolarisation	1	1	0.01	0.01020
16	GO:0010133	proline catabolic process to glutamate	1	1	0.01	0.01020
17	GO:0034587	piRNA metabolic process	1	1	0.01	0.01020
18	GO:0014019	neuroblast development	1	1	0.01	0.01020
19	GO:0046168	glycerol-3-phosphate catabolic process	1	1	0.01	0.01020
20	GO:0009398	FMN biosynthetic process	1	1	0.01	0.01020
21	GO:0019262	N-acetylneuraminate catabolic process	1	1	0.01	0.01020
22	GO:0007340	acrosome reaction	1	1	0.01	0.01020
23	GO:0046549	retinal cone cell development	1	1	0.01	0.01020
24	GO:1904970	brush border assembly	1	1	0.01	0.01020
25	GO:0030091	protein repair	1	1	0.01	0.01020
26	GO:0000103	sulfate assimilation	1	1	0.01	0.01020
27	GO:0006043	glucosamine catabolic process	1	1	0.01	0.01020
28	GO:0055129	L-proline biosynthetic process	1	1	0.01	0.01020
29	GO:0006562	proline catabolic process	3	2	0.03	0.02013
30	GO:0006552	leucine catabolic process	2	1	0.02	0.02030
31	GO:0006574	valine catabolic process	2	1	0.02	0.02030
32	GO:0006144	purine nucleobase metabolic process	2	1	0.02	0.02030
33	GO:0042438	melanin biosynthetic process	2	1	0.02	0.02030
34	GO:0007605	sensory perception of sound	2	1	0.02	0.02030
35	GO:0048015	phosphatidylinositol-mediated signaling	2	1	0.02	0.02030
36	GO:0019264	glycine biosynthetic process from serine	2	1	0.02	0.02030
37	GO:0006046	N-acetylglucosamine catabolic process	2	1	0.02	0.02030
38	GO:0007300	ovarian nurse cell to oocyte transport	2	1	0.02	0.02030
39	GO:0006210	thymine catabolic process	2	1	0.02	0.02030
40	GO:0035999	tetrahydrofolate interconversion	2	1	0.02	0.02030
41	GO:0006633	fatty acid biosynthetic process	25	2	0.26	0.02657
42	GO:0001944	vasculature development	3	1	0.03	0.03030
43	GO:0001676	long-chain fatty acid metabolic process	3	1	0.03	0.03030
44	GO:0071805	potassium ion transmembrane transport	31	2	0.32	0.03959
45	GO:0035434	copper ion transmembrane transport	4	1	0.04	0.04019
46	GO:0060964	regulation of gene silencing by miRNA	4	1	0.04	0.04019
47	GO:0046835	carbohydrate phosphorylation	5	1	0.05	0.04999
48	GO:0060179	male mating behavior	5	1	0.05	0.04999
49	GO:0050953	sensory perception of light stimulus	6	1	0.06	0.05968
50	GO:0007140	male meiotic nuclear division	6	1	0.06	0.05968
51	GO:1902358	sulfate transmembrane transport	6	1	0.06	0.05968
52	GO:0060828	regulation of canonical Wnt signaling pa...	7	1	0.07	0.06928
53	GO:0043066	negative regulation of apoptotic process	7	1	0.07	0.06928
54	GO:0006085	acetyl-CoA biosynthetic process	7	1	0.07	0.06928
55	GO:0007283	spermatogenesis	8	1	0.08	0.07878
56	GO:0042335	cuticle development	8	1	0.08	0.07878
57	GO:0006614	SRP-dependent cotranslational protein ta...	8	1	0.08	0.07878
58	GO:0050482	arachidonic acid secretion	9	1	0.09	0.08818
59	GO:1903507	negative regulation of nucleic acid-temp...	52	2	0.53	0.09705
60	GO:0008299	isoprenoid biosynthetic process	10	1	0.1	0.09749

## Sheet: GO_MF_female-biased_L2
	GO.ID	Term	Annotated	Significant	Expected	classicFisher
1	GO:0042302	structural constituent of cuticle	107	14	1.31	4.6e-11
2	GO:0008061	chitin binding	56	8	0.69	3.8e-07
3	GO:0016620	oxidoreductase activity, acting on the a...	53	8	0.65	4.2e-05
4	GO:0004601	peroxidase activity	21	4	0.26	0.00011
5	GO:0016174	NAD(P)H oxidase activity	3	2	0.04	0.00045
6	GO:0004181	metallocarboxypeptidase activity	6	2	0.07	0.00218
7	GO:0008237	metallopeptidase activity	81	6	0.99	0.00505
8	GO:0052689	carboxylic ester hydrolase activity	53	6	0.65	0.00607
9	GO:0008236	serine-type peptidase activity	142	7	1.74	0.00664
10	GO:0004806	triglyceride lipase activity	13	2	0.16	0.01070
11	GO:0020037	heme binding	110	5	1.35	0.01144
12	GO:0004610	phosphoacetylglucosamine mutase activity	1	1	0.01	0.01228
13	GO:0033971	hydroxyisourate hydrolase activity	1	1	0.01	0.01228
14	GO:0004367	glycerol-3-phosphate dehydrogenase [NAD+...	1	1	0.01	0.01228
15	GO:0004020	adenylylsulfate kinase activity	1	1	0.01	0.01228
16	GO:0004350	glutamate-5-semialdehyde dehydrogenase a...	1	1	0.01	0.01228
17	GO:0008531	riboflavin kinase activity	1	1	0.01	0.01228
18	GO:0008191	metalloendopeptidase inhibitor activity	1	1	0.01	0.01228
19	GO:0004485	methylcrotonoyl-CoA carboxylase activity	1	1	0.01	0.01228
20	GO:0036422	heptaprenyl diphosphate synthase activit...	1	1	0.01	0.01228
21	GO:0047952	glycerol-3-phosphate dehydrogenase [NAD(...	1	1	0.01	0.01228
22	GO:0003878	ATP citrate synthase activity	1	1	0.01	0.01228
23	GO:0004342	glucosamine-6-phosphate deaminase activi...	1	1	0.01	0.01228
24	GO:0004349	glutamate 5-kinase activity	1	1	0.01	0.01228
25	GO:0045127	N-acetylglucosamine kinase activity	1	1	0.01	0.01228
26	GO:0003842	1-pyrroline-5-carboxylate dehydrogenase ...	1	1	0.01	0.01228
27	GO:0033743	peptide-methionine (R)-S-oxide reductase...	1	1	0.01	0.01228
28	GO:0004177	aminopeptidase activity	16	2	0.2	0.01607
29	GO:0016491	oxidoreductase activity	644	31	7.91	0.01884
30	GO:0080019	fatty-acyl-CoA reductase (alcohol-formin...	18	2	0.22	0.02016
31	GO:0102965	alcohol-forming fatty acyl-CoA reductase...	18	2	0.22	0.02016
32	GO:0004553	hydrolase activity, hydrolyzing O-glycos...	53	4	0.65	0.02304
33	GO:0046872	metal ion binding	2993	30	36.75	0.02424
34	GO:0018478	malonate-semialdehyde dehydrogenase (ace...	2	1	0.02	0.02441
35	GO:0102391	decanoate-CoA ligase activity	2	1	0.02	0.02441
36	GO:0004372	glycine hydroxymethyltransferase activit...	2	1	0.02	0.02441
37	GO:0004781	sulfate adenylyltransferase (ATP) activi...	2	1	0.02	0.02441
38	GO:0004430	1-phosphatidylinositol 4-kinase activity	2	1	0.02	0.02441
39	GO:0004657	proline dehydrogenase activity	2	1	0.02	0.02441
40	GO:0005267	potassium channel activity	22	2	0.27	0.02948
41	GO:0017112	Rab guanyl-nucleotide exchange factor ac...	3	1	0.04	0.03639
42	GO:0004467	long-chain fatty acid-CoA ligase activit...	3	1	0.04	0.03639
43	GO:0004503	monophenol monooxygenase activity	3	1	0.04	0.03639
44	GO:0004568	chitinase activity	3	1	0.04	0.03639
45	GO:0016614	oxidoreductase activity, acting on CH-OH...	63	4	0.77	0.03676
46	GO:0051015	actin filament binding	26	2	0.32	0.04018
47	GO:0004252	serine-type endopeptidase activity	110	4	1.35	0.04653
48	GO:0005375	copper ion transmembrane transporter act...	4	1	0.05	0.04823
49	GO:0008312	7S RNA binding	4	1	0.05	0.04823
50	GO:0008271	secondary active sulfate transmembrane t...	4	1	0.05	0.04823
51	GO:0004099	chitin deacetylase activity	4	1	0.05	0.04823
52	GO:0015301	anion:anion antiporter activity	4	1	0.05	0.04823
53	GO:0070011	peptidase activity, acting on L-amino ac...	1077	17	13.22	0.05884
54	GO:0070569	uridylyltransferase activity	5	1	0.06	0.05992
55	GO:0031418	L-ascorbic acid binding	5	1	0.06	0.05992
56	GO:0019905	syntaxin binding	5	1	0.06	0.05992
57	GO:0017048	Rho GTPase binding	28	2	0.34	0.07116
58	GO:0102756	very-long-chain 3-ketoacyl-CoA synthase ...	6	1	0.07	0.07146
59	GO:0102336	3-oxo-arachidoyl-CoA synthase activity	6	1	0.07	0.07146
60	GO:0102337	3-oxo-cerotoyl-CoA synthase activity	6	1	0.07	0.07146

## Sheet: GO_BP_male-biased_L1.txt
	GO.ID	Term	Annotated	Significant	Expected	classicFisher
1	GO:1905515	non-motile cilium assembly	5	2	0.02	0.00021
2	GO:0009448	gamma-aminobutyric acid metabolic proces...	1	1	0	0.00468
3	GO:0070816	phosphorylation of RNA polymerase II C-t...	1	1	0	0.00468
4	GO:2000211	regulation of glutamate metabolic proces...	1	1	0	0.00468
5	GO:0097500	receptor localization to non-motile cili...	1	1	0	0.00468
6	GO:0006294	nucleotide-excision repair, preincision ...	1	1	0	0.00468
7	GO:0006109	regulation of carbohydrate metabolic pro...	2	1	0.01	0.00933
8	GO:0042749	regulation of circadian sleep/wake cycle	4	1	0.02	0.01857
9	GO:0006777	Mo-molybdopterin cofactor biosynthetic p...	5	1	0.02	0.02316
10	GO:0055114	oxidation-reduction process	561	6	2.62	0.04600
11	GO:0006355	regulation of transcription, DNA-templat...	465	6	2.17	0.05309
12	GO:0002098	tRNA wobble uridine modification	13	1	0.06	0.05914
13	GO:0006898	receptor-mediated endocytosis	17	1	0.08	0.07663
14	GO:0032259	methylation	113	2	0.53	0.09785
15	GO:0016055	Wnt signaling pathway	22	1	0.1	0.09805
16	GO:0050911	detection of chemical stimulus involved ...	22	1	0.1	0.09805
17	GO:0006955	immune response	25	1	0.12	0.11067
18	GO:0007166	cell surface receptor signaling pathway	152	3	0.71	0.11272
19	GO:0016579	protein deubiquitination	27	1	0.13	0.11898
20	GO:0006814	sodium ion transport	30	1	0.14	0.13131

## Sheet: GO_MF_male-biased_L1.txt
	GO.ID	Term	Annotated	Significant	Expected	classicFisher
1	GO:0000036	acyl carrier activity	1	1	0	0.005
2	GO:0003979	UDP-glucose 6-dehydrogenase activity	1	1	0	0.005
3	GO:0034386	4-aminobutyrate:2-oxoglutarate transamin...	1	1	0	0.005
4	GO:0017147	Wnt-protein binding	2	1	0.01	0.010
5	GO:0031177	phosphopantetheine binding	2	1	0.01	0.010
6	GO:0030366	molybdopterin synthase activity	2	1	0.01	0.010
7	GO:0004497	monooxygenase activity	106	4	0.53	0.012
8	GO:0005506	iron ion binding	95	3	0.48	0.012
9	GO:0042302	structural constituent of cuticle	107	3	0.54	0.016
10	GO:0016705	oxidoreductase activity, acting on paire...	121	4	0.6	0.017
11	GO:0020037	heme binding	110	3	0.55	0.018
12	GO:0008168	methyltransferase activity	115	3	0.58	0.020
13	GO:0004499	N,N-dimethylaniline monooxygenase activi...	5	1	0.02	0.025
14	GO:0030247	polysaccharide binding	5	1	0.02	0.025
15	GO:0004843	thiol-dependent ubiquitin-specific prote...	8	1	0.04	0.039
16	GO:0005044	scavenger receptor activity	12	1	0.06	0.058
17	GO:0043531	ADP binding	13	1	0.06	0.063
18	GO:0019205	nucleobase-containing compound kinase ac...	16	1	0.08	0.077
19	GO:0050661	NADP binding	18	1	0.09	0.086
20	GO:0004984	olfactory receptor activity	22	1	0.11	0.104

[truncated: 2 more sheets: GO_BP_female-biased_L1.txt, GO_MF_female-biased_L1.txt]
