# Supplementary material for: Impact of male trait exaggeration on sex-biased gene expression and genome architecture in a water strider
Source: BMC Biol. 2021 Apr 30;19:89. doi: 10.1186/s12915-021-01021-4 (PMC8088084; doi:10.1186/s12915-021-01021-4)
Supplement: Supplementary file 15 — Additional file 15: Table S7. Summarizing tables on raw read counts, FPKM counts, blast analysis and the lists of differentially expressed (DE) genes between males and females across legs. [file 12915_2021_1021_MOESM15_ESM.xlsx]

## Sheet: Raw read counts
gene_id	L3.M.B.R1	L3.M.B.R2	L3.M.B.R3	L2.M.B.R1	L2.M.B.R2	L2.M.B.R3	L1.M.B.R1	L1.M.B.R2	L1.M.B.R3	L3.F.B.R1	L3.F.B.R2	L3.F.B.R3	L2.F.B.R1	L2.F.B.R2	L2.F.B.R3	L1.F.B.R1	L1.F.B.R2	L1.F.B.R3	L3.M.S.R1	L3.M.S.R2	L3.M.S.R3	L2.M.S.R1	L2.M.S.R2	L2.M.S.R3	L1.M.S.R1	L1.M.S.R2	L1.M.S.R3	L3.F.S.R1	L3.F.S.R2	L3.F.S.R3	L2.F.S.R1	L2.F.S.R2	L2.F.S.R3	L1.F.S.R1	L1.F.S.R2	L1.F.S.R3
g16981	8154	9522	9130	4417	11121	8779	3048	10398	8813	6841	7425	8330	7300	10098	11179	9714	8194	8246	2987	8230	3686	7217	9418	4651	6779	9223	5909	6279	7351	5715	8087	10344	6971	8636	11958	6665
g16980	10155	7243	5506	7816	3143	12626	11009	8817	8609	8902	13023	14358	13862	13878	3758	12254	12823	11042	6839	7808	5841	7556	8974	4198	9229	7963	5780	7621	14115	16302	5952	10113	12926	5604	8470	12500
g16983	3272	2914	4089	3202	2537	3746	3172	2517	3808	3206	3061	3621	3270	3240	3102	3660	2687	3166	2428	3817	2231	2907	3254	2118	2957	2924	2455	2487	3008	3312	2075	2730	4279	2472	2813	3377
g16982	3106	3275	4194	4250	3338	4169	3697	2794	4399	2274	3231	3394	2710	4002	4318	2624	2215	3388	2723	3297	2611	3723	3157	2442	2831	2732	2546	2739	2564	3157	3438	2996	4384	2730	2864	3920
g16985	124	49	64	59	20	118	71	69	60	148	104	123	90	76	53	121	130	139	28	35	71	72	100	54	42	17	50	41	87	187	44	58	106	73	72	136
g16984	194	169	123	230	312	184	177	178	203	309	570	504	236	716	424	335	757	869	167	124	147	155	139	148	144	197	115	196	316	412	254	245	443	315	298	926
g16987	3338	2524	4539	4492	2358	3585	5049	1937	2962	3015	2347	2997	2365	2278	2871	2796	2564	2820	2490	2873	2588	3170	3387	2760	2560	2398	3003	1804	2180	2708	1470	1865	3657	1759	2058	3338
g16986	1430	734	942	1272	297	1732	1938	793	1270	1554	2095	1896	2167	2061	440	2077	2058	1686	595	1056	890	722	1168	680	1097	1040	1013	748	1479	2995	360	1258	2626	568	1019	2737
g16989	180	235	70	324	660	175	311	205	167	227	434	391	128	594	848	328	609	789	159	98	55	160	226	86	130	184	68	300	342	462	411	353	381	479	460	753
g16988	303	259	151	394	747	221	358	214	174	172	826	614	387	863	831	533	1094	1083	257	168	269	299	275	298	217	246	182	516	467	586	561	485	512	522	501	1335
g21716	7109	7863	7914	9556	11822	9884	11055	7471	11179	6765	7445	10124	6424	9323	14253	6480	5087	11321	7011	6679	6793	9861	9203	6140	7092	7769	6765	7755	6198	4506	7395	8514	9655	7731	7560	6642
g21717	0	1	0	0	1	5	8	4	0	0	0	2	2	0	0	0	0	0	0	0	0	2	0	3	0	18	3	0	7	5	0	0	0	0	0	4
g21714	3364	3430	4175	5018	4264	4130	5483	3015	4199	1991	3698	5227	3301	5013	8519	3853	3176	7796	3397	2749	4423	5785	3974	4181	4422	4420	4223	4094	3046	3452	5752	3457	5535	5087	4084	4905
g21715	0	5	12	9	9	6	5	0	3	0	5	9	0	22	0	7	6	5	0	0	8	7	9	0	8	0	9	0	5	14	0	0	0	15	0	12
g21712	3350	3187	3905	4474	3597	3910	3928	3049	4240	2467	3060	4056	2955	3874	6084	3302	2406	4440	3702	3300	3735	3876	3443	2938	3741	3232	3454	3099	3065	2618	4027	3158	4286	3290	3339	3328
g21713	862	757	484	606	255	1225	1341	934	934	944	1899	1926	1803	1322	317	1708	1136	1641	558	830	585	739	788	402	920	824	467	750	1242	1250	295	941	1618	448	685	1349
g21710	4466	2909	3345	4193	1548	4861	4985	3341	3493	5008	8010	6482	7078	6340	2555	6302	7236	5841	2753	4040	3194	3284	3936	1880	3517	3517	2613	4139	5878	6426	2506	5029	6715	3428	4914	5871
g21711	3003	2560	4474	4326	2716	4168	4260	2153	3777	3055	3259	3356	2881	3209	3981	3131	2490	4145	2964	3585	3376	3475	3267	3074	2977	3493	2840	2708	2702	2559	2837	2684	4159	2844	2668	2654
g21718	369	311	332	411	301	534	439	491	391	383	155	586	289	348	488	242	261	529	366	271	559	422	348	449	162	206	399	349	415	255	245	463	234	333	527	487
g21719	98	53	159	198	106	129	295	120	161	211	135	154	189	124	77	198	123	211	70	124	157	194	133	69	143	43	125	69	104	242	86	185	389	99	135	402
g21769	9	0	0	0	0	7	0	0	12	0	10	16	0	0	10	11	0	5	0	0	0	14	0	1	0	0	0	6	6	4	0	6	7	5	0	18
g15184	369	199	659	467	117	801	546	279	575	1065	545	679	707	431	312	852	593	531	116	438	152	200	186	156	303	365	124	136	394	519	109	321	504	105	329	432
g15185	8	3	12	13	0	27	46	8	4	61	0	4	42	8	7	46	0	4	0	0	4	4	0	8	0	0	0	12	0	23	0	27	20	0	6	14
g7658	5042	5034	4541	4516	4411	4124	4200	4139	4479	5034	6057	4721	4777	6557	5711	5104	4227	4597	3480	4616	4870	4275	4240	4453	3974	3966	4247	4884	4659	4502	4930	4326	4656	4147	4895	3694
g7659	1671	1331	2043	2937	1130	2356	2954	1335	2280	1281	1855	1891	1351	2299	1572	1794	1832	2477	2042	1568	1390	1903	1639	1384	1841	1564	1488	1056	1131	2175	1152	1209	3002	1497	1332	2972
g15180	3052	2722	3637	3172	3009	3392	3480	2559	3665	3219	2806	2970	3048	3774	3074	3313	2669	3259	2663	3503	2999	3660	3137	2910	2972	3186	2763	3388	3700	3236	3597	3747	3618	3036	3254	3779
g15181	12	7	9	19	6	69	20	9	51	51	81	10	22	0	8	20	51	33	91	9	160	124	24	115	18	56	115	9	0	14	31	28	34	14	16	30
g15182	1393	1107	1107	1526	974	1282	1797	937	1304	1549	1704	1825	1501	1397	1100	1356	1398	1867	973	1176	763	1014	1057	865	982	1122	969	1135	1125	1169	955	1101	1319	1207	1420	1194
g15183	20475	19443	13504	16356	9941	21430	26029	19839	19387	19344	20499	27213	18062	25069	8382	22417	23998	26938	14534	16130	16162	16348	16989	12459	15509	15803	15627	14200	20743	30011	9458	17843	22650	13033	16686	33302
g7652	11407	16289	6566	11108	26603	7170	10848	20613	8285	7481	4779	4676	5537	7061	4541	5333	4873	4386	4319	3364	7980	4990	3602	10019	2939	2492	9546	6037	4634	13077	7505	4757	13753	5445	4846	18497
g7653	1492	1253	1773	2089	1435	1843	2240	1062	1744	1286	1212	1618	1389	1118	883	1091	1266	1017	1503	1689	1375	1897	1477	1155	1370	1304	1406	922	850	1014	871	1159	1627	855	1036	1544
g7650	0	0	0	0	0	0	0	0	0	0	0	0	0	0	0	0	0	0	0	0	0	0	0	0	0	0	0	0	0	0	1	0	0	0	0	0
g7651	0	0	0	0	0	0	14	0	0	0	0	0	0	0	0	0	0	0	0	0	0	0	0	0	0	0	0	8	0	0	0	0	0	0	0	0
g7656	0	0	0	0	0	0	0	0	0	9	13	0	0	0	0	0	0	0	0	0	0	0	0	0	0	0	0	0	2	3	3	0	0	0	0	0
g15189	0	4	18	16	12	26	20	28	48	10	8	14	0	0	8	15	4	4	15	29	55	18	35	4	29	12	28	28	11	15	20	24	4	4	43	27
g7654	121	101	50	77	21	81	140	100	86	134	103	275	140	127	96	148	225	207	76	137	92	67	78	16	106	89	34	114	247	214	38	115	212	108	154	149
g7655	301	215	365	284	161	190	222	130	147	180	144	116	155	98	122	229	163	42	454	285	273	112	172	406	203	283	201	127	129	157	119	159	156	85	83	111
g22552	531	235	71	1786	719	555	3860	1151	1509	39	4	49	81	152	698	295	574	2645	470	437	854	4024	2401	2273	9879	4768	5351	208	156	95	1620	1399	256	9774	5172	841
g14589	7	0	0	0	8	0	0	0	4	4	0	0	17	0	0	0	4	4	5	5	6	0	4	8	4	5	0	0	0	19	2	0	5	17	0	18
g14588	96	29	73	287	152	96	600	136	481	214	157	28	368	175	228	396	474	491	84	160	176	789	515	845	2651	1071	1647	28	128	30	184	364	137	1917	1108	316
g14583	369	338	325	280	206	699	613	545	537	745	452	416	915	899	185	783	938	638	282	559	308	427	487	451	518	763	1312	322	538	662	356	653	537	735	777	766
g14582	577	677	324	885	643	999	1052	974	1247	868	1361	1057	2123	2662	1695	2785	2571	2414	454	468	669	1418	1103	1034	1360	1255	1436	1127	1066	1104	1653	1855	1922	2245	2526	2414
g14581	484	308	300	477	186	615	681	332	360	388	445	642	432	635	196	484	523	459	368	287	472	434	435	460	530	342	432	343	454	706	235	454	424	303	375	636
g14580	1295	815	1235	2061	680	1691	2098	801	1418	1193	1008	1315	1459	978	635	1388	1217	1393	1231	1160	993	1102	875	931	1336	820	1094	736	900	1903	626	921	1888	984	1108	2147
g14587	0	0	0	0	0	0	0	0	0	0	0	0	0	0	0	0	0	0	0	0	0	0	0	0	0	0	0	0	0	0	0	0	0	0	0	0
g14586	0	0	0	21	0	22	30	35	58	39	26	0	51	25	18	79	0	44	0	10	13	79	32	118	351	138	168	10	12	0	27	30	18	172	132	41
g14585	4	0	0	4	0	12	0	0	4	0	0	0	0	0	0	0	0	0	89	0	37	53	0	48	4	0	66	0	0	0	0	0	0	0	0	0
g14584	11	20	14	0	2	2	1	5	3	10	5	8	0	17	0	0	17	12	5	11	0	14	11	0	15	15	4	8	18	23	19	22	7	7	5	21
g10808	53	4	5	237	0	0	4772	97	601	0	0	9	0	19	264	93	136	2496	20	59	133	35	232	735	2586	4110	3588	36	4	63	53	56	277	1322	513	3423
g10809	6	0	5	85	0	0	1166	24	220	0	5	11	31	0	104	220	115	644	14	11	92	88	80	477	1147	1198	2061	5	0	39	44	67	71	711	367	1212
g10802	49	46	43	53	40	41	437	25	108	33	51	70	0	28	55	26	23	622	54	19	65	60	65	62	291	258	222	34	39	74	14	22	114	127	123	494
g13174	1320	1203	852	716	604	711	911	430	602	346	430	480	529	855	529	482	472	690	1414	1748	985	707	839	395	627	582	445	484	571	327	588	808	860	554	565	639
g10800	7	0	0	0	0	2	7	3	0	0	0	10	0	0	0	0	4	0	23	0	0	0	0	10	0	0	5	4	9	9	0	15	14	0	10	12
g10801	82	22	0	25	8	45	54	32	38	32	6	7	35	43	33	40	17	13	0	4	0	22	10	0	4	0	6	0	0	24	0	5	34	0	0	33
g10806	81	68	137	97	48	66	784	21	482	23	42	21	57	5	99	45	97	1354	81	38	242	52	154	1036	3095	7450	5172	30	4	123	103	93	283	1589	797	3239
g10807	14	6	0	73	0	0	1639	26	215	12	12	0	13	12	176	69	42	918	8	12	36	9	52	389	717	838	1735	4	0	10	24	16	69	343	148	679
g10804	0	0	4	0	0	0	0	0	0	0	0	0	8	0	0	0	0	2	0	0	0	0	0	0	0	0	0	0	0	0	0	0	0	0	0	14
g10805	13	0	8	2	0	1	17	0	3	0	0	13	14	8	0	2	0	7	0	0	0	1	0	0	0	0	0	1	0	0	0	0	12	0	4	20
g4305	881	695	831	914	599	854	1105	564	784	719	652	780	528	622	569	590	569	814	845	654	893	736	766	834	675	444	770	571	626	774	516	527	922	591	613	721
g4304	938	567	919	1002	668	1086	1229	748	1040	713	652	1044	992	1114	721	552	982	1181	804	648	640	891	753	633	723	648	748	545	656	1166	583	581	1422	724	681	1346
g4307	168	129	175	267	68	282	241	87	235	153	121	144	97	96	108	132	116	205	97	141	151	176	112	93	84	121	161	47	105	123	62	63	86	71	97	210
g4306	301	190	388	393	104	359	414	225	392	224	220	449	270	347	228	374	340	561	377	300	257	424	253	252	301	200	371	162	240	530	187	336	461	237	266	570
g4301	4	0	3	16	0	0	0	0	0	1	0	0	2	0	0	8	0	0	4	0	5	0	0	0	2	0	0	5	3	0	0	0	4	0	0	4
g4300	36	2	32	11	28	29	46	32	54	53	12	10	36	31	23	126	56	33	40	51	54	33	28	39	59	20	59	26	22	16	29	32	27	37	43	58
g4303	1730	1335	1849	1686	1559	1746	1678	1015	2029	1250	1346	1544	1229	1668	1493	1509	1214	1686	1477	1440	2224	1436	1800	1909	1366	1123	1770	1425	1461	1255	1431	1372	1434	1145	1528	1543
g4302	0	0	0	0	0	0	0	0	0	0	0	0	16	0	0	0	0	0	0	0	0	0	0	0	0	0	0	4	0	3	0	0	0	4	0	0
g4309	2224	1487	2167	2649	919	3151	4056	1633	2656	2664	3531	3459	3096	2757	1708	3068	3340	3667	1756	2147	1503	1930	1780	1447	2553	2337	1624	1161	2196	2722	918	1738	3420	1284	1970	3172
g4308	132	164	102	171	198	205	210	143	180	198	28	91	135	51	91	178	167	180	184	75	106	140	125	109	84	95	180	34	43	455	58	62	533	84	102	693
g5650	0	9	2	0	0	0	0	4	0	2	4	0	0	8	0	0	0	12	0	0	6	0	0	0	6	0	0	0	0	4	4	0	0	4	0	0
g5651	16463	13353	21131	20874	13090	22466	20189	13211	19975	18960	16528	20229	17210	18169	14096	19109	16215	19787	10779	13401	11194	16504	15931	10904	13057	12882	12802	12778	14655	14767	9299	15610	17469	12541	15781	17687
g5652	0	0	0	0	0	0	0	2	0	16	0	0	0	4	0	0	0	1	0	0	0	0	0	0	0	0	2	12	0	3	4	0	5	0	4	15
g5653	0	0	0	0	0	0	0	0	0	0	0	0	0	0	0	0	0	0	0	0	0	0	0	0	16	0	0	0	0	1	0	0	4	0	0	0
g5654	0	14	0	0	0	16	12	0	14	0	0	0	0	15	0	0	4	8	0	0	0	0	0	0	0	0	0	0	0	0	0	0	16	0	0	5
g5655	0	5	4	7	11	0	0	0	0	0	0	4	55	13	18	0	21	0	4	0	0	0	0	8	4	4	3	0	0	2	9	0	0	0	0	0
g5656	54	27	49	75	33	38	53	44	18	47	32	72	29	48	15	87	53	132	43	26	68	58	58	17	46	49	72	36	19	69	48	25	97	33	41	79
g5657	1941	2812	2229	4166	5432	3628	3805	2676	3536	2785	2763	3904	3807	2871	7311	2240	2094	3605	3979	3034	2632	5668	5122	3571	4073	3668	2535	2597	3555	1650	3974	3972	4592	3494	3003	2749
g5658	4617	5982	2663	7489	7994	8249	8472	8975	8039	4652	9890	11929	8955	10805	8643	6888	7603	10276	7456	5794	4807	15069	12355	6928	11148	9865	5231	8210	11004	4983	9775	15335	9822	11413	10796	7026
g5659	562603	445362	45714	2721	263180	32245	1940	347348	27282	414671	413780	358635	481736	469534	243315	339247	373262	219397	116882	386830	289873	137701	237901	190967	132310	291662	196540	657629	732923	406987	488328	583021	316703	576956	533013	237117
g1379	2700	2083	3183	3490	2092	2393	4256	1484	1756	1774	2396	3071	2256	1796	2721	1807	1696	2503	2150	2292	2181	2745	2263	1760	2165	2298	2072	2115	1887	1926	1664	2014	1898	1429	1773	1855
g1378	5488	3521	4200	5232	1807	7119	6898	3260	4864	7626	7400	7177	9491	7714	2611	7518	7850	6493	3810	4703	3514	3540	4431	2521	4156	3834	3136	3618	7037	8715	2671	5630	6650	3349	4962	6986
g1373	3349	3029	4779	4209	2818	3419	4593	2206	3635	3359	2957	3102	3044	2833	3452	2808	2229	2764	2849	3140	2577	3145	3077	2583	2744	2993	2740	2486	2811	2573	2744	2537	3791	2540	2514	3133
g1372	0	0	0	0	0	0	0	0	0	0	0	0	0	0	0	0	0	0	0	0	0	0	0	0	0	0	0	0	0	0	0	0	0	0	0	0
g1371	2612	2442	3320	4276	2821	3585	4226	2294	4007	1675	2487	2668	2072	2859	3812	2535	2259	3512	3020	2245	3302	3003	2459	2494	2707	2376	2612	1856	1683	2930	2410	2154	3830	2273	2104	3578
g1370	0	0	0	0	0	0	0	0	0	0	0	0	0	0	0	0	0	0	0	0	0	0	0	0	0	0	0	0	0	0	0	0	0	0	0	0
g1377	975	698	599	738	264	1269	1162	824	915	1685	1704	1142	2561	2125	248	1763	1704	912	563	872	979	675	945	529	854	537	724	852	2074	2197	641	1225	1443	756	1039	1569
g1376	8	8	0	0	0	0	4	0	0	6	0	10	0	0	11	6	0	0	0	10	61	8	8	0	4	0	39	5	8	9	6	4	6	10	4	0
g1375	85932	77767	77828	58742	59673	66745	55152	54507	61949	75092	62681	63903	72936	57728	59244	75208	60005	52399	63677	89533	80442	59778	72743	66800	62003	64531	66267	70693	84183	72733	56757	70012	58556	62363	68959	51080
g1374	706	455	554	614	260	762	1057	603	701	701	1340	1031	1201	1011	502	939	1186	956	534	669	525	609	549	536	638	393	533	485	595	1155	313	725	1025	485	660	1228
g188	0	0	0	0	0	0	0	0	0	0	0	0	0	0	0	0	0	0	0	0	0	0	0	0	0	0	0	0	0	0	0	0	0	0	0	0
g189	0	0	0	0	0	0	0	28	0	0	0	0	0	0	3	0	0	4	0	0	0	3	0	4	0	0	0	0	0	0	20	6	0	8	3	6
g1081	19	27	80	53	14	115	82	31	131	46	105	81	0	133	0	20	167	34	60	84	27	61	74	28	27	21	289	70	140	97	63	90	42	91	101	54
g1080	14	0	5	9	5	9	20	24	0	23	0	16	4	32	0	0	20	30	0	0	48	16	0	33	20	8	9	10	22	19	8	0	4	10	24	8
g1083	0	0	0	0	0	0	0	0	0	0	0	0	0	0	0	0	0	0	0	0	0	0	0	0	0	0	0	0	0	0	0	0	0	0	4	0
g1082	0	0	0	0	0	0	0	0	0	0	0	0	0	0	0	0	0	0	0	0	0	0	0	0	0	0	0	0	0	6	0	0	0	0	0	0
g1085	5923	4410	20811	23525	4971	18973	32380	17557	29532	13254	12890	19905	9335	17158	41951	19532	25869	89245	15831	11036	12871	29352	15496	16214	43788	24709	30078	14906	13877	14055	18408	19603	16888	23033	35449	19874
g1084	105	74	86	228	97	246	670	102	465	172	133	87	270	296	385	441	344	1017	134	138	358	714	222	1220	978	344	1631	164	106	113	696	496	58	1390	1175	453
g1087	7951	3502	9533	14088	4020	12047	13935	4660	11249	11153	13494	9741	8828	16012	10826	10689	12852	11715	4696	6344	8388	7292	7935	7719	6572	6494	9724	8014	9823	13826	8211	8237	13300	6360	8566	11852
g1086	1579	1456	2554	3256	2016	3795	5423	2931	5779	4448	3081	4045	3214	4282	5628	6313	4944	8908	2517	2281	3016	4199	3612	3669	6326	4482	7085	3380	3288	3915	3895	4065	3968	5061	6427	4754
g1089	0	0	10	0	0	0	0	3	0	0	0	0	0	0	0	0	0	0	0	0	0	0	0	0	0	0	0	0	0	0	0	0	0	0	0	0
g1088	6	9	0	14	0	18	18	8	7	14	9	22	0	38	18	0	19	52	0	7	120	44	6	235	6	0	75	14	19	8	22	0	12	8	2	12
g16750	16	0	22	10	7	0	18	8	27	0	0	0	0	19	0	0	0	0	262	0	814	136	38	589	36	0	420	0	0	0	7	0	0	0	0	0
g184	9	15	0	30	10	8	22	4	14	4	13	8	0	61	8	20	67	4	24	22	115	62	87	134	47	0	171	21	27	12	46	58	18	49	78	16
g16751	8144	6289	4806	4197	5874	5460	4124	4606	4701	4529	3794	7264	4963	4515	5419	4765	3204	5964	3442	4909	7594	4391	4755	4978	3715	3654	5239	5648	6741	5214	4578	5793	4342	4490	5516	4476
g6009	678	468	1029	798	550	904	823	496	940	861	584	635	540	635	554	670	544	765	619	733	618	818	780	516	693	544	705	483	517	625	387	494	708	412	434	614
g6688	18043	13719	35014	21578	10746	23194	15915	7899	15164	16002	14492	13833	13330	11987	12995	12043	10433	8971	11958	17575	9410	14117	14918	9486	11048	12118	10114	8934	11227	11931	8498	10140	11760	7950	9150	9432
g6689	4510	2554	5172	4438	1195	7411	5253	2403	3957	4667	6304	5683	6559	5661	1869	5048	4823	4515	2252	5242	2289	3061	4227	2221	3226	2824	2226	2805	5276	6089	1949	3839	4926	2667	3392	4673
g6682	0	0	0	0	0	0	0	12	1	0	0	0	0	0	0	0	0	0	0	0	0	4	0	0	0	9	0	0	0	0	0	0	0	0	0	10
g6683	0	6	0	0	0	0	0	0	0	0	0	0	0	0	0	0	4	0	0	0	0	0	0	0	0	0	0	0	0	10	4	0	0	4	0	0
g6680	77	27	43	135	19	95	62	17	25	15	45	47	53	20	0	46	28	60	577	4	2280	594	12	1417	51	4	1631	10	0	20	0	8	4	4	5	22
g6681	1943	2661	1726	3166	4046	3244	3464	3255	3996	2162	3035	4563	3784	2550	4696	2909	3043	4180	2646	2373	2575	4339	4511	2645	4014	4387	2796	2519	3272	1956	2363	3569	4153	3294	3604	3673
g6686	0	0	0	0	0	0	0	0	0	0	0	0	0	0	0	0	0	0	0	0	0	0	0	0	0	0	0	0	0	0	0	0	0	0	0	0
g6687	5856	4458	7861	5435	2363	10104	5739	4549	5943	13001	9078	8544	13870	8541	3353	11918	8870	5371	2675	7357	3262	3968	7344	2580	4090	6362	3690	4059	7750	8619	2679	5798	6402	4152	5324	5581
g6684	611	490	340	576	537	1011	857	1180	882	667	1261	1274	1449	1685	559	1047	1512	1343	509	658	592	869	1080	695	1179	1237	561	772	1472	1118	713	1468	1770	1189	1394	1685
g6685	0	0	20	52	27	47	173	22	106	7	0	28	0	59	56	26	50	77	0	13	51	69	40	179	88	85	991	0	14	0	77	13	19	116	135	39
g254	95	48	65	92	8	123	37	265	37	134	147	166	342	198	4	213	147	107	36	126	0	34	54	28	43	58	38	33	118	277	88	68	248	66	35	241
g255	0	0	0	0	0	0	0	0	0	0	0	0	0	0	0	0	0	0	0	0	0	0	0	0	0	0	0	0	0	0	0	0	0	0	0	0
g256	0	0	0	0	0	0	0	17	0	0	24	0	0	0	0	0	0	0	0	9	0	0	0	0	0	0	0	0	0	0	2	0	0	0	0	0
g257	0	4	0	0	0	4	0	0	0	0	0	9	0	0	0	0	0	0	0	0	0	5	0	0	0	0	0	0	0	0	0	0	0	0	0	9
g250	867	577	877	959	412	859	1101	570	722	801	828	900	712	839	510	838	899	951	689	748	520	564	715	514	634	701	632	476	844	838	360	621	1068	595	774	996
g251	8601	8965	9826	11430	8943	11048	11848	7994	11907	8011	9151	11021	7534	10584	10820	8350	7614	12254	8559	9278	8175	10694	8695	7172	8643	8325	8024	8372	7915	9071	9539	8991	12179	9055	9274	10946
g252	473	261	442	495	253	590	852	349	590	507	406	710	856	502	349	689	711	699	369	551	326	340	426	308	459	434	312	289	524	727	198	465	670	353	578	774
g253	607	433	378	619	337	858	1039	696	719	781	1629	1246	1526	1057	360	1115	1346	1286	1021	613	1101	985	718	1055	705	819	991	622	1374	966	421	1021	1233	901	969	1190
g258	141	63	146	63	35	239	113	139	67	136	425	221	495	309	22	480	353	165	8	84	20	73	45	8	57	132	43	56	164	241	96	183	276	42	60	254
g259	1083	1417	446	305	640	660	332	665	662	2735	1353	816	2944	1822	778	2050	1740	395	40	341	8	137	155	8	93	178	12	251	201	79	182	96	71	90	113	55
g6530	3622	6536	5180	1223	2011	3666	1226	2762	2152	22275	8603	4983	15380	12719	2725	10840	8535	2338	971	19495	2126	1892	8815	1938	1855	5592	2963	9098	8822	8272	7889	9258	5949	9739	7750	4857
g6531	18442	16875	21797	20620	16162	18753	20239	13593	20248	18423	16993	16389	16348	18819	20311	18326	15552	18052	20982	24862	28916	21478	22029	26760	21592	21037	28002	20553	19687	18413	19688	20267	23033	19768	21454	17449
g6532	0	0	0	0	0	0	0	0	0	0	0	0	0	0	0	0	0	0	0	0	0	0	0	0	0	0	0	0	0	0	0	0	0	0	0	0
g6533	346	295	321	617	363	587	943	512	597	292	228	333	407	409	603	906	525	939	494	668	764	985	1217	869	1039	1314	1429	760	711	536	857	880	986	1373	1129	1158
g6534	155	90	109	192	164	218	464	151	372	150	175	207	207	238	173	294	421	452	98	65	94	131	149	199	149	206	173	64	122	122	83	237	198	170	139	242
g6535	0	0	6	0	0	18	4	3	0	0	27	4	19	0	0	16	6	8	0	0	0	12	16	21	0	0	21	0	0	8	0	16	12	11	8	0
g6536	0	0	3	2	0	3	7	7	0	3	0	0	3	5	0	0	0	2	0	0	0	2	0	6	5	19	0	0	0	3	4	0	0	0	4	0
g6537	1263	682	837	1862	578	2370	2984	1908	3219	1489	1438	1639	3133	3022	1320	4594	4442	4064	543	642	785	1424	1517	1277	1883	1626	2191	1232	1345	1813	1390	1916	2337	2209	2178	2784
g6538	36	16	33	134	37	34	134	19	56	1	6	2	5	0	18	22	8	5	0	0	24	13	10	36	9	0	31	19	0	21	0	2	29	0	4	27
g6539	8088	2406	6310	27228	5215	14063	21981	4174	10651	2828	2317	1544	2274	5228	2070	2672	3256	2730	1838	1549	4480	2844	4025	5886	2415	2205	6578	476	423	13238	585	822	15793	766	786	15224
g15186	55016	40339	76111	70534	31097	67339	88645	38789	64921	55382	60319	63966	57321	47158	41868	48183	50500	44604	46407	46900	33855	50117	52432	33834	53581	42606	40877	28150	49429	85552	23548	39014	83478	24829	35330	69686
g15975	0	19	10	3	4	0	50	10	6	0	5	0	3	0	0	3	4	0	16	0	8	8	4	0	0	3	0	11	26	13	12	4	10	24	2	8
g15974	0	6	0	0	0	0	0	0	0	0	10	0	3	0	0	0	0	0	15	0	0	0	0	4	0	0	0	0	0	7	7	0	0	4	5	3
g15977	0	0	0	0	0	0	0	0	0	0	0	0	0	0	0	0	0	0	0	0	0	0	0	0	0	0	0	0	0	0	0	0	0	0	0	0
g15976	16	4	24	0	0	12	0	23	5	9	4	6	0	0	0	38	7	13	57	4	8	5	0	27	9	0	0	16	5	6	10	0	14	16	0	3
g15971	11	0	0	3	0	4	0	4	0	0	0	0	0	0	0	0	7	0	0	0	0	0	0	0	3	15	0	0	3	0	0	0	3	0	0	0
g15970	80	77	103	46	83	70	52	108	52	50	32	47	57	72	84	37	42	44	82	32	45	36	69	64	16	24	43	48	37	84	28	43	20	53	44	55
g15973	2	0	2	4	0	18	0	12	0	0	0	0	0	0	13	0	0	0	12	0	0	5	3	0	0	0	0	0	0	14	0	6	0	0	0	10
g15972	3	10	0	8	70	31	4	106	4	34	12	4	64	54	28	27	63	6	0	8	5	24	21	18	0	1	19	2	0	12	0	4	19	5	15	34
g15979	0	0	0	8	8	12	0	0	0	20	0	4	0	0	0	0	4	0	3	0	5	18	0	0	0	10	11	8	11	38	0	0	22	4	0	14
g15978	353	202	195	114	143	383	277	367	181	240	328	452	270	389	221	289	385	335	320	345	368	362	373	254	290	356	243	409	846	813	247	424	512	372	315	558
g15188	0	0	0	0	0	0	0	0	0	0	0	0	0	0	0	0	0	0	0	0	0	0	0	0	0	0	0	0	0	0	0	0	0	0	0	0
g7657	1054	755	642	772	336	1127	1066	1103	996	788	1066	1607	906	1207	513	1050	1242	1387	584	766	603	788	636	360	854	889	517	824	1644	1563	505	874	1141	566	1128	1645
g19474	27	17	8	0	22	22	37	29	11	27	81	28	8	8	24	80	16	3	8	5	0	2	21	6	22	0	5	0	25	0	20	28	0	3	9	18
g19475	87	0	28	38	18	0	0	0	0	0	54	0	62	28	15	0	93	27	36	0	35	32	63	48	57	13	0	30	0	66	0	0	0	43	0	0
g19476	8	37	0	4	5	23	30	26	8	19	39	11	11	27	20	35	51	30	17	23	18	6	19	0	42	48	7	0	17	19	7	11	7	37	25	31
g19477	8	0	0	0	0	5	0	0	0	0	0	0	0	0	0	0	0	0	0	0	0	0	0	0	3	0	0	4	5	17	0	12	0	0	5	16
g19470	401	647	1175	205	349	989	145	367	543	2029	959	473	1571	771	212	1454	458	183	74	1290	122	379	1057	100	196	534	150	221	466	571	186	371	326	233	360	339
g19471	0	6	0	0	0	0	0	3	0	0	0	0	0	0	0	0	0	0	0	5	0	0	0	0	0	0	0	0	0	9	5	6	9	0	0	3
g19472	6	0	0	0	0	0	0	0	0	0	0	0	0	0	0	0	0	0	0	0	0	0	0	0	13	0	0	0	0	0	0	0	0	0	0	3
g19473	77	80	63	56	52	89	26	35	51	25	2	16	23	16	0	43	56	2	283	52	841	239	54	558	55	39	519	24	48	9	31	39	48	24	41	35
g19478	0	0	0	0	0	0	0	0	0	0	0	0	0	0	0	0	0	4	0	0	0	0	0	0	0	0	0	0	0	4	0	0	0	0	0	3
g19479	32	20	8	0	0	60	6	0	0	12	106	80	109	32	0	83	36	16	0	0	4	11	80	20	0	8	5	10	59	41	7	44	0	0	42	47
g22739	24	31	33	6	54	41	16	0	15	28	36	24	8	18	4	0	0	5	83	22	56	16	41	37	21	0	19	14	11	13	20	19	41	4	0	20
g22738	9	0	1	0	4	0	8	0	1	0	0	0	4	4	0	0	4	3	31	7	12	0	0	19	12	29	2	4	0	14	4	3	10	8	1	3
g22731	0	0	0	0	0	0	0	0	0	0	0	0	0	0	0	0	0	0	0	0	0	0	0	0	0	0	0	0	0	0	0	0	0	0	0	0
g22730	531	507	515	375	325	749	457	461	735	737	595	846	509	794	552	621	699	851	359	632	394	454	475	215	432	637	374	527	605	467	363	444	463	502	664	562
g22733	1365	1570	1766	1466	1739	1464	1318	1211	1522	1708	1148	1281	1614	894	1606	1287	1004	959	1141	1477	1064	1255	1417	1026	1036	1151	1143	1014	1134	407	638	1205	1430	873	758	664
g22732	0	0	0	0	0	0	0	0	0	0	0	0	0	0	0	0	0	0	0	0	0	0	0	0	0	0	0	0	0	0	0	0	0	0	0	0
g22735	32	25	39	35	0	43	32	0	65	8	41	33	45	43	42	4	53	23	20	33	24	10	19	6	36	12	26	25	15	38	0	8	45	14	8	21
g22734	92	57	92	80	52	96	212	121	76	133	238	309	224	172	83	180	160	126	59	122	44	116	102	40	110	99	68	106	171	116	86	116	246	83	157	131
g22737	42	16	31	21	12	32	27	6	3	0	21	23	0	15	14	0	2	2	44	36	12	16	55	4	0	17	12	30	18	14	19	9	16	0	8	19
g22736	8	9	23	6	6	8	8	8	10	26	32	4	14	14	0	23	8	5	28	13	4	4	10	0	8	9	0	0	0	20	8	0	8	0	15	11
g25961	0	4	0	0	0	0	0	10	0	0	0	6	0	0	0	0	0	0	0	0	0	0	0	0	0	0	0	0	0	5	0	0	5	0	0	0
g25960	0	0	0	0	1	0	0	4	0	0	0	0	0	0	0	0	0	0	0	0	0	0	0	0	0	0	0	0	0	3	0	0	0	0	0	0
g25963	16	0	0	4	0	0	0	10	0	0	3	0	0	0	0	0	0	0	15	7	0	3	0	0	0	0	0	0	0	0	0	0	6	0	0	0
g25962	0	0	0	0	0	0	0	4	0	0	0	0	0	0	1	0	0	0	0	0	2	0	0	0	0	0	0	0	1	0	0	0	0	0	0	2
g25965	0	0	5	20	23	22	12	9	7	17	10	16	67	63	12	17	22	27	0	22	8	19	0	8	24	80	10	0	47	30	0	42	42	16	35	47
g25964	0	0	0	0	0	0	0	0	0	0	0	0	0	0	0	0	1	0	2	0	0	0	2	0	0	0	0	0	0	2	0	0	2	0	4	0
g25967	0	5	8	0	0	0	18	14	0	12	0	16	0	14	0	8	0	0	0	0	0	0	17	0	0	0	0	16	9	33	7	0	8	0	0	0
g25966	0	0	0	0	0	0	0	0	0	0	0	0	0	0	0	0	4	0	0	0	0	0	0	0	0	0	0	0	0	0	0	0	0	0	0	0
g25969	0	0	0	0	0	0	0	0	0	0	0	0	0	0	0	0	0	0	0	0	0	0	0	0	0	0	0	0	0	0	0	0	0	0	0	0
g25968	0	8	0	0	0	5	0	4	0	0	0	0	32	0	0	0	0	4	0	4	0	0	0	0	0	0	0	0	0	0	0	0	14	0	0	5
g10232	13139	12629	13019	3300	6325	27935	4236	23178	17718	27381	28210	30021	46528	29691	7638	43479	28619	22933	7809	12418	5016	11244	14492	3971	15148	15756	6297	9544	31520	26780	5514	22372	17305	8805	18189	17961
g6633	2	0	0	0	0	0	0	1	0	0	0	0	0	0	0	0	0	0	0	0	0	0	0	0	0	0	0	0	0	0	0	0	0	0	0	0
g6632	0	0	0	0	0	0	0	0	0	0	0	0	0	0	0	0	0	0	0	0	0	0	0	0	0	0	0	0	0	0	0	0	0	0	0	0
g8219	2728	2731	4475	3656	2268	3560	3737	1994	3403	2510	2724	2829	3032	2381	2716	2004	1584	2313	2597	2937	2621	2937	2458	2810	2649	2565	3141	1876	2233	2493	1842	1959	3158	1724	2083	2528
g8218	52553	42016	32638	51885	50498	47749	52836	40728	47783	41962	84741	58072	47904	56919	43429	26544	48672	38163	65694	43602	97585	67822	58132	80236	46811	44146	62736	45640	67232	31950	37705	70015	30645	37514	44879	27119
g8217	258	161	184	326	145	293	512	169	241	203	291	299	215	359	172	332	374	395	288	234	141	249	237	226	310	253	207	245	297	414	177	164	328	329	304	437
g8216	1836	1913	2250	2518	1730	2071	2528	1440	2152	2047	1596	1656	2210	1634	2157	1765	1705	1586	2182	1910	1758	1969	1860	1526	2152	1897	1667	1335	1655	1820	1453	1580	2216	1628	1407	1934
g8215	903	843	698	1019	556	994	1410	999	1102	1259	1395	1518	1337	1170	715	1302	1329	1322	929	899	675	994	959	590	1173	1087	737	748	1207	1335	667	1132	1497	1050	1108	1356
g8214	31	9	0	22	6	27	51	20	16	16	23	40	65	43	21	66	38	25	31	9	26	35	27	24	39	0	27	19	41	39	17	45	46	13	15	41
g8213	2643	2229	2985	3649	1553	3167	4746	2435	3320	2627	3571	2908	2844	3509	1919	2358	3873	2608	2060	2070	1647	2370	2381	1673	2431	2242	2401	1699	2382	4014	1388	1986	4147	1500	1828	4388
g8212	2652	2254	2821	2129	1673	3594	2515	2515	3440	4127	3418	3913	4203	3982	1826	4117	3294	3491	1981	2945	1890	1957	2765	1472	2626	2222	1956	2093	2895	3709	1380	2710	3864	2130	3044	3783
g8211	16799	15801	23550	14848	14571	20196	17646	13858	19241	21180	17005	20945	17416	17685	18238	19442	15006	18880	12818	17832	10935	14879	16797	10617	13472	13400	12093	12244	15030	14992	10729	14489	16322	13118	15128	14037
g8210	2129	2064	2511	2568	2061	2126	2810	1647	2786	2149	1936	2258	2395	1809	2475	2108	1897	1825	1963	1727	1710	1755	1657	1850	1733	1830	2305	1342	1627	1520	1351	1421	2096	1611	1730	1658
g18705	0	0	0	0	0	0	0	0	0	0	0	0	0	0	0	0	0	0	0	0	0	0	0	0	0	0	0	0	0	0	0	0	0	0	0	0
g23067	2103	1603	2510	2220	1534	2036	2307	1245	1863	1417	1472	2190	1232	1665	2297	1351	998	2250	1931	1767	2121	2161	1672	1965	1635	2130	1937	1297	1628	1377	1580	1288	1915	1340	1551	1564
g18707	0	0	0	0	0	0	0	0	0	0	0	0	0	0	0	0	0	0	0	0	0	0	0	0	0	0	0	0	0	0	0	0	0	0	0	0
g23065	3174	3158	3566	3160	3554	3395	2718	2234	3326	2112	1702	3450	1586	3387	5160	2378	1492	3690	2427	2597	2991	3304	2876	2546	2330	2114	2513	3047	2756	2598	3453	2829	1922	2678	2798	2508
g18701	0	0	0	0	0	0	0	0	0	0	0	0	0	0	0	0	0	0	0	0	0	0	0	0	0	0	0	0	0	0	0	0	0	0	0	0
g18700	0	0	0	0	0	0	0	0	0	0	0	0	0	0	0	0	0	0	0	0	0	0	0	0	0	0	0	0	0	0	0	0	0	0	0	0
g23060	0	0	0	0	0	8	0	5	0	0	0	0	0	0	0	0	0	0	0	7	0	0	10	0	0	0	0	0	0	0	0	0	0	0	3	3
g23061	0	0	0	0	0	0	0	0	0	0	0	0	0	0	0	0	0	0	0	0	0	0	20	0	0	27	0	0	0	0	0	0	8	0	0	4
g18709	0	1	1	0	0	0	0	0	2	0	0	0	0	0	0	0	0	0	0	1	0	0	0	0	0	0	0	0	1	1	0	0	0	0	0	0
g18708	0	0	0	0	0	0	0	0	0	0	0	0	0	0	0	0	0	0	0	0	0	0	0	0	0	0	0	0	0	0	0	0	0	0	0	0
g23068	60157	59992	46620	60983	78963	82837	68612	100174	98705	79128	131702	102330	112458	129604	80736	102302	112159	92071	62866	59623	73442	72564	73478	64745	80743	91112	60945	78185	99571	75912	59410	114416	103243	84955	84446	64250
g23069	0	0	0	0	0	0	0	0	0	0	0	0	0	0	0	0	0	0	0	0	0	0	0	0	0	0	0	0	0	0	0	0	0	0	0	0
g20607	4	0	0	0	0	0	0	0	0	0	0	0	0	0	0	0	0	0	0	0	0	0	0	0	0	0	0	0	0	0	0	0	0	0	0	0
g20606	0	0	0	12	12	0	4	0	20	0	12	0	12	0	8	0	0	0	0	0	0	0	0	0	0	0	0	0	0	0	0	0	0	0	0	0
g20605	173	66	37	54	8	244	189	137	141	32	187	189	318	122	137	247	104	177	9	12	43	97	71	38	117	120	33	51	105	349	57	106	423	27	37	400
g20604	402	250	249	184	63	563	507	366	361	383	705	511	952	443	106	715	419	560	102	260	173	224	234	174	224	177	224	232	383	522	132	366	551	185	281	602
g20603	1261	782	769	1194	304	1830	1835	1127	1319	1084	2050	1742	2176	1456	611	1735	1450	1520	749	860	564	1026	1170	578	1117	1062	838	774	1648	2619	536	1153	2902	619	811	2289
g20602	0	0	0	0	0	0	0	0	0	0	0	0	0	0	0	0	0	0	0	0	0	0	0	0	0	0	0	0	0	0	0	0	0	0	0	0
g20601	16448	14486	13990	12044	15329	11611	12851	9681	10138	10612	8687	12430	8035	10850	12546	10029	7628	10328	7917	8864	13387	9008	9396	10532	6798	7320	11578	8921	8051	6960	8421	7819	8436	7595	8007	6568
g20600	3498	2812	2770	3333	1924	4291	4782	3316	4052	3984	4967	5548	5711	4441	2282	4427	5483	4678	1871	2342	1979	2387	2665	1676	2762	2896	2264	2534	3780	5195	1764	2942	4352	2341	3059	4720
g20609	3	0	0	0	0	0	0	6	12	1	0	8	0	5	0	0	4	3	0	3	0	0	0	0	0	0	0	0	0	0	0	0	0	0	0	0
g20608	3	0	8	0	0	0	0	0	2	0	0	2	2	0	0	0	0	0	4	0	0	0	0	0	0	0	0	5	0	2	0	5	0	0	0	0
g24777	11051	9518	23665	7917	7559	16975	4531	9398	18050	20350	5510	15825	27765	12273	436	18721	10893	13539	306	686	4024	7917	13499	6965	8382	10723	7428	1770	13010	8523	808	13354	4812	459	13107	10785
g24776	4235	2528	4825	1225	3060	9408	4609	2054	1809	12984	13492	2449	3109	5572	11853	12710	6047	2003	7301	12963	2357	2247	2706	392	1439	1315	358	5124	767	4524	4299	1627	7605	6959	1263	816
g24775	64	86	53	29	97	18	16	27	37	71	32	20	13	0	56	9	27	8	102	27	22	26	34	19	34	114	14	18	12	19	0	31	0	45	10	12
g24774	1091	1051	1156	1164	667	1318	1618	909	1237	814	1004	1938	872	1078	792	832	819	1121	987	971	471	1182	818	446	1047	652	457	980	1388	1238	610	1097	1223	724	837	984
g24773	393	362	555	722	313	519	1017	381	718	459	375	571	557	223	399	310	487	416	0	0	0	0	8	0	0	0	0	0	0	56	0	0	86	0	0	69
g24772	28	0	15	21	16	14	4	18	36	19	28	43	12	25	19	23	7	16	0	20	0	0	8	0	10	0	0	0	0	14	13	0	27	0	0	9
g24771	9844	8128	10914	13571	7378	13758	17080	8895	13698	8453	9485	12754	8685	9595	8673	7799	10621	12684	15166	11602	13353	14750	12636	11492	15506	10933	12997	8595	13079	16891	7534	12169	15751	10209	12920	15436
g24770	28	12	30	43	57	31	45	12	19	0	0	2	0	0	0	0	2	0	647	4	2492	530	67	1797	161	25	1542	0	12	0	8	0	0	0	0	2
g24779	4	6	1	0	0	0	0	78	4	0	0	0	0	0	0	20	8	0	0	4	0	0	0	0	0	0	0	0	0	0	0	0	0	0	0	4
g24778	4858	3268	7545	2694	2149	9055	1769	3147	6229	9612	6111	3859	10811	8217	2095	11432	6481	4190	1813	2438	1211	1630	2489	1064	1554	1634	1400	1386	3751	4628	932	3037	2593	1296	2851	2516
g9168	8	6	4	28	17	4	4	0	16	4	0	0	0	17	0	12	0	0	74	0	203	86	3	129	18	0	117	12	3	5	0	0	18	0	0	25
g9169	7993	6792	5526	5278	4019	6228	6485	4752	5506	9879	11212	7720	11600	9059	4224	8606	9114	7343	6273	10305	8433	7262	7277	6871	7204	7522	6800	10127	11930	12114	7564	10140	11868	8334	9196	8963
g9166	1754	1300	2328	2712	1122	2351	3183	943	2627	1595	1807	1757	1383	1637	1827	1722	1706	2327	1896	2223	1162	2289	2039	1716	2047	1693	1703	1382	1668	2294	1420	1299	2830	1359	1803	2765
g9167	0	0	0	0	0	0	0	0	0	0	0	0	0	4	0	12	0	0	0	0	0	0	0	0	0	0	6	0	9	0	0	0	0	7	0	12
g9164	151	115	72	77	138	114	128	67	38	107	70	170	78	88	69	65	82	90	21	92	110	98	106	32	34	67	31	170	175	168	70	136	110	81	101	89
g9165	25	32	53	12	13	36	40	81	14	124	156	94	8	39	36	23	75	64	8	20	36	13	0	13	23	0	24	19	33	70	10	30	12	27	49	49
g9162	789	421	227	245	338	436	222	228	273	244	328	407	312	359	243	100	178	211	0	0	37	4	4	0	20	4	4	4	0	64	0	0	13	0	3	80
g9163	55	34	24	23	8	50	59	16	12	16	68	68	47	25	8	38	16	19	0	0	0	0	0	0	0	0	0	0	0	12	0	0	11	4	0	0
g9160	0	0	0	0	0	0	0	0	0	0	0	0	0	0	0	0	0	0	0	0	0	0	0	0	0	0	0	0	0	0	0	0	0	0	0	0
g9161	2	10	0	4	8	0	2	4	8	16	0	8	12	0	0	4	0	0	2	12	2	11	0	10	2	0	4	0	16	3	6	0	8	0	6	4
g13911	0	0	6	0	0	0	0	8	0	0	0	0	4	0	0	12	0	17	0	0	0	0	0	0	0	24	0	0	0	5	0	0	4	0	0	8
g13910	8	0	0	0	0	0	0	0	0	0	0	0	0	0	0	0	0	0	19	0	12	24	0	16	0	0	19	0	0	0	0	3	0	16	0	0
g13913	1094	718	1733	1707	564	1332	1460	726	1411	1165	894	846	1184	798	766	979	1002	675	936	1092	838	1012	1073	892	733	831	859	720	702	1043	350	622	1153	569	598	892
g13912	0	0	0	0	0	6	0	0	10	0	0	0	0	0	3	4	5	2	0	0	0	0	0	0	3	0	0	0	0	0	0	2	8	0	0	9
g13915	14	19	8	40	63	11	64	43	43	19	32	23	54	28	60	56	0	19	0	0	8	45	33	12	6	0	22	12	20	0	19	47	65	33	38	42
g13914	207	80	235	192	53	368	295	103	351	246	344	378	265	306	76	337	385	241	218	212	179	219	234	62	204	165	165	135	352	495	48	203	368	108	169	397
g13917	3530	2590	2261	3135	1394	3402	4929	2935	2724	4080	4955	5136	6051	5199	1765	5273	5364	4267	2629	3796	2842	2882	3273	2306	3306	3069	2722	2978	4558	5760	1981	3675	5623	2293	3149	5047
g13916	81595	84178	91278	79603	85370	69025	69028	53642	65740	55397	43074	60438	40042	69769	92966	56631	35738	58097	75429	70769	83239	75253	76630	70689	60537	54248	79548	76186	58936	55878	97440	59241	52466	63748	57912	45978
g13919	0	0	0	0	0	0	4	0	0	0	0	0	0	0	0	3	0	0	0	0	0	0	0	0	0	0	0	0	0	0	8	0	0	0	0	0
g13918	13537	13402	15110	14634	12677	13158	14822	10403	13892	11829	12692	14018	9898	12554	14412	11496	10605	12965	12542	15566	11638	13182	12255	10766	12122	11628	10427	11355	12348	11314	10965	10718	14955	11590	11628	11423
g3151	615	317	508	526	200	902	1134	465	844	591	1101	1007	951	1159	382	1000	1053	976	592	876	657	843	874	466	1021	781	559	728	1648	1886	567	1309	1767	835	964	1660
g3150	13288	14491	20078	18892	15699	18036	17102	11398	16156	16589	14788	18035	15962	12735	15810	12529	13951	13126	6774	6392	4233	6966	6991	4297	6520	6756	3559	4678	5350	6760	3857	5333	8537	4455	4512	6606
g3153	194	196	257	163	206	180	104	177	81	139	121	65	129	59	133	170	237	42	355	147	322	99	212	306	133	65	257	50	75	127	58	94	128	45	78	136
g3152	1865	3125	2063	2231	1990	1414	594	916	922	1683	2078	423	1750	449	1234	1430	849	294	6651	4231	5184	1760	1873	4824	1684	3539	1314	532	997	1054	474	708	1792	374	502	597
g3155	5	7	4	0	0	0	22	33	0	0	0	7	0	0	0	0	0	18	0	0	0	4	0	10	23	0	0	0	0	4	0	4	26	2	0	4
g3154	45	45	66	23	14	19	19	16	11	16	21	17	17	4	33	10	53	6	137	39	79	30	23	108	22	11	33	4	27	30	13	6	28	8	8	15
g3157	1092	902	686	1061	733	1415	1333	768	1054	1310	2015	1688	2493	1682	724	1516	2048	1477	627	821	573	832	1143	605	1011	1005	640	1089	1801	2349	604	1421	1817	755	1077	1943
g3156	113	87	68	69	72	225	153	119	159	90	166	120	162	243	67	137	173	226	75	36	79	94	109	120	146	76	85	108	201	289	34	101	269	101	84	235
g3159	10957	10389	13047	11597	9489	12021	11647	8005	11434	13438	11030	10967	12305	8570	8922	11734	10606	9284	5400	5961	4821	6450	5976	3954	6029	5135	4510	4865	6030	5195	3510	5811	6585	4991	5046	5940
g3158	1472	1290	1480	1439	1055	1754	1897	1197	1363	1907	2588	2561	2580	1934	1645	1915	2412	2062	705	1456	1024	1068	1553	723	1290	1317	932	1175	1946	1720	709	1543	1770	1256	1380	1766
g10803	0	0	0	0	0	0	4	0	14	0	0	0	0	0	0	0	0	13	0	0	10	0	6	43	74	59	152	10	11	26	0	8	35	28	22	158
g5412	0	0	0	0	0	0	0	0	0	0	0	0	0	0	0	0	0	0	0	0	0	0	0	0	0	0	0	0	0	0	0	0	0	0	0	0
g5413	0	0	0	0	0	0	0	0	0	0	0	0	0	0	0	0	0	0	0	0	0	0	0	0	0	0	0	0	0	0	0	0	0	0	0	0
g5410	0	0	0	0	0	0	0	0	0	0	0	0	0	0	0	0	0	0	0	0	0	0	0	0	0	0	0	0	0	0	0	0	0	0	0	0
g5411	0	0	0	0	0	0	0	0	0	0	0	0	0	0	0	0	0	0	0	0	0	0	0	0	0	0	0	0	0	0	0	0	0	0	0	0
g5416	0	0	0	0	0	0	0	0	0	0	0	0	0	0	0	0	0	0	0	0	0	0	0	0	0	0	0	0	0	0	0	0	0	0	0	0
g5417	0	0	0	0	0	0	0	0	0	0	0	0	0	0	0	0	0	0	0	0	0	0	0	0	0	0	0	0	0	0	0	0	0	0	0	0
g5414	0	0	0	0	0	0	0	0	0	0	0	0	0	0	0	0	0	0	0	0	0	0	0	0	0	0	0	0	0	0	0	0	0	0	0	0
g5415	0	0	0	0	0	0	0	0	0	0	0	0	0	0	0	0	0	0	0	0	0	0	0	0	0	0	0	0	0	0	0	0	0	0	0	0
g5418	0	0	0	0	0	0	0	0	0	0	0	0	0	0	0	0	0	0	0	0	0	0	0	0	0	0	0	0	0	0	0	0	0	0	0	0
g5419	0	0	0	0	0	0	0	0	0	0	0	0	0	0	0	0	0	0	0	0	0	0	0	0	0	0	0	0	0	0	0	0	0	0	0	0
g9948	83217	56963	173594	223548	97286	258322	235237	107783	312674	179365	124630	71062	148846	141514	112988	233230	161263	75867	94243	178611	148512	140141	207600	208419	209201	232190	238273	98289	108863	138116	95501	139698	172541	145888	192403	115162
g9949	582	447	903	244	218	230	325	171	267	1755	1244	1054	289	353	268	441	399	669	374	1129	738	298	238	582	527	325	787	1201	745	1416	532	434	310	732	618	481
g9944	487	244	81	2504	1257	756	4938	1463	2641	36	13	159	107	665	1861	589	2252	5438	542	771	1632	5266	3118	4852	12103	6532	10303	341	233	176	2633	2519	764	16459	9478	1176
g9945	0	0	0	6	0	0	0	0	0	0	0	0	0	0	0	0	0	3	0	0	14	3	0	0	0	0	18	0	3	0	0	0	0	0	0	0
g9946	3616	1295	13080	15308	5585	37722	29451	8769	64388	23217	11807	3095	30030	20641	4963	83777	45324	3251	1606	11043	4256	7608	21701	10417	22736	31591	31745	7689	7887	7288	9895	15421	11285	34362	40199	17697
g9947	2129	2417	1451	287	2032	463	215	1717	643	3050	1874	1833	1849	1995	2208	1751	1381	1666	525	2455	1540	805	1707	1265	1005	2040	1490	8221	4405	2459	10349	5774	2524	8824	6198	1574
g9940	0	0	0	0	0	0	0	0	0	1	0	0	0	2	0	0	0	0	2	0	0	0	0	0	0	0	0	0	0	0	0	0	0	0	0	0
g9941	797	695	1148	1471	1869	1835	2662	2093	3758	2474	2066	1280	2586	2759	2407	5081	3408	1991	1419	1731	1790	2468	2860	2872	3560	3564	4972	1300	1821	1551	2190	1931	1961	2595	2949	2941
g9942	1844	1421	437	1374	1473	969	2339	2480	2392	509	1060	1670	510	1797	3315	2452	2395	4007	1963	1267	2776	3103	2497	3589	4542	4327	5467	4664	2826	1781	5879	4284	2870	6285	5911	4044
g9943	0	0	8	0	0	0	0	12	0	0	4	0	0	0	0	0	4	0	0	0	0	0	0	0	0	0	0	4	0	5	0	0	0	0	0	0
g6092	1440	1005	2342	2068	1026	1867	2571	967	2128	1095	1509	1683	1392	1321	1659	1020	1268	1351	1397	1170	1105	1673	1326	1052	1569	1612	1056	669	1044	1373	645	950	1650	585	911	1286
g11669	668	463	270	427	154	901	698	542	446	556	800	1095	1202	960	332	1170	1015	946	106	325	253	314	369	275	419	178	316	295	824	998	259	634	747	262	552	716
g11668	11711	7697	30098	11003	11095	36678	17098	14438	31884	31404	17364	16675	30590	28006	17835	35109	26885	23577	6646	13406	3160	17964	19406	5326	15293	12907	8303	5279	15337	11455	6084	22396	15600	8188	25028	15797
g11661	0	0	0	0	0	0	0	0	0	0	0	0	0	0	0	0	0	0	0	0	1	0	0	0	0	0	0	0	0	0	0	0	0	2	0	0
g11660	8323	4852	7727	8862	2743	12121	14658	6147	10567	12422	15863	15723	17993	15264	4904	15362	14673	13253	6608	7484	6174	5983	8107	5348	7861	7363	6714	3884	9201	17476	2442	7330	12117	3497	7400	13203
g11663	0	4	0	0	0	0	4	0	0	26	4	0	0	12	0	0	19	4	24	27	2	0	0	3	6	0	2	8	0	7	0	3	4	0	3	0
g11662	0	0	0	0	0	0	0	0	0	0	0	11	0	0	0	0	0	0	0	0	0	0	0	0	0	0	0	0	0	0	0	0	0	0	0	0
g11665	0	0	0	0	0	0	0	0	0	0	0	0	0	0	0	0	0	0	0	0	0	0	0	0	0	0	0	0	0	0	0	0	0	0	0	0
g11664	0	0	0	0	0	0	0	0	0	0	0	0	0	0	0	0	0	0	0	0	0	0	0	0	0	0	0	0	0	0	0	0	0	0	0	0
g11667	1105	1023	1895	997	788	2459	1073	958	2835	4035	2152	1214	4497	2639	1259	6587	3081	1414	431	957	661	838	1022	1135	1122	1180	1941	605	723	1126	713	700	885	837	1443	1286
g11666	313	135	275	432	139	245	345	52	163	204	286	333	295	597	528	291	246	465	180	111	369	257	178	416	123	26	244	265	133	172	373	240	190	337	163	244
g10392	1808	1304	987	1669	700	2212	2533	1521	1436	1354	2575	3063	2124	2342	783	1778	2439	2939	999	1583	1065	1781	1561	924	1971	1108	1081	1358	2404	2569	793	1535	2905	1428	1390	2684
g10393	0	0	0	0	0	0	0	0	0	0	0	0	0	0	0	0	0	0	0	0	2	0	0	3	0	0	0	0	0	2	0	3	0	0	4	0
g10390	0	0	0	0	0	0	0	0	0	0	0	0	0	0	0	0	0	0	0	0	0	0	0	0	0	0	0	0	0	0	0	0	0	0	0	0
g10391	2051	1813	2863	2400	1610	2981	2827	1795	2772	2555	2835	3030	3240	2553	1896	2581	2664	2710	1413	1950	1743	2202	2106	1479	2126	2123	1471	1778	2372	2530	1465	2139	2736	1851	2082	2638
g10396	0	0	0	0	0	0	0	0	0	0	0	0	0	0	0	0	0	0	0	0	0	0	0	0	0	0	0	0	0	0	0	0	0	0	0	0
g10397	0	0	0	0	0	0	0	0	0	0	0	0	0	0	0	0	0	0	0	0	0	0	0	0	0	0	0	0	0	0	0	0	0	0	0	0
g10394	0	0	0	0	0	0	12	0	0	0	0	0	0	0	0	0	4	0	16	20	7	43	32	4	45	2	51	0	28	39	28	36	4	15	22	41
g10395	3025	2283	2809	2898	1596	4010	4236	2453	3392	3201	3433	3435	3714	3246	2067	3205	3339	2634	2294	2438	1940	2771	2703	2127	3276	3288	2235	2089	3167	4300	1809	2786	3808	1753	2636	3898
g10398	0	0	0	0	0	0	0	0	0	0	0	0	0	0	0	0	0	0	0	0	0	0	0	0	0	0	0	0	0	0	0	0	0	0	0	0
g10399	0	0	0	0	0	0	5	4	0	0	0	0	0	0	0	0	0	0	0	0	0	0	0	0	0	0	0	0	0	0	0	0	0	0	0	5
g17623	0	0	0	14	0	0	0	5	0	4	20	0	30	14	0	0	16	5	0	4	0	2	31	0	0	2	16	2	0	21	0	0	0	0	0	0
g17622	0	6	0	0	0	0	8	5	0	5	0	0	0	8	0	0	4	0	0	0	0	0	0	0	0	8	8	0	0	0	0	4	0	0	0	8
g17621	8	0	12	11	0	0	0	13	0	36	64	4	0	4	0	0	12	4	0	4	0	0	0	8	26	0	0	16	0	27	8	10	4	0	0	22
g17620	0	12	0	16	6	0	30	4	0	0	0	8	28	0	35	0	0	31	16	0	43	29	5	64	4	0	53	6	0	4	4	19	11	0	4	7
g17627	3675	3153	2251	2777	2738	3907	3960	3825	3011	3282	4734	5699	4179	5244	2245	4240	4375	5155	2624	3655	3209	3127	3710	2652	3483	3287	2668	3450	4631	4734	2608	4197	3881	3477	3947	4259
g17626	4491	4012	4868	4728	5194	3703	3982	2924	3269	2754	3325	3974	2632	2625	4380	3145	2276	3606	3880	3936	4455	4631	4581	4272	3455	3791	3818	3127	2691	2325	2800	2681	3255	2753	2946	3009
g17625	2034	1910	2626	2687	1773	2464	3025	1353	2206	1875	2300	2165	1591	1788	2499	2051	2130	2045	2200	2080	1549	2145	1872	1810	2010	1642	1697	1593	1712	2474	1717	1471	2947	1368	1794	2627
g17624	2692	2357	3011	3014	2131	3074	3986	2176	2916	3147	3971	3986	3817	2994	2850	3177	3263	3945	2289	3085	2004	2515	2667	1967	2666	2454	1891	2274	2706	2946	1959	2475	3960	2337	2680	3155
g17629	3643	3156	3610	2547	3493	2638	3272	2945	2224	3200	4210	4971	3128	2421	3691	3257	3178	4690	2466	3228	2321	3099	3229	2127	2598	3223	2186	3283	3120	2135	2438	3122	3048	2536	2876	2442
g17628	18779	16348	13961	11172	10048	21010	14562	17852	17468	27674	30116	30550	30898	29536	12206	30294	29664	28155	11038	18789	10946	12962	16633	7863	15179	15792	9466	17767	28997	25322	12924	22214	21632	15914	22410	20333
g3977	557	317	391	589	209	635	573	453	514	435	593	513	796	558	132	419	533	463	391	424	259	305	458	302	517	593	438	256	495	884	216	406	753	389	434	721
g3976	91047	106815	63356	85781	121680	103613	93667	110415	110618	74732	114451	134482	93489	105103	100989	55394	36859	80464	125934	97211	117021	139265	139221	92794	95428	112333	69796	110909	146455	79393	96604	151399	91410	83591	96739	83362
g3975	0	0	12	0	0	0	0	0	0	0	0	0	0	0	0	0	0	0	0	0	33	0	0	38	0	0	28	0	0	0	0	0	0	0	0	0
g3974	0	0	0	0	0	0	0	0	0	0	0	0	0	0	0	0	0	0	0	0	0	0	0	0	0	0	0	0	0	0	0	14	0	0	0	4
g3973	0	0	0	0	0	0	0	0	0	0	0	0	0	0	0	0	0	5	0	0	0	0	0	0	0	0	0	0	0	0	0	0	0	0	0	0
g3972	825	588	1047	1067	487	975	1045	474	933	1053	996	1381	1085	613	668	881	930	1153	838	1197	662	734	673	534	830	944	551	483	934	812	543	727	1189	630	763	811
g3971	150	95	12	88	20	152	161	260	156	219	344	300	390	294	88	304	394	167	53	111	91	80	67	71	145	107	216	120	322	361	54	307	279	84	168	269
g3970	2681	2261	2399	1592	1899	2594	2780	2408	2542	3550	4223	3958	4617	3369	2138	3439	3084	3110	1468	2587	1790	2232	2942	2011	2198	2394	2033	2496	4038	3099	1790	3346	3180	2151	2935	2866
g3979	8	8	5	0	13	6	0	0	0	0	0	0	0	0	0	23	0	0	0	0	0	0	0	0	0	0	0	0	0	8	14	8	0	0	3	13
g3978	0	0	0	0	0	0	0	0	0	0	0	0	0	0	0	0	3	0	0	0	0	0	0	0	0	0	0	0	0	0	0	0	0	0	0	0
g10536	189	543	356	103	537	343	236	447	281	592	612	450	695	450	238	856	843	477	310	591	285	267	567	360	374	626	339	326	442	222	199	416	270	329	520	324
g10537	0	0	0	0	0	0	0	0	0	0	0	0	0	0	0	0	0	0	0	0	0	0	3	5	0	0	0	0	0	0	15	2	5	0	2	0
g6330	0	0	0	0	0	0	0	0	0	0	0	0	0	0	0	0	0	0	0	0	0	0	0	0	0	0	0	0	0	0	0	0	0	0	0	0
g6331	0	0	0	0	0	0	0	0	0	0	0	0	0	0	0	0	0	0	0	0	0	0	0	0	0	0	0	0	0	0	0	0	0	0	0	0
g6336	1086	1210	1026	223	807	681	275	1085	697	2290	1657	1614	2166	1200	797	1619	1484	979	621	1241	494	652	981	349	605	1298	309	1611	1511	1309	865	1642	886	1367	1418	762
g10533	3002	3157	4577	3663	3124	4017	3261	2894	4439	3191	3815	3220	3063	4506	3190	4124	2903	3226	2868	3272	3211	3754	3485	2787	2935	3369	2924	2805	3044	3120	3198	3402	4639	2881	3231	2927
g6334	0	0	8	0	0	0	0	28	0	8	0	0	0	12	0	0	3	0	0	0	0	0	4	4	0	0	12	0	4	3	4	0	7	0	9	28
g10531	1989	857	1357	1643	337	3242	2123	1007	1398	2167	2437	2047	3280	2703	505	2256	2316	1564	695	1376	790	946	1836	473	965	875	917	805	2614	2900	383	1760	2078	648	1242	2619
g6338	0	0	0	0	0	0	0	0	0	0	0	0	0	0	0	0	0	0	0	0	0	0	0	0	0	0	0	0	0	0	0	0	0	0	0	0
g6339	889	665	1314	1322	836	1252	1710	786	1404	836	731	988	761	663	1027	1019	693	1089	1031	1142	1086	1050	933	1120	1282	1228	1440	619	801	648	859	935	1183	785	770	1128
g10538	0	0	0	0	0	0	0	8	0	0	0	0	0	0	0	0	0	0	0	0	0	5	0	0	0	0	0	0	0	6	0	0	0	0	0	0
g10539	378	265	228	372	225	345	366	188	198	167	279	514	198	599	552	249	258	512	833	632	1858	1035	658	1612	476	465	1155	709	706	432	882	814	761	816	740	537
g22092	0	0	0	0	0	4	0	0	0	0	0	17	0	0	17	0	0	0	0	0	0	0	7	0	0	0	0	0	0	4	0	0	0	0	0	0
g9706	2052	1629	1159	1503	963	2029	2011	1539	1756	2263	2639	2940	3104	2004	1071	2653	2085	2327	1552	1876	1639	2160	1673	1463	1927	1972	1420	1731	2829	2231	1274	2466	2583	1902	2093	2501
g2131	2636	2736	3913	3777	2707	3941	4198	2093	4369	2234	2548	3581	2049	2788	5412	2757	2413	4530	2277	2101	2495	2784	2787	2524	2122	2422	2305	2053	1911	2053	2356	2110	2749	2171	1979	2683
g2132	2506	2118	2044	2135	2093	1903	2257	1945	1993	2185	3055	2463	2539	2788	2171	1799	2785	2334	1800	2367	1756	1891	2065	1881	2021	2285	1919	2452	2485	2509	2119	2010	2978	2518	2340	2217
g2133	770	644	568	575	307	1071	946	756	855	774	1287	1332	1293	1224	552	1136	1202	923	538	558	485	662	695	372	794	633	617	837	1072	1181	388	942	1120	617	820	1310
g9702	7	3	4	1	0	0	0	13	0	5	5	29	12	4	0	11	31	0	25	28	8	18	15	13	33	70	13	22	20	8	14	55	23	16	35	14
g9703	63	38	25	0	44	0	0	13	9	0	26	0	8	0	13	16	0	0	111	140	94	32	70	126	26	28	18	51	77	38	26	31	41	15	35	16
g2136	1417	908	1338	2137	851	2031	2538	1058	1650	1481	1341	1736	1592	1232	1039	1998	2248	2013	1569	1525	1879	1444	1330	1645	1825	1398	2155	797	1424	2154	737	1146	2466	936	1332	2362
g2137	1406	1035	1576	1816	1139	1384	2020	1025	1769	1604	1483	1567	1420	1314	1170	1163	1228	1596	1149	1073	1078	1320	1326	1275	1111	1507	1439	1116	1007	1550	999	1158	1560	728	1108	1453
g6808	233	190	128	132	154	123	195	181	69	102	99	120	13	224	49	132	130	78	180	180	150	303	161	200	204	147	181	204	200	196	138	182	96	59	140	151
g6809	14	16	21	15	23	16	4	15	22	17	14	8	14	12	19	0	7	13	7	9	19	10	13	17	13	8	8	13	11	12	18	11	36	6	17	25
g6804	1601	1530	1920	2301	1598	2093	2038	1256	1869	1386	1874	1980	1786	1637	1927	1598	1663	1943	2234	1878	1617	2406	1874	1519	2037	2045	1601	1419	1715	1712	1542	1964	2722	1673	1721	1923
g6805	0	0	0	0	0	0	0	0	0	0	0	0	0	0	4	0	0	0	0	2	0	0	0	0	0	0	3	0	0	0	0	0	4	0	0	0
g6806	0	0	0	0	0	0	0	0	0	0	0	0	0	8	0	0	3	0	0	0	0	2	0	0	0	0	0	4	12	4	0	4	3	8	0	0
g6807	0	0	0	0	0	0	0	0	0	0	0	0	0	0	0	0	0	0	0	0	0	0	0	0	0	0	0	0	0	0	0	0	0	0	0	0
g6800	0	0	0	0	0	0	0	0	0	12	0	0	25	0	0	0	0	0	0	0	0	0	0	0	0	0	0	3	0	0	0	0	0	0	0	0
g6801	13	8	0	5	9	32	5	0	0	55	39	0	83	12	5	28	35	0	0	0	3	6	13	0	0	0	0	0	8	8	34	8	26	12	24	22
g6802	72	65	46	71	81	88	67	52	35	505	248	73	515	174	126	406	213	65	30	8	32	64	40	36	39	16	44	30	52	166	71	60	190	74	65	157
g6803	4833	5164	5305	6526	6200	6729	6018	5811	6655	3559	5382	5043	4672	6646	6249	4477	3940	5884	5677	4733	4489	6372	5643	4731	5389	4554	4985	4412	4037	5256	4961	5626	7478	5378	5572	5916
g2369	368	404	596	732	456	439	753	400	647	487	836	653	478	478	762	621	445	822	746	336	1129	804	555	1140	537	553	940	548	516	428	463	598	496	608	480	584
g2368	5264	5857	5403	4457	4880	4105	4317	4265	4764	5738	5863	4448	4778	4656	4504	4952	5225	4060	5096	4773	3643	4428	5360	3387	4958	5517	3855	4072	5439	5411	3175	4057	4777	4222	4483	4476
g2361	2967	2864	2285	2657	2490	3603	3878	3686	3395	3256	4130	5371	3825	3133	2016	3162	3356	3319	2872	3274	1741	3661	3540	1851	3859	3487	1992	3074	4208	3051	1815	3998	3837	2696	2919	3435
g2360	322	211	161	296	38	543	686	344	375	273	417	728	709	622	204	716	638	670	88	320	227	267	417	162	292	242	200	228	675	865	146	438	690	216	377	784
g2363	6	27	17	0	12	40	9	25	57	0	77	60	83	61	0	48	76	36	0	43	16	32	28	23	30	0	24	10	29	65	24	69	40	16	4	40
g2362	952	793	423	769	284	1253	1415	1313	1059	931	2139	1925	1663	1548	391	1768	1476	1532	757	762	661	1225	1071	489	1338	789	652	1172	2327	1967	673	1671	1604	830	1067	1681
g2365	100	178	248	148	253	153	207	72	200	311	95	154	246	123	207	140	210	89	113	114	130	113	211	101	96	155	106	134	96	121	123	133	158	117	104	105
g2364	418	392	567	498	373	733	455	407	669	862	745	759	851	585	311	739	664	397	221	494	301	360	543	313	404	487	362	292	634	450	264	720	530	342	491	465
g2367	2434	2417	1707	1888	1618	2273	2862	2510	1910	2708	3861	3490	3034	3062	1520	2546	3489	2537	2233	2399	1842	1832	2036	1364	2448	2631	1589	2246	3344	3379	1367	2624	3105	2249	2790	3066
g2366	1516	1157	2343	2430	1474	2322	2584	1216	2517	1218	1592	1884	1530	1344	2155	1689	1509	2410	1483	1689	1464	1782	1561	1412	1649	1542	1360	1431	1210	1992	1209	1263	2831	1514	1563	2321
g4408	5850	4608	6130	5918	4441	4875	6163	3215	4767	4826	3483	4503	3175	4232	4673	4250	2985	4340	4788	4995	6207	4708	4666	5880	4229	3848	5629	3526	3853	3838	3304	3480	4461	3434	3975	3604
g4409	417	305	524	674	379	665	643	369	485	370	271	374	396	368	346	495	284	538	242	397	334	496	505	367	426	365	377	197	251	613	334	239	867	288	257	876
g4402	0	8	0	12	12	8	0	4	23	0	28	4	0	0	0	0	4	11	4	0	4	32	27	16	0	0	16	4	8	4	4	4	46	4	8	32
g4403	0	0	0	0	0	0	0	0	0	0	0	0	0	0	0	0	0	0	0	0	0	0	0	0	0	0	0	0	0	0	0	0	0	0	0	0
g4400	1255	876	1238	1593	736	1163	1702	703	1319	1022	729	1091	646	1012	1141	718	847	1067	1604	939	1708	1641	1247	1638	1211	1273	1511	1092	1029	1211	1000	1463	1350	1291	1015	1427
g4401	44898	19359	1019	303	14347	967	294	20972	729	9840	12790	31497	10716	21525	16863	10124	15583	21137	6920	20712	20439	5923	10669	9580	6030	18118	10304	48073	57893	17521	28881	37550	17414	37953	38134	16047
g4406	0	0	0	0	0	0	0	0	0	0	0	0	0	0	0	0	0	0	0	0	0	0	0	0	0	0	0	0	0	0	0	0	0	0	0	11
g4407	1871	1158	1281	1652	562	2087	2848	1450	1592	2573	2258	2404	3327	2013	1053	2705	2118	1885	1283	1786	1631	1433	1763	1169	1493	1346	1635	1191	2422	2564	767	1682	2822	1120	1597	2816
g4404	1371426	969343	4808	2729	637146	2673	2068	610262	2974	171220	341360	778117	114155	562905	887784	65807	308295	536331	171259	695631	741426	183938	266978	329344	136921	268211	351042	890261	1127204	539325	868439	1091704	449457	682531	956286	300639
g4405	81	36	0	41	0	71	91	52	111	84	60	79	248	73	12	160	118	50	18	42	30	26	33	36	42	68	56	53	106	172	15	92	123	9	59	126
g25191	409	168	154	260	19	709	720	367	348	223	1097	881	1208	561	168	1240	389	766	72	291	190	389	379	226	468	269	224	187	695	959	144	568	1306	114	284	1136
g12703	0	0	0	0	0	0	0	0	0	0	0	0	0	0	0	0	8	0	0	0	8	15	4	4	0	0	4	24	0	12	13	10	0	10	0	0
g12702	0	0	0	0	0	0	0	0	0	0	0	0	0	0	0	0	0	0	0	0	0	0	0	0	0	0	4	0	0	0	0	0	0	0	0	0
g12701	405	320	294	313	78	644	495	170	523	58	283	283	56	205	175	121	206	385	881	248	1387	396	159	996	190	103	501	459	511	127	275	259	40	291	223	126
g12700	546	403	336	316	281	278	359	156	243	331	284	475	117	212	486	183	257	784	1750	836	4610	877	476	2538	479	607	1722	2503	1175	268	1493	667	221	1211	683	315
g12707	3064	9720	7172	1618	11244	7144	2375	9494	8349	6240	5234	7060	6031	8007	6051	8368	5333	5722	4848	5561	3699	7377	9097	3783	5131	6741	4840	1996	3818	2090	2498	4193	2831	3056	4529	3234
g15574	0	0	0	0	0	0	4	0	0	0	0	4	0	0	0	0	0	0	0	0	0	0	0	0	0	0	0	0	0	0	0	12	0	0	0	0
g12705	0	0	0	0	0	0	0	0	0	0	0	0	0	0	0	0	8	0	0	0	0	0	0	0	4	0	0	0	0	0	0	0	0	0	0	0
g15576	1590	716	365	357	749	322	386	672	463	227	548	2095	290	832	1971	246	434	1346	378	753	554	373	562	455	316	345	296	4642	2574	1138	3967	2196	942	3502	2035	796
g15579	2185	1195	1203	1620	766	2309	2500	1865	1955	1806	3624	3178	3559	3004	1185	3395	2882	2816	990	1582	1162	1610	1555	854	1693	1502	1258	1296	2801	3750	1057	2161	3229	1320	1876	3310
g15578	98	97	115	140	151	206	109	201	149	189	250	248	215	172	61	129	173	174	140	159	83	147	145	69	224	179	106	192	266	188	147	200	227	117	168	181
g12709	8	18	3	3	4	0	0	12	0	10	6	4	12	10	0	0	7	0	0	4	0	0	0	0	0	0	0	4	0	23	6	4	0	0	0	4
g12708	269	113	182	65	187	96	94	94	172	44	149	197	114	123	358	20	244	325	430	165	667	449	322	632	159	219	353	642	483	133	744	256	93	501	400	125
g14628	0	0	0	0	0	0	0	0	0	0	0	4	0	0	0	0	0	0	0	0	0	0	12	0	0	0	0	0	2	2	0	0	0	4	0	0
g14629	0	0	0	1	0	0	0	4	0	0	0	0	0	0	0	0	0	0	0	0	0	0	0	0	0	0	4	0	0	4	0	0	0	0	0	0
g14626	11	3	0	0	0	0	9	3	0	0	0	0	0	0	0	0	0	0	0	0	0	0	0	0	8	0	0	3	0	8	3	9	0	0	5	7
g14627	0	0	0	0	0	0	0	0	0	0	0	0	0	0	0	0	0	0	0	0	0	0	0	0	0	0	0	0	0	0	0	0	0	0	0	0
g14624	18	8	4	54	0	11	44	5	0	8	39	23	56	17	4	0	0	44	24	15	25	60	32	21	25	12	37	18	44	16	17	7	24	10	24	84
g14625	0	0	0	0	0	0	0	0	0	0	0	0	0	0	0	0	0	0	0	0	0	0	0	0	0	0	0	0	0	0	0	0	0	0	0	2
g14622	0	0	0	0	0	0	20	0	0	0	0	0	0	0	0	0	0	0	0	0	0	8	0	0	0	0	0	0	1	1	0	0	0	0	0	4
g14623	0	0	0	0	0	0	0	0	0	0	0	4	0	0	0	0	8	1	0	0	0	4	4	0	8	0	0	0	12	4	1	0	0	0	4	4
g14620	7594	6069	11294	6961	4082	12407	6685	4398	8611	18326	10423	10388	16566	9602	5205	14618	9344	6081	3150	9044	5043	5147	7456	3159	5337	4769	3562	4368	8936	8859	2728	7740	7833	3498	6378	6617
g14621	0	0	0	0	0	0	0	0	0	0	0	0	0	0	0	0	0	4	0	0	0	0	0	0	0	0	0	0	5	0	0	0	0	0	0	3
g25193	2025	2105	2393	2181	2294	2126	2440	1703	2302	2872	1901	2200	2906	1707	1932	2185	2076	1553	2400	2443	2231	2048	2740	1804	2060	2307	1944	1734	2562	1390	1365	1778	2134	1726	1751	1807
g5755	100982	81595	55560	42775	31852	77224	69164	61805	65243	87997	70663	84159	60854	114803	27831	66825	51599	47062	32861	50392	56072	50124	60463	37846	45205	40289	49515	61997	74078	75384	46055	80579	59353	43395	37321	75442
g5754	0	0	0	0	0	0	0	0	0	0	0	0	0	0	0	0	0	0	0	0	0	0	0	0	0	0	0	0	0	0	0	0	0	0	0	0
g5757	15648	7291	3123	3695	1198	13367	11352	8888	7515	5311	13444	13738	11662	17641	3050	16996	6894	13079	1689	6663	5013	6661	7752	3357	7022	6225	5380	8095	15178	14011	5186	14790	15470	4721	3997	20131
g5756	43030	24716	14247	14430	8351	33124	36565	23851	22410	23290	33708	47183	29266	35736	12540	36747	19901	34895	9530	21311	18282	20689	25061	13754	21454	19208	19599	24770	34102	22579	14435	36910	32287	15711	13124	39899
g5751	1885	1649	3573	2851	1532	2210	2443	927	1954	1774	1102	1626	1443	1070	2384	1286	1191	1155	512	405	379	362	341	363	433	266	284	193	196	560	157	176	605	124	199	467
g5750	8540	6819	10888	11365	5052	11529	13899	5549	9806	8803	8494	11014	9997	5183	4391	8590	7598	8227	2823	2974	2045	2802	2474	1801	2589	1775	2031	1218	1989	3337	851	1615	3694	1214	1617	3715
g5753	39	22	60	58	15	27	57	48	44	17	0	20	32	16	18	0	81	43	5	0	0	4	10	20	12	0	21	12	14	13	0	5	32	0	0	47
g5752	83	125	136	153	89	137	176	87	125	61	50	114	116	93	51	69	89	113	49	82	80	110	187	98	140	72	90	38	145	271	54	114	201	41	123	266
g5759	497	196	121	211	95	317	456	485	274	203	302	452	504	404	117	481	316	263	219	273	156	212	271	157	299	334	154	222	411	801	181	304	625	130	205	791
g5758	11541	12101	11494	12417	12283	10817	9986	8610	10661	5757	6028	7589	9559	10038	9591	7105	8186	6643	11437	7946	12807	9433	9189	12377	4780	5081	9888	7113	6665	7775	7258	7561	7664	6690	6772	7950
g15395	35	24	36	49	11	27	50	0	35	0	0	4	0	0	0	0	0	0	312	0	2277	269	36	1221	114	0	1031	16	0	0	8	9	5	4	23	0
g15394	494	317	362	498	221	563	723	402	489	483	532	592	611	458	265	660	432	471	169	295	224	223	361	211	288	308	232	267	412	493	102	351	677	194	195	439
g15397	1695	1506	2260	1772	1370	1767	2024	1021	1859	1745	1281	2021	1164	1044	1492	1325	925	1307	895	844	881	926	938	918	721	633	772	610	698	719	486	655	996	532	586	962
g15396	10149	11415	11866	13591	14968	13522	13872	10991	15694	8822	9767	11898	7838	14433	19103	9735	7353	14762	10892	9729	12345	12568	11318	10922	9363	9531	13191	11673	9838	7675	16617	11738	13575	11878	11703	10659
g15391	2230	2550	1301	1527	2081	2035	2203	2457	1845	1251	2355	3142	1763	2286	1260	1377	1721	1975	1349	1475	1361	2289	2100	1940	2148	1448	1524	1732	2331	1873	1206	1898	2172	1143	1524	2102
g15390	0	8	0	0	0	4	4	6	0	0	4	17	0	4	0	0	0	0	0	0	12	7	0	0	0	0	4	0	0	0	0	0	0	0	0	16
g15393	699	616	488	864	284	982	1358	624	932	583	1209	949	939	1310	556	747	1489	1063	523	394	224	351	353	324	586	323	451	263	418	840	192	363	1040	350	359	1085
g15392	205560	207534	208966	168940	188636	169208	153684	138870	153956	133663	113638	145042	105657	162346	190903	141591	111659	154395	162128	181692	213472	186002	163601	203849	150884	133430	210190	209717	137767	170414	253176	162744	147916	187499	181777	150757
g15399	104	23	33	53	29	55	76	45	38	193	16	48	26	20	0	20	5	20	55	65	13	42	3	40	22	153	58	5	38	59	24	38	11	32	17	24
g15398	702	570	370	549	155	1213	956	794	881	584	1118	1041	963	864	216	1196	876	844	444	717	503	698	705	351	641	507	466	583	1140	1394	275	885	1243	438	566	1281
g13144	7	55	21	9	12	0	9	0	0	0	0	0	0	0	0	0	0	0	84	52	146	69	11	150	20	0	131	0	0	0	0	0	0	0	0	0
g18622	0	0	0	0	0	0	0	0	0	0	0	0	0	0	0	0	0	0	0	0	0	0	0	0	0	0	0	0	0	0	0	0	0	0	0	0
g18623	0	0	0	0	0	0	0	0	0	0	0	0	0	0	0	0	0	0	0	0	0	0	0	0	0	0	0	0	0	0	0	0	0	0	0	0
g18620	0	0	0	0	0	0	0	0	0	0	0	0	0	0	0	0	0	0	0	0	0	0	0	0	0	0	0	0	0	0	0	0	0	0	0	0
g18621	0	0	0	0	0	0	0	0	0	0	0	0	0	0	0	0	0	0	0	0	0	0	0	0	0	0	0	0	0	0	0	0	0	0	0	0
g18626	0	0	0	0	0	0	0	0	0	0	0	0	0	0	0	0	0	0	0	0	0	0	0	0	0	0	0	0	0	0	0	0	0	0	0	0
g18627	0	0	0	0	0	0	0	0	0	0	0	0	0	0	0	0	0	0	0	0	0	0	0	0	0	0	0	0	0	0	0	0	0	0	0	0
g18624	0	0	0	0	0	0	0	0	0	0	0	0	0	0	0	0	0	0	0	0	0	0	0	0	0	0	0	0	0	0	4	0	0	0	0	0
g18625	0	0	0	0	0	0	0	0	0	0	0	0	0	0	0	0	0	0	0	0	0	0	0	0	0	0	0	0	0	0	0	0	0	0	0	0
g18628	0	0	0	0	0	0	0	0	0	0	0	0	0	0	0	0	0	0	0	0	0	0	0	0	0	0	0	0	0	0	0	0	0	0	0	0
g18629	0	0	0	0	0	0	0	0	0	0	0	0	0	0	0	0	0	0	0	0	0	0	0	0	0	0	0	0	0	0	0	0	0	0	0	0
g13142	0	0	0	0	0	5	0	0	0	0	0	0	0	3	0	0	0	0	0	0	5	0	0	28	0	0	0	4	0	0	0	0	0	0	0	0
g1128	0	0	0	0	0	0	0	0	0	0	0	0	0	0	0	0	0	0	0	0	0	0	0	0	0	0	0	4	0	0	0	0	0	0	0	0
g1129	0	0	0	0	0	0	0	0	0	0	0	0	0	0	0	0	0	0	0	0	0	0	0	0	0	0	0	0	0	0	0	0	0	0	0	0
g1122	8	5	5	0	0	5	5	12	2	0	0	10	6	5	0	0	4	1	12	0	0	9	8	0	12	0	0	6	17	8	3	12	8	2	0	21
g1123	0	0	0	0	0	0	0	0	0	0	0	0	0	0	0	0	0	0	0	0	0	0	0	0	0	0	0	0	0	0	0	0	0	0	0	0
g1120	0	0	0	0	0	0	0	0	0	0	0	0	0	0	0	0	0	0	0	0	0	0	0	0	0	0	0	0	0	0	0	0	0	0	0	0
g1121	6	5	0	0	1	20	1	6	0	24	7	14	28	2	0	39	8	8	5	2	0	24	2	8	2	0	2	4	8	24	5	13	7	4	0	25
g1126	0	0	0	0	0	0	0	0	13	0	0	0	0	0	0	0	0	0	0	1	0	0	0	0	0	0	0	0	0	0	0	0	7	0	0	0
g1127	0	0	0	4	0	0	0	0	0	0	0	0	0	0	0	0	0	0	0	8	2	0	0	0	0	21	0	0	0	0	0	0	0	4	0	0
g1124	0	0	0	0	0	0	0	0	0	0	0	0	0	0	0	0	0	0	0	0	0	0	0	4	0	0	0	0	0	0	0	0	0	0	0	0
g1125	8	0	9	17	0	0	0	4	0	0	0	0	0	0	0	0	0	0	43	0	105	20	0	121	0	0	95	0	0	0	0	0	0	0	0	0
g13155	0	0	0	0	0	0	0	0	0	0	0	0	0	0	0	0	0	0	0	0	0	0	0	0	0	0	0	0	0	4	0	0	0	0	0	0
g13154	3	17	8	19	2	12	1	1	10	0	3	0	0	0	13	0	0	3	0	18	3	0	1	0	10	0	4	21	0	0	14	5	5	2	3	0
g13157	0	0	0	9	0	0	6	0	12	19	8	0	3	0	0	0	3	0	0	2	11	0	0	0	0	0	8	0	0	38	8	0	6	0	4	26
g13156	8	0	0	0	0	0	0	0	0	4	0	0	0	0	0	25	8	0	0	0	3	0	0	10	0	0	0	4	0	7	0	0	0	0	0	3
g19175	4597	4461	5855	6739	6053	6295	6729	4098	6684	3828	4904	5592	4621	5579	6230	4320	2775	6520	5741	4406	5035	6250	5351	4730	4985	4618	4636	4113	4064	3657	4989	4360	6337	4567	4058	4571
g19174	383	227	314	271	194	321	453	323	397	292	453	460	278	271	339	408	364	339	205	294	210	273	360	221	367	310	229	325	418	517	192	371	430	319	303	466
g13153	0	11	17	12	0	17	18	5	20	105	38	19	20	21	8	20	5	11	0	0	15	0	16	16	0	0	34	22	46	30	10	0	23	0	8	36
g13152	258	217	267	240	136	306	321	257	227	229	320	269	301	258	125	215	191	223	180	410	122	200	353	97	206	388	151	120	235	205	72	292	271	231	175	326
g12704	18	0	16	14	4	34	3	10	6	0	7	12	20	37	0	0	25	30	0	0	20	5	2	4	12	0	4	3	4	4	0	11	24	15	0	10
g22038	150	64	32	107	11	244	143	67	79	75	154	190	290	189	24	193	176	169	24	80	66	50	159	58	80	39	87	106	180	261	86	104	187	66	66	257
g16308	0	0	0	0	0	0	0	0	0	4	0	0	0	0	0	0	0	0	0	4	0	0	0	0	0	0	8	0	0	0	0	0	0	0	0	0
g6475	16	8	0	30	8	21	25	31	20	9	81	23	21	39	29	9	81	74	34	12	49	40	23	50	45	51	33	33	36	0	16	79	23	91	132	71
g6474	0	0	0	0	0	0	0	0	0	0	0	0	0	0	0	0	0	0	0	0	0	2	0	0	0	0	2	0	0	0	0	0	0	0	0	0
g6477	0	0	0	0	0	0	0	0	0	0	0	0	0	0	0	0	0	0	0	0	0	0	0	0	0	0	0	0	0	0	0	0	0	0	0	0
g6476	57	62	59	17	23	44	14	24	14	0	0	4	0	16	0	0	36	4	135	62	938	125	10	427	32	0	361	0	0	0	4	6	0	0	0	8
g6471	0	0	0	0	0	6	0	0	0	0	0	0	0	0	0	0	0	0	0	0	0	0	0	0	0	0	0	0	0	11	0	0	0	0	0	0
g6470	4	6	0	0	0	0	0	0	0	4	0	0	0	9	0	2	4	0	0	0	0	0	5	0	0	0	0	0	2	5	0	3	0	3	6	7
g6473	12	12	0	35	13	16	50	21	6	10	112	82	0	97	37	32	145	126	30	0	8	36	56	59	117	0	22	66	66	57	72	152	52	198	144	101
g6472	0	9	0	10	5	12	0	0	3	0	0	0	0	0	0	0	0	0	52	0	95	49	0	42	9	0	79	0	0	4	0	0	0	0	0	3
g6479	1197	754	631	1278	280	1344	2071	1109	1410	1092	1668	1601	1770	1380	680	1459	1460	1276	594	935	802	950	1117	707	1462	735	988	640	1446	2605	645	1114	2107	638	938	2204
g6478	3064	7103	2788	9433	4340	3358	3282	4441	7170	5630	11031	6589	4626	5132	8071	6620	8371	3604	4578	9308	5057	6284	2517	4205	4231	4217	5055	3322	4251	6678	1613	3466	3896	2127	2538	4149
g24957	3290	3929	3026	4053	4864	4043	3864	3743	4005	3159	3660	4244	3656	2630	3819	2781	3381	3165	5102	3749	3126	4482	4236	2614	4264	3948	2344	2697	3635	2454	2170	3236	3573	2414	2844	2658
g24956	0	0	0	0	0	0	0	8	0	5	0	0	24	0	0	0	5	0	0	0	0	0	0	0	0	0	0	0	0	0	0	0	0	5	0	0
g24955	0	0	0	0	0	0	0	0	0	0	0	0	0	0	0	0	0	0	0	0	0	0	0	0	0	0	0	0	0	0	0	0	0	0	0	0
g24954	8134	7131	11393	9326	6980	11277	10939	7246	10085	7798	9433	13638	8482	8853	10991	9058	7948	16908	9621	7056	9476	8765	7328	7729	8136	7573	6185	8228	8472	7242	7572	7450	8049	8327	8132	8383
g24953	11	6	0	15	8	9	0	0	0	8	10	4	0	5	0	0	0	12	0	0	25	4	2	10	17	0	6	9	0	7	14	16	3	10	23	0
g24952	122	61	172	87	44	110	142	54	94	85	47	224	58	43	98	45	77	180	119	71	38	109	96	25	122	148	69	39	88	70	76	65	54	40	34	93
g24951	0	0	0	0	0	0	0	2	0	0	0	0	0	0	0	8	0	0	0	0	0	0	0	0	0	0	0	0	0	0	0	0	0	0	0	0
g24950	0	0	0	0	0	0	0	0	0	0	2	0	0	0	0	0	0	0	0	0	0	0	0	0	0	0	0	0	0	0	0	0	0	0	0	4
g24959	2	0	0	2	0	0	2	20	5	0	0	2	2	7	0	5	0	4	2	0	0	19	0	1	2	4	0	3	1	18	0	0	6	5	11	16
g24958	3700	3667	2718	3814	3282	4058	4463	3597	3351	2495	4004	5897	3550	3383	2867	3479	3652	5093	4547	3922	3488	4728	4118	2563	4550	4483	3235	4221	5610	3773	3187	3970	4921	3720	3684	4083
g23453	9027	8154	10937	12845	7654	11003	13820	7051	10485	8983	11774	8787	8500	9577	6893	8149	10736	8175	4790	4789	3457	5108	5106	3944	5155	4371	4033	3058	3920	7624	2787	3515	9146	3217	3922	7978
g23452	186	121	227	131	65	216	259	131	144	165	175	119	157	115	51	137	142	146	190	179	147	135	200	133	243	151	146	90	126	167	104	90	269	48	123	333
g24483	3113	1540	2238	3021	717	5077	5304	3036	3706	3358	5715	6377	6775	4804	1577	5975	5026	5673	656	1095	798	1259	1286	516	1425	1087	1006	1126	2859	3570	625	1747	2820	808	1506	2945
g23450	501	280	340	363	331	324	511	240	413	593	359	507	497	427	321	587	338	561	218	375	435	279	357	358	247	397	368	385	550	609	371	392	661	525	628	590
g23457	8	4	20	8	7	0	0	8	20	6	7	0	0	0	0	11	18	0	33	6	0	13	14	8	6	19	0	0	0	0	4	0	4	14	0	0
g24484	1539	1324	1254	1291	663	1635	1823	1071	1271	1871	1999	2011	1620	1984	823	1997	2297	1878	521	1109	794	838	856	620	1089	734	774	1246	1479	1687	944	1343	1462	1195	1160	1688
g23455	0	0	0	0	0	0	0	0	0	0	0	0	0	0	0	0	0	0	0	0	0	0	0	0	0	0	0	0	0	0	0	0	0	0	0	0
g23454	1084	816	1190	1238	713	1215	1434	789	1392	1155	947	1211	1147	1148	835	848	969	997	0	0	0	0	0	0	0	0	0	0	0	186	0	0	163	0	5	339
g24489	0	4	0	0	0	0	15	12	8	24	8	0	0	0	0	0	0	0	0	0	0	0	0	0	0	19	0	0	0	0	0	0	0	0	0	4
g24488	308	234	184	339	161	398	431	255	388	266	456	354	333	317	185	252	304	326	243	232	366	245	247	196	373	257	252	153	215	271	150	219	321	255	278	335
g23459	0	0	0	0	0	0	0	0	0	0	0	0	0	0	0	0	0	0	0	0	0	0	0	0	0	0	0	0	0	0	0	0	0	0	0	0
g23458	0	0	0	0	0	0	0	0	0	0	0	0	0	0	0	0	0	0	0	0	0	0	0	0	0	0	0	0	0	0	0	0	0	0	0	0
g17421	29	40	28	55	29	30	57	25	86	154	78	75	94	96	35	231	210	33	92	55	154	71	7	157	44	14	118	74	34	47	23	53	21	31	82	41
g17420	0	4	0	4	0	4	0	3	0	0	0	0	12	0	0	13	0	0	0	0	0	4	0	0	0	0	0	0	0	4	0	0	0	4	0	0
g17423	0	0	0	0	0	0	0	2	0	0	0	0	0	0	0	0	0	0	0	0	0	0	0	1	0	0	0	0	0	3	0	0	0	0	0	0
g17422	0	0	0	0	0	0	0	0	0	0	23	0	0	0	0	0	0	0	0	0	0	0	0	0	0	0	0	0	0	4	0	8	12	0	0	0
g17425	0	0	0	0	0	0	0	6	0	0	0	0	0	0	0	0	0	0	0	0	0	0	0	0	0	0	0	0	0	0	0	0	0	0	0	0
g17424	7	0	4	0	0	0	0	0	4	0	0	0	0	0	0	0	0	0	0	0	3	12	0	0	0	0	4	0	4	12	15	0	0	0	0	0
g17427	0	0	0	0	0	0	0	0	0	0	4	0	0	0	0	0	0	0	0	0	0	0	0	0	0	0	0	0	0	0	0	0	3	0	0	0
g17426	0	0	0	0	0	0	0	12	0	0	16	0	0	0	0	0	0	0	0	0	21	14	0	59	3	0	36	0	0	0	0	0	0	0	0	0
g17429	0	0	2	0	0	20	4	0	3	0	0	4	0	13	0	0	10	0	0	2	0	4	0	2	0	8	2	0	2	10	0	0	0	0	0	10
g17428	0	0	0	0	0	0	0	0	0	0	0	0	0	0	0	0	0	0	0	0	0	0	0	0	0	0	0	0	0	0	0	0	5	0	0	0
g22506	0	0	0	0	0	0	0	0	0	0	0	0	0	4	0	0	0	0	0	0	0	0	0	0	0	0	0	0	0	0	0	0	0	0	0	0
g22507	0	17	11	8	0	4	2	0	0	4	5	0	3	0	14	0	16	0	8	8	0	3	0	4	7	0	4	0	0	10	0	0	0	0	0	2
g22504	748	729	826	995	714	903	1098	824	1097	709	1422	1106	970	1088	932	825	1178	1366	984	742	499	1046	938	389	1064	931	555	636	880	1150	788	912	1784	933	868	1477
g22505	0	0	0	0	0	8	0	0	6	0	12	0	0	0	0	0	0	0	0	0	0	0	0	0	0	0	0	0	0	0	0	0	0	0	0	5
g22502	363	177	248	216	118	564	347	342	397	451	571	635	818	511	227	493	612	529	211	411	168	290	200	172	312	249	175	227	470	649	183	438	542	269	523	457
g22503	266	223	159	187	105	326	456	198	214	370	501	514	587	575	149	435	418	557	315	222	354	316	223	334	277	193	397	224	510	488	105	317	661	225	424	504
g22500	4956	4322	4940	3870	3655	5266	5407	3821	4296	5809	6361	7505	7206	5415	4635	6245	5717	6515	4115	5976	3543	3965	5174	3170	4537	4560	3962	4355	6037	4522	3356	5487	5789	4578	5519	4700
g22501	0	2	0	4	0	0	0	0	0	0	0	2	0	0	0	2	4	0	0	6	0	0	2	0	0	2	0	0	0	4	0	0	4	0	0	4
g22508	4	3	6	0	0	0	0	14	23	0	0	5	0	8	10	22	0	4	0	20	3	4	0	0	10	0	4	0	8	0	15	15	9	0	16	3
g22509	0	0	0	0	0	7	0	8	0	0	3	0	0	0	0	0	0	0	0	0	0	5	0	0	0	0	0	0	0	12	4	19	16	0	0	19
g17399	0	0	0	0	0	0	0	0	0	8	0	0	0	0	0	0	0	0	0	0	0	0	0	3	0	0	0	0	0	0	0	12	0	0	0	0
g17398	0	0	0	0	0	0	0	0	0	0	0	4	0	0	3	0	0	0	0	0	0	0	0	0	0	0	4	0	0	0	0	0	5	0	0	0
g17393	1328	1174	850	888	612	1695	1728	1871	1662	1884	2404	3063	2515	2275	731	3079	3110	3059	809	1467	870	1222	1466	676	1748	1758	971	1235	2701	1944	979	2135	1466	1577	2044	2092
g17392	152	90	128	81	37	95	83	54	26	143	294	141	123	182	152	193	229	209	28	60	56	49	117	73	67	78	39	52	95	86	85	26	62	71	52	146
g17391	260	271	199	380	209	379	746	273	334	231	101	412	307	353	228	260	224	427	271	175	346	569	414	741	536	500	1955	151	221	175	282	205	361	664	469	434
g17390	21035	16300	25100	15115	10135	46018	16360	25689	34118	38832	29460	56801	47368	37527	16519	41039	38157	41354	16922	22383	9502	22782	23405	8213	25490	16725	11869	11968	40229	34225	7482	34368	22192	10490	31489	24654
g17397	9	0	0	8	8	10	4	0	4	7	0	0	0	6	0	30	12	0	134	3	462	152	0	326	45	0	300	8	0	8	0	0	0	0	0	0
g17396	31	20	38	49	0	22	16	24	16	6	21	18	0	0	0	0	0	22	0	0	0	0	0	0	0	0	0	0	0	0	0	0	9	0	4	10
g17395	4721	5646	5703	4117	5725	4914	4653	5334	5621	5523	4388	5740	4955	4596	5149	5254	5009	5094	4959	6176	3973	4669	5516	3761	5836	6229	4254	4634	5514	3352	3929	5388	3792	5399	5637	3836
g17394	2794	2992	2053	1854	1976	2893	2921	3310	2923	2808	3269	4860	3786	2992	2724	4316	3973	4417	2236	3175	1773	2598	2710	1544	3183	3647	2116	2791	3501	2378	1855	3241	2661	3063	3851	2852
g8408	541	750	239	25	456	373	9	681	227	3544	2374	685	1618	1481	191	1173	986	194	90	2257	284	142	1320	473	106	1123	632	2093	1914	511	862	1402	662	1078	548	564
g8409	5	8	0	0	0	0	0	7	0	9	0	2	4	0	0	4	0	0	0	17	0	12	0	4	0	0	0	15	0	22	21	39	0	0	0	6
g8406	0	8	0	3	4	7	13	0	0	0	0	0	0	0	0	0	0	0	0	0	3	0	0	0	0	0	0	0	0	0	0	0	0	0	0	0
g8407	5825	6631	1494	1020	4056	2574	1116	6505	1878	21791	16784	5318	20131	22697	4044	14217	11327	4482	1358	6719	3707	2215	6188	3783	2024	5002	4129	19671	19674	13031	13751	15353	7152	14823	11700	7057
g8404	11	9	56	49	48	31	250	237	34	28	44	5	25	99	50	0	215	92	38	34	354	651	22	911	151	17	603	30	0	0	44	7	48	28	61	40
g8405	18	32	91	66	37	15	12	0	41	0	0	0	0	0	0	0	0	0	294	52	1743	364	12	960	36	3	668	0	0	0	0	0	0	0	0	0
g8402	123	145	106	161	191	181	416	111	222	136	89	121	74	185	267	120	125	401	147	124	737	517	176	2086	295	215	2182	266	121	137	825	363	127	1099	730	255
g8403	4	46	13	66	40	13	77	27	8	0	19	4	0	30	0	0	114	55	0	0	59	40	0	53	21	0	0	16	18	0	52	28	19	49	3	24
g8400	61	144	108	130	455	160	248	241	229	166	94	44	442	159	169	672	68	111	138	363	132	82	380	108	53	324	242	187	64	32	145	122	26	136	55	44
g8401	1056731	1449566	2141980	1155612	1256975	1687356	1222451	1511321	1839331	1675608	1426614	2148077	1417891	1458684	2188006	1850677	1391462	3031676	1647887	1646117	986201	1825993	1412550	919630	1803390	1657108	1310914	1088889	1232120	1074655	1085394	1421066	1419048	1190282	1789378	1080931
g20834	0	0	0	0	0	0	0	0	4	0	0	0	0	0	0	0	0	0	0	0	0	0	0	0	0	0	0	0	0	3	0	0	0	0	0	0
g20835	0	6	0	2	2	8	0	0	0	1	10	7	0	4	6	0	4	4	0	57	0	0	8	0	0	0	0	2	0	0	0	0	12	0	0	4
g20836	8	2	7	0	4	0	7	0	12	0	0	8	0	0	25	9	2	0	0	0	0	0	0	9	3	0	0	0	6	0	3	4	5	0	4	0
g20837	7078	5304	6053	6847	3500	9189	10847	6341	8016	10192	10030	11765	12643	10185	4144	11860	11157	11334	5092	7352	6444	5786	6705	4538	6617	5981	6044	6058	9082	11429	3577	7563	11379	5257	8051	11405
g20830	1535	1605	1643	1577	1315	2154	1558	2046	2044	2128	2313	2238	2503	2093	1451	2394	1973	2260	1611	1641	1058	1618	1860	1092	1657	2181	1351	1394	2091	1626	1335	1778	2058	1663	1947	1701
g20831	4554	4235	6178	5993	4175	6234	5955	3941	6335	5434	5713	3867	4558	5552	5216	5016	4590	4473	4445	3549	4134	4586	4406	3945	4596	4441	4842	3889	4428	6614	4058	4627	5607	4178	4679	5669
g20832	0	4	4	2	8	20	4	8	0	37	4	6	0	8	0	0	0	4	17	0	3	9	20	0	17	0	3	0	8	8	0	0	0	0	8	0
g20833	695	2873	1735	2044	1570	1172	2388	609	713	1010	986	771	1279	1580	1418	1616	965	1704	2116	736	6441	1583	706	3413	634	486	3011	2119	899	1363	3888	2173	1644	2490	1920	2987
g20838	227	248	170	224	98	288	358	269	212	365	429	441	390	352	80	425	385	414	285	213	171	239	256	131	333	176	188	250	448	276	209	393	433	265	220	357
g20839	2264	2188	1727	2399	2116	2345	2330	1884	2324	1316	1612	2750	1952	2226	2666	1734	1459	2769	2025	2032	1862	2412	2470	1544	2283	2318	1514	2113	1932	1658	2111	2074	2562	2070	2125	2270
g24104	9	0	0	0	0	0	12	13	4	0	0	11	30	0	0	8	0	0	0	4	15	7	12	4	28	0	15	16	20	18	0	0	24	0	18	38
g24105	1	4	0	0	0	0	1	0	0	0	0	0	0	0	1	0	0	0	0	0	0	0	0	0	0	0	0	9	0	0	16	0	0	0	0	0
g24106	0	0	0	0	0	0	0	0	0	0	0	0	0	0	0	0	0	0	0	0	0	0	0	0	0	0	0	0	0	0	0	0	0	0	0	0
g24107	0	0	0	0	0	0	0	0	0	0	0	0	0	0	0	0	0	0	0	38	12	39	18	38	28	4	35	25	96	132	8	86	101	26	48	84
g24100	171	186	119	241	269	167	342	1884	194	115	225	125	218	252	128	107	115	70	85	22	95	69	19	165	83	2	170	44	116	88	62	95	26	133	86	423
g24101	1899	1763	1875	2182	1327	2264	1968	1288	1839	981	1239	1825	1094	1385	1339	1289	1222	2222	2856	2261	2116	2083	1796	1489	1829	1510	1281	1029	1506	1425	1088	1287	2170	1102	1332	1694
g24102	5175	4926	6556	7429	4501	6075	6777	4063	6571	4798	5512	3950	4766	5417	4847	5334	5400	4880	4274	3464	4266	4194	3392	4647	4444	4230	5000	2885	2911	5207	3161	2958	6711	3247	3544	6142
g24103	121	159	229	268	140	289	255	131	250	133	84	206	95	149	196	61	65	223	241	137	543	284	126	523	234	69	385	138	90	248	172	131	446	173	123	244
g24108	0	0	0	0	0	0	0	8	0	0	0	0	0	0	0	0	4	0	0	5	0	2	35	0	0	0	0	0	19	7	4	8	32	4	10	8
g24109	0	0	0	0	0	0	0	0	0	0	0	0	0	0	0	0	0	0	0	0	0	0	0	0	0	0	0	0	0	0	0	0	0	0	0	0
g2169	10226	8152	11167	12605	6984	11571	12486	7263	11694	9949	8627	9065	8570	8745	8904	9882	9146	9312	9161	9968	10128	9269	8731	11134	9933	9402	10133	6730	7658	10670	6055	7377	10923	7142	8875	10314
g2168	3014	2794	2801	3173	3366	3446	3745	2495	3533	1356	2621	3734	1790	3061	3505	2347	1711	3517	2669	2052	3555	3314	2930	2945	2401	3034	2674	2968	2340	1934	3287	2839	2383	2641	2533	2502
g2163	0	0	0	0	0	0	0	0	0	0	0	0	0	0	0	0	0	0	0	0	0	0	0	0	0	0	0	0	0	0	0	0	0	0	0	0
g2162	0	0	0	0	0	0	0	0	0	0	0	0	0	0	0	0	0	0	0	0	0	0	0	0	0	0	0	0	0	0	0	0	0	0	0	0
g2161	0	0	0	0	0	0	0	0	0	0	0	0	0	0	0	0	0	0	0	0	0	0	0	0	0	0	0	0	4	0	0	0	0	0	0	0
g2160	7	0	0	3	3	0	2	4	0	0	8	0	4	0	0	0	30	0	6	19	12	12	9	16	0	0	0	0	0	4	0	0	8	0	0	0
g2167	916	863	993	1007	621	1230	1549	965	1166	995	969	1353	1259	1147	788	1343	1122	1413	890	827	736	1086	714	641	1091	314	904	684	1015	953	469	1022	1773	708	907	1325
g2166	91	36	30	55	10	82	158	97	85	70	185	181	286	147	36	131	148	113	50	77	48	80	88	32	125	103	78	49	112	132	44	73	217	41	133	198
g2165	20	16	11	12	16	0	3	47	40	12	0	29	8	22	7	0	6	6	0	12	6	24	8	0	24	56	9	0	4	19	17	8	0	8	8	105
g2164	0	0	0	0	0	0	0	0	0	0	0	0	0	0	0	0	0	0	0	0	0	0	0	0	0	0	0	0	0	13	0	0	0	0	0	8
g3698	0	6	17	5	14	0	7	6	14	0	0	0	0	15	0	0	0	4	0	0	0	4	8	0	0	0	0	0	0	0	7	0	0	0	0	7
g3699	13986	10199	3897	1558	4570	5180	2930	9088	4371	20642	15443	15907	23383	18082	5622	17676	13923	9198	3396	11031	5190	5401	8997	2876	4912	8807	3787	11618	16399	14005	7303	15051	8666	10136	11713	7944
g3692	141	67	145	246	94	351	222	67	254	288	138	67	238	438	46	486	340	84	30	175	91	87	138	60	62	101	145	69	92	185	72	140	122	102	126	215
g3693	94	20	84	40	25	192	118	70	178	199	160	72	232	250	79	409	217	65	5	123	49	78	46	26	30	70	109	56	110	177	45	125	146	92	114	154
g3690	307	304	382	547	235	493	962	207	356	365	462	575	644	540	210	430	463	524	337	303	343	446	509	292	384	358	297	223	369	662	208	518	810	220	358	781
g3691	151	201	105	229	122	199	395	163	195	162	313	211	267	293	87	367	362	295	136	142	241	120	137	152	171	135	184	46	216	472	115	158	339	139	155	315
g3696	33	14	42	4	18	29	43	23	40	12	0	19	14	35	18	58	30	27	0	0	32	22	17	24	8	49	20	12	0	23	15	20	8	10	8	43
g3697	0	12	7	0	9	20	16	25	16	29	0	14	19	0	0	8	0	22	22	47	12	14	33	0	16	24	14	3	14	3	0	11	19	9	12	24
g3694	1799	1173	1625	2089	875	2243	2739	1427	1972	1900	2124	2344	2095	2119	1278	1823	2670	2681	1684	1584	1150	1685	1951	1260	1830	1455	1320	1332	2009	2423	989	1877	2461	1163	1523	2770
g3695	1145	789	1125	1307	681	1222	1335	848	905	1029	905	851	964	1120	827	977	774	968	1168	1045	1141	1122	1081	1043	878	881	1201	655	886	969	742	770	1308	911	964	1123
g13894	946	922	1273	1442	1164	1522	1336	979	1665	1264	1180	1234	1012	1640	1549	1397	1201	1295	1176	925	1006	1300	1145	852	1058	899	1100	972	1000	1328	926	1308	1991	868	1041	1636
g13895	0	0	0	0	0	0	0	19	0	0	0	0	0	6	0	45	32	0	0	0	0	0	0	0	0	0	4	14	0	10	0	0	44	8	0	29
g13896	4	0	0	0	0	12	4	17	0	0	0	0	8	0	0	0	0	0	0	0	0	0	0	0	0	0	13	0	0	10	0	0	0	0	0	17
g13897	728	324	209	195	46	660	446	802	343	470	1270	745	1087	1059	204	1489	687	569	133	556	335	266	568	195	419	445	242	572	1312	1568	480	860	1019	467	407	1127
g13890	1890	1362	1100	1424	896	1964	2058	1826	1341	1938	2829	2901	3350	2328	665	3412	2651	2882	1341	1608	1461	1418	1795	1352	1817	1738	1442	1765	3030	3174	1208	2325	2645	1553	2489	2639
g13891	312	262	315	366	158	266	277	183	271	350	309	207	239	155	142	250	264	175	135	110	75	86	103	163	129	219	107	62	83	216	34	69	217	52	85	122
g13892	1319	1321	1673	1996	1169	1834	2319	989	1814	1365	1262	1882	1364	1304	1513	1563	1333	2129	1491	1583	1388	1742	1710	1322	1456	1407	1294	1402	1766	1537	928	1343	2295	1380	1426	1972
g13893	2220	1890	2199	2927	1573	2244	3196	1795	2239	1956	1738	2268	1944	2078	1772	1749	2802	2251	1838	1652	1694	1893	1762	1544	1868	1887	1841	1046	1618	2994	1140	1519	3746	1302	1455	3607
g13898	2417	2472	2197	1914	2105	1980	2163	1776	2051	3279	2440	2704	2795	1980	2015	2537	1738	1763	1978	2404	1821	1874	2341	1359	1620	2066	1515	3020	2641	1909	2238	2485	2153	2233	2036	1835
g13899	2859	1367	3782	4326	1130	2979	4502	1114	2720	2145	1766	1798	1660	1303	1829	1817	1245	1681	2474	2077	2411	2123	1955	2293	2322	1921	2521	1194	1712	2119	925	1435	2436	1150	1383	1775
g9467	5861	4402	5819	6157	2663	8085	8793	4453	6590	6079	8079	9246	8923	7918	3267	8626	8714	8229	4933	5440	3742	5509	6301	3086	6513	5292	4157	4207	7978	9414	2818	5958	8432	3683	5933	8777
g9466	36	0	8	36	35	46	54	51	37	0	90	23	14	30	53	41	23	45	0	0	54	32	6	4	54	35	35	16	36	17	43	14	12	9	9	29
g9465	0	0	0	0	0	16	0	0	0	0	0	0	0	0	0	0	0	0	0	0	11	0	0	0	0	0	0	0	0	0	0	0	4	0	0	5
g9464	8	0	12	4	0	0	0	4	0	4	0	0	0	0	0	0	0	2	1	0	2	5	8	0	0	0	0	20	0	14	0	0	0	0	4	0
g9463	14	14	16	6	0	0	8	4	0	7	0	16	0	0	0	0	10	0	14	0	0	7	0	0	5	0	0	7	0	0	8	0	0	0	3	0
g9462	0	0	0	0	0	0	0	0	0	0	0	0	0	0	0	0	0	0	0	0	0	0	0	0	0	0	0	0	0	0	0	0	0	0	0	5
g9461	144	110	74	85	149	96	311	230	318	101	104	198	195	282	245	406	659	445	99	170	244	251	281	357	365	324	744	431	302	236	524	287	253	846	768	266
g9460	0	4	0	7	15	3	0	0	0	0	12	0	0	0	16	0	16	0	23	0	0	0	0	4	0	0	0	0	0	15	16	0	9	5	0	0
g9469	16637	14130	21663	20522	11656	24973	20332	13389	20252	22354	22827	24564	23270	24610	15815	24388	23059	25744	12862	18896	11783	16243	17355	10367	16471	14592	12047	13139	16577	21223	11000	16263	21911	14193	17968	20717
g9468	29957	22707	4083	491	8093	3775	676	19478	3418	52057	37496	24516	68629	45413	13435	42200	38129	13525	4654	23097	12550	5255	14636	6543	5821	16340	8606	35982	39089	23916	17367	29187	15625	26882	20502	13574
g4644	0	0	0	0	0	0	0	0	0	0	0	0	0	0	0	0	0	0	0	0	0	0	0	0	0	0	0	0	0	0	0	0	0	0	0	0
g4645	29535	29937	28876	34832	28708	26847	37897	26060	37793	20756	19838	28376	15434	25910	32501	28735	23200	38038	33874	26558	35303	35344	28118	33886	34269	30322	35622	21817	21379	22653	24957	24453	27016	28227	30582	33111
g4646	624	196	69	23	241	154	84	438	197	1205	1023	691	2294	2222	536	2063	2025	326	103	314	676	189	295	281	179	246	291	442	691	776	731	873	648	1036	925	324
g25276	0	0	0	0	0	0	0	0	0	0	0	0	0	0	0	0	0	0	0	0	0	0	0	0	0	0	0	0	0	0	0	0	0	0	0	0
g4640	0	0	0	0	0	0	0	0	0	0	0	0	0	0	0	0	0	0	0	0	0	0	0	0	16	0	0	0	4	0	0	0	0	0	0	0
g4641	0	0	0	0	0	0	0	0	0	0	0	0	0	0	0	0	0	0	0	0	0	0	0	0	0	0	0	0	0	0	3	0	0	0	0	0
g4642	0	0	0	0	0	0	0	0	0	0	0	0	0	0	0	0	0	0	24	72	31	68	93	44	46	49	80	46	73	59	26	67	45	22	16	53
g25272	1971	1340	2161	1288	625	1270	1260	464	1020	1236	1086	1530	731	683	820	683	904	675	1032	1337	1236	922	880	984	626	706	940	590	749	932	368	527	874	351	477	808
g12273	4336	3904	3360	3011	3495	3314	3274	3227	3489	4061	3128	3671	3740	4404	3510	3517	3403	3158	3037	3641	4008	2923	3352	3581	2598	2866	3636	3160	3545	3459	3435	4165	3147	2919	3393	3206
g12272	239	169	204	336	189	257	561	173	282	261	205	257	128	439	172	153	202	313	140	91	176	179	201	158	169	220	153	106	173	356	77	160	365	139	166	511
g12271	450	345	312	470	195	684	770	444	394	511	567	722	551	540	384	663	513	616	295	322	339	378	257	268	437	266	336	239	464	496	315	359	668	349	462	558
g12270	3591	2796	2947	5371	3424	4111	4596	2856	3841	2715	5336	5191	3696	7450	10985	4759	6677	12581	1981	1428	3038	2341	1658	3433	2171	1761	2253	2130	1705	1683	3487	2575	2547	4600	3515	4248
g4648	627	267	583	1159	222	855	1485	294	968	850	417	981	813	459	815	904	737	1227	494	451	452	543	544	590	526	524	823	268	399	1115	159	451	1306	239	566	1505
g25278	1821	1463	2311	2139	1253	2533	2828	1297	2564	1891	2441	2765	2240	1992	1571	2220	2586	2866	2455	2670	1721	2244	2553	1564	2551	1941	1377	1365	1915	1877	781	1643	2951	1583	1838	2797
g12275	1176	1115	1472	1721	1284	1375	1453	919	1412	1064	1560	1382	1020	1286	1513	1181	1167	1731	1369	1964	1101	1497	1464	1405	1432	1329	1394	1264	1338	1131	1029	1165	1767	1291	1249	1445
g12274	8513	7343	7701	6784	6101	8142	8649	6045	6861	7821	8417	9552	8017	8620	6670	8977	8294	9906	5876	7753	6306	6879	7396	6074	6507	5848	6780	6548	6574	6821	5619	6689	8563	6541	7458	7571
g5597	1178	1096	474	125	366	394	92	606	258	1215	1180	1004	1325	1101	560	1121	1131	619	88	750	773	159	323	311	312	718	343	1167	1277	1166	758	804	665	970	776	436
g5596	6075	6401	3158	716	3962	1551	581	3230	1355	4199	3991	3613	3381	3418	3038	2185	3012	2085	2016	4620	3451	1941	3269	2379	2120	3511	2030	5346	5416	2726	4728	4100	2555	4632	3891	1603
g5595	1283	779	592	520	358	983	1017	1005	816	884	1306	1438	1385	1477	571	1071	1050	1143	396	726	624	899	910	442	796	646	500	962	1880	1414	577	1414	1312	943	910	1565
g5594	7175	5591	2490	2990	2127	6406	5172	9014	5323	6559	7711	11052	10195	10427	3380	10570	10285	8293	2945	5527	5676	4181	4610	2891	5490	4326	3971	9032	14797	13428	5154	9355	6900	7597	9195	9082
g5593	122	73	32	0	0	117	67	113	0	126	20	335	286	0	0	187	201	259	12	119	4	0	72	0	5	0	30	145	255	227	72	195	0	131	4	138
g5592	1799	1837	1585	2405	1635	2394	2780	1963	2043	1586	2646	2698	2178	2427	2152	1808	2820	2212	2049	1619	1213	2430	2248	1239	2197	2140	1419	1420	1924	2226	1266	1539	2849	1859	1799	2412
g5591	0	0	0	0	0	0	0	0	0	0	0	0	0	0	0	0	0	0	8	0	5	0	0	3	0	0	8	0	0	0	4	0	0	0	0	0
g5590	0	0	0	0	7	0	0	16	0	0	0	0	0	0	0	0	0	0	0	1	0	0	4	9	4	0	9	0	0	0	0	0	6	0	4	0
g5599	724	485	718	612	284	1616	908	675	1327	1398	631	933	1834	1403	370	1423	1535	617	315	877	385	547	1068	611	471	510	625	555	996	1113	371	1280	618	488	1096	1109
g5598	115	30	118	38	27	201	88	64	119	197	85	131	302	115	25	204	230	79	24	75	46	56	105	61	51	160	62	46	123	144	27	109	75	27	114	164
g23783	1616	1617	2099	1911	1792	1758	1925	1400	1873	1913	1980	1789	1986	1252	1941	1776	1660	1561	1737	2082	1577	1899	1955	1543	1814	2219	1584	1329	1790	1456	1098	1547	2166	1367	1529	1577
g23782	655	447	376	383	255	573	952	678	677	665	1179	965	963	685	357	873	920	813	439	716	421	597	612	361	791	522	583	419	973	990	352	673	1179	362	526	905
g15652	77	18	21	0	41	7	11	8	18	40	0	87	0	0	0	0	64	81	16	47	29	9	13	6	9	4	12	4	20	0	42	0	48	20	36	50
g3340	3307	3000	3614	3326	1993	4559	4237	2910	4245	4653	5383	4789	5310	4430	2758	5310	4874	4786	2479	4255	2612	3286	3469	2639	3696	3974	2552	2936	3621	3682	2326	3221	4583	3311	3542	3880
g3341	252	50	4	82	12	293	272	350	218	22	292	202	410	429	24	325	251	153	71	127	65	153	199	57	237	96	180	152	421	819	170	235	665	72	209	600
g3342	1835	1579	1982	2037	1311	2154	2648	1365	1522	2042	2405	2199	2087	1524	1387	1896	1834	1438	1488	1732	1390	1602	1703	1433	1743	1732	1102	1278	1919	1852	728	1256	2204	899	1328	1760
g15653	0	2	0	2	0	4	5	4	2	0	6	4	0	2	0	3	0	0	2	0	2	1	2	1	4	0	1	6	3	4	0	1	3	0	0	8
g3344	456	279	584	764	389	514	1225	520	844	570	495	474	450	448	829	729	689	993	380	510	441	451	421	617	718	610	746	370	305	753	431	301	815	541	670	1029
g3345	3146	2323	2429	2441	1539	3461	3095	2598	2942	3195	4006	4735	4504	4308	1872	4021	4125	3603	2764	2394	2046	2910	2701	1807	3243	2555	1875	3252	4816	4306	2096	3363	4540	2995	3477	3976
g3346	1588	969	879	918	331	1815	1732	882	1244	1305	2211	2417	2711	1758	674	2207	1585	1838	800	1354	978	1123	1384	710	1219	817	846	1163	2147	2480	724	1632	1819	1040	1379	2091
g3347	4815	4093	2320	1474	1623	3666	2811	4250	2480	8812	6860	6065	12067	8990	1651	9390	6315	3663	1780	4594	2637	2136	3516	1616	2194	4251	2336	6269	8485	7425	3969	7019	4450	4686	5231	4763
g3348	64	56	114	41	42	71	64	24	84	149	51	77	48	69	85	79	21	86	58	64	101	48	88	87	68	186	71	62	36	40	27	36	84	38	19	86
g3349	0	0	0	0	0	0	0	0	0	0	0	0	0	0	0	0	0	0	0	0	0	0	0	0	0	0	0	0	0	0	0	0	0	0	0	0
g15655	22	17	29	0	0	13	50	9	0	0	0	8	18	14	0	30	13	8	0	9	4	24	11	20	15	0	14	10	10	21	11	8	17	0	20	42
g23785	8181	7662	10050	8655	6760	9192	10112	6231	8252	8716	10537	11075	9991	9261	7774	8934	9301	8799	6956	8720	6616	8050	8697	6308	7853	7780	6460	7257	8556	8027	5622	8310	8652	6573	7588	8486
g15657	0	0	0	0	0	0	0	0	0	0	0	0	0	0	0	0	0	0	0	0	0	0	0	0	0	0	0	0	0	0	0	0	0	0	0	0
g18226	8037	7580	7606	8330	6146	7891	8936	7003	8137	7581	10586	11412	8579	10000	6799	7768	10345	11328	7652	8824	5054	7611	7053	4305	8593	7985	4765	7644	8368	9891	6035	7690	10549	7978	8558	8977
g18227	654	393	788	930	493	861	1366	443	730	531	578	977	742	798	751	587	650	837	520	405	457	593	413	325	720	340	475	503	598	881	575	573	1232	488	522	1227
g23789	678	746	957	914	626	841	1012	563	898	614	845	1057	643	856	776	548	742	1224	622	634	548	850	652	535	863	491	544	672	695	763	558	679	1247	792	764	935
g18225	339	346	443	415	95	541	609	308	391	546	605	704	721	464	114	757	367	465	394	359	398	325	470	189	229	292	303	339	532	657	219	535	384	206	298	602
g12859	0	6	6	18	4	0	42	19	21	16	42	22	0	0	33	16	32	64	49	24	177	28	28	98	33	17	67	78	73	10	41	53	0	65	84	66
g12858	9	8	9	0	0	3	10	47	48	12	538	130	80	1041	55	46	793	408	5	41	55	22	46	77	72	170	218	23	95	8	238	88	28	850	675	80
g12857	77	36	73	20	16	35	32	66	54	94	26	28	63	93	32	47	65	35	4	65	12	68	32	36	46	23	118	71	27	24	24	23	39	74	45	42
g12856	0	0	4	0	0	0	0	0	0	0	0	0	0	0	0	0	0	0	4	0	0	0	0	0	0	0	0	0	0	0	0	0	0	0	0	0
g12855	3124	3469	3364	2440	1272	2460	2497	1266	3025	1042	4120	6287	936	1938	4008	1447	3258	7850	17894	6819	35678	9574	5115	24435	4789	4707	12059	17411	13628	1818	8197	5234	1993	8132	5970	2925
g12854	121	113	70	21	6	54	81	93	100	0	247	180	0	44	73	63	277	559	726	117	1132	376	226	718	292	243	411	749	922	55	336	267	109	552	592	204
g12853	0	0	0	0	0	0	8	0	0	0	0	0	0	0	0	0	0	0	0	0	0	0	0	0	0	0	0	0	0	0	0	0	0	0	0	0
g12852	789	758	453	360	297	388	268	247	315	239	888	1352	79	293	608	236	583	1551	2762	1793	6349	1395	910	3842	662	1058	1862	3227	3040	391	1715	1390	354	1929	1201	381
g12851	0	0	10	0	0	12	0	8	0	0	0	0	0	0	0	0	0	0	0	0	0	4	0	0	0	0	0	0	0	0	0	0	0	10	0	0
g12850	47	63	20	0	14	37	9	14	30	39	35	34	4	41	46	9	12	10	153	251	241	178	95	145	164	242	147	153	231	232	60	176	125	72	146	216
g2909	7	5	5	0	2	12	12	45	0	4	3	2	0	0	0	0	0	0	9	2	8	0	0	0	10	0	10	4	0	4	16	0	0	2	2	13
g2908	0	0	5	0	0	8	0	25	0	0	0	0	14	2	0	0	0	0	0	0	0	8	0	0	0	0	0	0	0	3	5	0	0	0	0	2
g2901	0	0	0	0	0	2	0	7	0	0	0	0	0	0	0	0	0	0	0	3	0	0	0	0	0	0	0	0	0	0	0	0	0	0	0	2
g2900	0	4	8	0	12	0	10	0	20	0	5	10	0	4	0	12	0	0	0	0	0	0	0	0	0	0	0	0	0	0	0	8	0	0	4	0
g2903	0	0	0	0	0	0	0	3	0	0	0	0	0	0	0	1	8	0	0	0	0	0	0	0	0	0	0	0	0	0	1	0	0	0	0	2
g2902	8	10	0	0	0	4	0	47	12	7	0	0	0	0	11	0	0	0	0	9	0	0	0	0	4	0	0	0	6	9	18	8	5	0	2	13
g2905	0	5	0	7	0	0	0	28	0	12	0	25	0	7	0	8	8	8	0	11	0	11	37	5	10	0	0	0	0	18	11	0	10	0	0	7
g2904	216	275	154	61	179	97	76	205	46	192	164	75	169	141	97	95	90	74	125	214	122	98	116	56	94	121	75	298	280	188	224	202	129	221	146	104
g2907	6	8	0	2	0	3	9	23	0	0	12	0	12	0	4	32	12	4	0	0	0	0	0	0	0	14	0	5	0	4	32	0	0	0	8	10
g2906	34	30	12	7	15	42	16	70	23	44	59	9	19	10	58	39	27	4	30	43	4	28	44	4	9	20	14	71	34	24	31	24	8	8	0	31
g17986	32	20	4	0	21	0	4	13	0	4	0	14	0	23	29	0	12	8	18	12	13	20	4	12	0	15	18	12	35	4	16	36	7	16	13	8
g17987	0	0	0	0	0	0	0	20	0	0	0	0	0	0	0	0	0	0	0	0	4	0	14	0	0	0	3	0	0	5	5	0	0	0	0	2
g17984	0	0	0	0	0	0	0	19	0	0	0	0	0	0	0	0	0	0	0	0	0	4	0	0	0	0	0	4	0	0	8	0	0	0	0	12
g17985	0	0	0	0	0	0	0	21	0	0	0	0	0	0	0	0	0	0	0	6	0	0	0	0	0	0	0	0	5	21	6	0	0	0	0	0
g17982	741	592	143	807	447	991	1499	1301	1261	595	2056	1557	1419	1769	506	1120	1731	1477	542	746	641	1272	1287	572	1419	1128	708	1042	1827	1197	858	2065	1541	1143	1443	1727
g17983	0	0	0	0	0	0	0	0	0	8	0	0	0	0	0	0	0	0	0	0	0	0	0	0	3	0	0	0	0	0	0	0	0	0	0	11
g17980	19	18	23	0	8	28	26	10	13	27	4	10	59	8	27	0	0	13	125	9	274	93	0	256	88	0	322	4	0	12	7	8	0	4	4	4
g17981	345	146	412	778	143	465	575	97	595	228	160	305	293	375	194	417	177	271	128	230	198	279	283	278	310	143	414	75	137	317	285	86	367	324	277	428
g17988	7394	8489	6881	8666	9078	8572	9473	7852	9505	5763	7752	9872	7071	7961	10240	6518	6676	10002	7802	7474	7001	9898	8598	6243	7392	7672	6725	6825	7522	4345	6547	7514	9534	7516	7143	7697
g17989	0	11	0	15	0	10	9	0	12	0	0	0	0	9	0	0	0	0	73	6	249	55	4	139	11	0	137	0	0	0	0	0	0	0	0	4
g1452	0	0	0	0	0	0	0	5	0	0	0	0	0	0	0	0	0	0	0	0	0	0	0	0	0	0	0	0	0	0	0	0	0	0	0	2
g1453	30	58	45	47	46	9	61	29	20	50	41	22	33	6	30	56	25	32	122	110	37	34	66	36	9	69	11	40	14	10	22	19	6	14	8	12
g1450	0	0	0	0	0	0	0	0	0	0	0	0	0	0	0	0	0	0	0	0	0	0	0	0	0	0	0	0	0	0	0	0	0	0	0	0
g1451	0	0	0	0	0	0	0	0	0	0	0	0	12	0	0	0	0	0	0	0	0	0	0	8	0	20	0	0	0	5	0	0	0	0	0	6
g1456	5859	6725	10043	7027	5836	9481	8643	5814	9013	11150	9966	7444	10543	9352	4306	12204	6885	7215	6769	7833	6987	6099	7150	5818	5538	7522	6880	5234	6840	6834	4042	6278	8062	5013	6379	7964
g1457	25	18	33	36	57	49	56	31	43	31	9	8	49	49	138	150	134	268	10	26	13	42	42	49	160	50	103	13	7	21	64	127	40	458	347	180
g1454	25232	27744	21002	21117	26236	27401	25035	24886	25845	20672	31003	30320	25195	25477	20687	24180	19174	27304	24386	27077	25507	27264	25705	23373	25003	28648	23135	21916	27188	18823	21862	25995	25837	20895	23115	21892
g1455	0	12	0	0	0	0	0	0	8	0	0	0	0	8	0	12	43	0	21	0	22	18	0	56	0	0	44	20	8	4	0	0	18	5	0	0
g1458	353	377	336	515	322	456	689	261	509	388	381	332	387	473	616	421	360	551	374	59	407	145	190	361	210	51	331	190	176	318	192	185	585	169	192	454
g1459	400	273	277	700	272	351	634	272	426	395	483	506	395	594	959	594	562	821	182	161	426	155	150	353	164	246	421	161	242	299	106	212	593	151	181	442
g7858	91	59	11	32	0	68	123	62	14	116	79	143	99	54	13	83	90	75	19	32	36	24	4	21	57	23	58	42	114	91	52	16	84	18	34	71
g7859	210	176	126	217	128	292	232	226	222	297	477	251	308	290	92	348	362	238	92	78	126	98	129	81	118	96	86	144	227	155	107	253	151	139	142	140
g7850	0	12	0	0	0	0	0	0	0	0	0	0	0	0	0	0	0	0	0	0	0	0	0	0	0	0	0	0	8	0	0	0	0	0	0	0
g7851	4	0	4	0	0	0	0	4	0	0	0	8	4	0	0	0	0	0	3	14	0	26	16	9	0	0	0	17	19	49	8	0	26	17	43	11
g7852	0	0	0	0	0	7	0	0	0	0	0	0	0	0	0	0	0	0	0	0	0	0	0	0	0	0	0	0	0	0	5	0	0	0	0	0
g7853	0	0	0	0	0	0	0	0	0	0	0	0	0	0	0	0	0	0	0	0	0	0	0	0	0	0	0	0	0	0	0	0	0	0	0	0
g7854	1827	1621	2110	1924	1697	1812	2072	1150	1809	1806	2020	2033	1629	1466	2701	1307	1202	2064	441	551	506	685	590	448	632	564	439	509	506	716	437	493	837	427	484	818
g7855	2577	1717	1988	2324	1054	2834	2997	2098	2536	2356	4035	3879	3391	3936	1470	2917	3844	3706	1656	2152	1747	2372	2367	1678	2506	2508	1824	2590	4062	3963	2087	3270	3832	2452	3154	3600
g7856	1690	1477	2425	2418	1603	1985	2375	909	2006	997	943	1715	932	1405	2070	1222	799	1999	1344	1447	1181	1838	1482	1523	1627	1363	1467	1169	1099	1108	1196	1065	1292	1139	1181	1578
g7857	781	525	819	1017	410	884	1198	330	836	442	845	994	490	572	539	644	802	1128	597	580	522	733	568	558	627	596	496	427	457	555	355	466	908	384	506	904
g24140	0	0	0	0	0	0	0	16	0	0	0	19	0	0	5	0	10	0	0	0	0	5	8	0	0	0	0	12	0	8	17	8	24	10	0	7
g9794	5	11	4	0	0	0	16	19	8	0	0	0	0	0	0	0	0	8	0	4	0	0	0	0	7	0	4	0	0	8	0	0	0	0	0	0
g9797	0	0	0	0	0	0	0	0	0	0	0	0	0	0	0	0	0	0	0	0	0	0	0	0	0	0	0	0	0	0	0	0	0	0	0	0
g9796	3	13	0	0	4	0	12	6	4	0	0	4	0	0	0	0	4	0	0	7	0	0	0	0	0	0	0	0	8	4	3	13	0	0	0	0
g9791	0	0	0	0	0	0	0	5	0	0	0	0	0	0	0	0	0	0	0	0	0	0	0	0	0	0	0	0	0	0	0	0	0	0	0	0
g9790	0	0	0	0	0	0	0	0	0	0	0	0	0	0	0	0	0	0	0	0	0	0	0	0	0	0	0	0	0	0	0	0	0	0	0	0
g7337	0	0	0	0	0	0	0	0	0	0	0	0	0	0	0	0	0	0	0	0	0	0	0	0	0	0	0	0	0	0	0	0	0	0	0	0
g24147	1061	747	538	1928	936	933	1765	682	1041	592	2635	1475	915	3469	2314	966	2975	2721	601	186	607	636	397	891	515	561	525	661	515	471	831	716	552	979	825	873
g14987	4410	2810	2830	3064	1396	5159	4523	3490	4726	6109	6405	6734	7928	5873	2707	6691	6081	5134	2237	3226	2661	2737	3456	1798	3205	2528	2725	4361	6459	8363	2848	4474	6380	3268	4503	6852
g24148	1341	617	5719	11867	2466	25950	12596	3278	19128	8428	4711	2789	23483	23289	8440	21129	12965	5377	304	1583	546	1604	6733	1540	2249	2910	2339	270	1268	2281	1472	6367	5591	2427	6426	6852
g14985	832	1649	1197	836	1234	1024	1837	1162	1312	1425	732	2529	1001	1217	2042	1253	1398	4808	1737	1332	775	1391	1299	679	2464	1586	2103	918	1029	844	736	1043	1132	1068	2041	1232
g14984	389	620	386	226	195	488	1050	897	555	583	751	1568	683	725	647	831	1105	3437	703	390	186	472	399	243	1248	698	780	332	817	849	186	650	661	484	1465	840
g14983	409	458	482	745	492	490	643	321	572	321	384	504	456	325	805	350	307	489	533	261	531	515	415	593	372	640	482	257	288	282	335	307	528	289	314	477
g14982	3049	3175	2570	4278	3932	3912	5725	3477	4591	2708	3863	4015	3084	4196	3244	4130	3823	4399	3567	2524	2924	3994	3332	3096	3261	3020	3299	2500	3129	3457	2381	3080	4714	3002	3350	4807
g14981	3992	2882	3827	3938	1767	4419	4527	2761	3742	2794	4792	6275	3770	4537	2815	4404	5122	5795	3512	3238	3683	3680	3209	3213	4130	3339	2932	5909	5462	6188	3864	4066	5128	4228	4770	4898
g14980	45	0	27	34	15	59	47	60	48	113	113	73	155	115	10	124	148	47	46	60	52	24	50	37	97	54	21	34	85	130	46	51	81	25	79	94
g14989	0	0	0	0	0	0	0	0	0	0	0	0	0	2	3	0	0	0	0	0	0	0	8	0	0	3	0	0	0	0	0	4	0	0	0	0
g14988	0	0	0	0	0	0	0	0	0	0	0	0	0	0	0	0	0	0	0	0	0	0	0	0	0	0	0	0	0	0	0	0	0	0	0	0
g687	0	0	0	0	0	0	0	0	0	0	0	0	0	0	0	0	0	0	0	0	0	0	0	0	0	0	0	0	0	0	0	0	0	0	0	0
g686	0	0	0	0	0	0	16	0	0	0	0	0	0	0	0	0	0	0	0	0	0	0	0	0	0	0	0	0	0	0	0	0	0	0	0	0
g685	0	0	0	0	0	0	0	4	0	4	0	0	0	0	0	0	0	0	0	0	0	0	0	0	0	0	0	0	0	3	4	0	0	0	0	4
g684	0	0	0	0	0	0	0	0	0	0	0	0	0	0	0	0	0	0	0	0	8	0	0	0	4	0	0	0	0	0	0	0	0	0	0	0
g683	2745	2646	2954	3597	2691	3473	3484	2315	3704	2032	3164	2867	2416	2965	3252	2462	2785	3651	2752	2893	2844	3202	2991	2962	2697	2545	3068	2282	2235	2420	2330	2427	3714	2607	2400	3066
g682	0	0	0	0	0	0	2	0	0	0	0	0	0	0	0	0	0	0	0	0	0	0	0	0	0	0	0	0	0	8	0	0	0	0	0	0
g681	4	0	13	28	9	12	20	14	21	17	3	8	58	28	0	24	37	10	0	2	16	31	6	16	19	16	60	22	49	28	11	22	62	32	49	24
g680	0	0	0	0	0	0	0	15	0	0	0	0	0	0	0	0	0	0	0	0	0	2	0	0	0	0	0	0	0	0	0	0	5	3	0	0
g689	2709	2140	3570	4805	2076	3640	5083	1774	3752	2342	3097	3127	2642	2461	2541	2677	2660	3862	3058	3025	2551	2933	2543	2625	3070	3111	2684	1494	1806	3565	1600	1840	4881	1784	2102	4445
g688	18	13	17	35	36	21	35	12	99	44	70	80	24	22	30	47	8	40	47	18	54	43	5	0	16	32	21	29	23	57	18	11	78	30	41	78
g6109	5515	3462	4677	5123	1650	9299	11615	4100	6910	6375	7340	11808	7188	6144	2558	7021	5393	8918	2789	5741	2652	4883	6140	2546	6221	4283	3967	3252	5950	6254	1701	6151	9420	2378	3416	9542
g6108	31615	28770	50267	38525	24827	45639	50877	23446	44524	37340	26830	39936	28482	25836	26731	28748	19466	27880	27309	34873	18882	31142	35448	20825	29953	24140	23891	15668	24496	19804	13947	24350	31665	13202	15854	30092
g6105	832	668	1500	1340	455	1278	1365	563	1431	844	1009	1007	511	1026	651	713	678	909	663	674	621	885	702	723	822	702	895	404	488	824	371	454	1016	485	728	858
g6104	45	47	142	137	76	114	136	55	106	115	108	83	52	71	67	36	116	80	76	76	91	101	115	68	132	30	104	50	67	77	51	44	104	38	44	83
g6107	72	48	88	74	213	92	111	28	87	64	35	91	32	70	105	92	57	53	72	29	73	38	51	57	54	261	65	23	34	39	35	36	74	29	43	51
g6106	487	432	764	732	613	738	855	322	683	527	601	715	638	458	556	537	596	649	520	545	344	594	625	425	598	767	426	294	391	421	235	407	686	283	333	575
g6101	481	437	785	601	300	635	508	363	571	394	557	300	383	509	330	512	318	217	490	441	435	422	378	621	424	410	493	226	321	474	256	390	430	230	276	427
g6100	4	0	4	0	0	0	0	0	0	0	0	0	0	0	0	3	6	5	2	6	0	0	0	0	0	0	0	0	0	0	0	0	0	0	0	6
g6103	16	7	0	4	8	4	6	8	8	17	22	6	41	16	24	98	4	0	12	0	7	0	26	0	0	12	4	0	16	12	24	8	33	13	4	27
g6102	31	45	85	83	34	67	52	32	80	39	50	32	68	42	43	38	96	30	65	60	18	65	26	82	54	45	26	35	30	57	19	25	27	18	23	50
g539	1541	1918	2765	2656	2023	1827	1643	1300	1720	2234	905	1302	1295	861	1649	1544	1841	691	2832	1707	1329	1682	1602	1615	1591	1394	1206	898	794	1064	573	1199	749	923	1065	858
g538	0	0	0	0	0	0	0	0	0	0	0	0	0	0	0	0	0	0	0	0	0	0	0	0	0	0	0	0	0	0	0	0	0	0	0	0
g535	5202	5129	4444	3676	3555	5115	4934	4324	4626	4352	5327	5918	4822	4660	3542	4903	4632	5712	4185	5057	3870	4544	4082	3425	4603	4158	3496	4133	5703	5169	4248	4145	5591	4252	4544	4412
g534	11	32	20	9	0	16	24	4	19	8	4	32	0	5	0	0	16	53	21	4	35	37	0	51	6	4	4	16	73	25	23	39	0	56	17	28
g537	8	0	0	10	0	12	12	8	22	37	29	6	36	16	0	14	39	16	16	13	15	6	0	10	20	0	25	0	22	33	10	0	0	5	0	22
g536	1878	1730	2425	2806	2276	2148	2306	1434	2359	979	1391	2163	1153	2261	3247	1196	1322	2709	1803	1651	1272	2240	1973	1617	1967	1623	1588	1706	1301	1847	2219	1545	2238	1642	1676	2058
g531	14	0	0	0	3	0	0	0	0	20	0	25	2	0	0	0	4	0	0	0	0	0	0	4	0	0	0	6	0	0	0	4	12	0	0	16
g530	121	130	145	52	76	158	121	92	185	194	193	95	118	136	73	84	155	113	60	61	129	170	134	84	102	156	97	124	156	187	119	144	104	57	95	147
g533	23	21	20	4	0	15	21	18	3	0	18	26	45	15	33	12	18	13	12	24	20	31	22	5	16	0	16	35	64	48	37	60	34	30	50	40
g532	13	12	0	0	13	8	0	14	7	0	28	5	6	0	0	31	0	3	0	0	0	2	3	0	16	0	0	12	8	0	8	16	8	4	0	0
g16167	2553	2393	2432	3511	2662	2793	4069	3172	3524	1919	3635	2578	2876	4200	3556	2520	2933	3692	2900	2138	3343	3066	2466	3354	3115	2805	3635	2509	2368	3761	3642	2925	4354	3351	3527	4659
g16166	382	447	517	515	426	710	691	397	527	390	657	634	408	494	248	550	602	448	503	360	258	447	403	229	489	378	301	253	426	603	170	442	521	164	340	564
g16165	1132	1044	1313	1769	1430	1250	1771	782	1557	817	983	1067	1070	1211	2093	851	888	1264	1196	800	1616	1597	999	1329	1047	1008	1347	1138	617	1062	1597	1016	1693	1188	1101	1257
g16164	4599	3335	5360	6169	3469	4743	5425	2879	5028	4155	4624	3363	4207	4488	4268	4071	3912	3185	4303	3825	4375	4014	4097	4799	3963	4803	4735	3450	3484	5699	3423	3495	5783	3457	4303	5077
g16163	673	158	469	981	144	420	1021	179	395	370	259	130	192	219	215	228	311	178	303	244	466	306	273	399	274	149	671	75	109	796	87	136	810	65	80	791
g16162	9825	11166	9726	16009	10745	13357	12943	9457	11985	9304	14094	19849	9293	20627	23188	10646	13653	21338	17280	10021	19046	26930	17217	26388	18429	14132	19690	15912	15536	13912	17934	24165	13731	24202	27061	13893
g16161	1173	1206	2011	1552	1197	1466	1594	909	1130	1272	987	1140	1091	761	1357	1200	1198	1018	2245	1308	1197	1353	1232	1320	1651	1257	1163	807	1017	1058	746	881	907	800	936	939
g16160	5	8	0	0	0	4	0	4	9	4	8	8	0	4	0	16	1	0	0	0	0	0	0	16	0	0	0	2	12	0	4	2	0	2	21	0
g16169	0	0	0	0	0	0	0	0	0	0	0	0	0	0	0	0	0	0	0	0	0	0	0	0	0	0	0	0	0	0	0	0	0	0	0	0
g16168	0	0	0	0	0	0	0	0	0	0	0	0	0	0	0	0	0	0	0	0	0	0	0	0	0	0	0	0	0	0	0	0	0	0	0	0
g13663	3624	4657	3696	4313	5370	4016	4439	3508	3784	2787	3505	4331	2862	2659	3601	2540	2621	3502	4895	4210	4502	5803	5139	4316	4049	3811	3455	3885	3694	2586	3141	4200	3740	3770	3338	2934
g13662	179	159	98	135	70	195	209	113	132	187	256	157	374	295	104	219	341	246	58	49	186	94	95	143	92	23	149	75	196	228	60	141	170	94	129	225
g16293	320	244	427	500	277	456	470	215	428	350	209	246	386	289	345	234	442	274	347	245	271	358	327	268	260	282	229	203	247	356	191	238	397	202	258	388
g16292	400	301	259	420	261	524	591	369	493	340	493	526	413	676	285	612	521	420	337	358	305	369	279	189	412	221	374	321	486	570	239	554	580	419	366	576
g13667	0	0	0	0	0	0	0	0	0	0	0	0	0	0	0	0	0	0	0	0	0	0	0	0	0	0	0	0	0	0	0	0	0	0	0	0
g13666	0	0	0	0	0	0	0	0	0	0	0	0	0	0	0	0	0	0	0	0	0	0	0	0	0	0	0	0	0	0	0	0	0	0	0	0
g13665	0	0	0	0	0	0	0	0	0	0	0	0	0	0	0	0	0	0	0	0	0	0	0	0	0	0	0	0	0	0	0	0	0	0	0	0
g16296	127	27	38	86	0	157	151	68	29	29	179	108	173	104	0	101	59	66	44	44	48	49	43	39	68	40	68	51	119	302	80	55	237	21	58	289
g16299	0	0	0	0	0	0	0	0	0	0	0	0	0	0	0	0	0	0	0	2	0	0	0	0	0	0	0	0	0	0	0	0	0	0	0	0
g16298	0	0	0	0	0	0	0	4	0	0	0	0	0	0	0	0	0	4	0	0	0	0	0	0	4	0	0	0	0	0	0	0	0	0	0	0
g13669	0	3	1	0	0	5	0	5	5	0	0	0	0	0	12	0	0	0	10	8	3	5	20	0	0	0	0	12	10	8	12	4	9	16	8	10
g13668	0	0	0	0	0	0	0	0	0	0	0	2	0	0	0	5	0	0	0	0	0	0	0	0	0	0	0	0	0	0	0	0	0	0	0	0
g23611	1518	1390	2088	2009	1572	1593	2232	1369	1576	1361	1713	1669	1824	1145	1488	1456	1307	1155	1787	1679	1184	1739	1669	1273	1792	1896	1304	810	1004	1075	807	1121	1663	938	1102	1342
g12131	0	0	0	0	0	0	0	0	0	0	0	0	0	0	2	0	0	0	0	0	0	0	0	0	0	0	0	0	0	0	0	0	0	0	0	0
g23613	0	0	0	0	0	0	0	3	0	0	0	0	0	0	0	0	0	0	0	0	0	0	0	0	0	0	0	0	0	4	0	0	0	0	0	0
g12133	0	0	0	0	0	0	0	0	0	0	0	0	0	0	0	0	0	0	0	0	0	0	0	0	0	0	0	0	0	0	0	0	0	0	0	0
g12134	18	20	33	44	17	0	14	14	4	44	4	0	0	8	0	0	7	0	58	21	8	31	26	19	35	9	20	0	23	18	11	0	7	12	12	6
g23614	0	0	0	0	0	0	0	0	0	0	0	0	0	0	0	0	0	0	0	0	0	0	0	0	0	0	0	0	0	0	0	0	0	0	0	0
g12136	27550	28617	37673	21623	18723	30133	25363	19667	26946	39705	27634	29941	33872	33091	22603	34984	22262	31256	20674	32394	28140	24396	26431	21145	17773	23231	25854	27644	29264	25758	26527	28400	26782	26906	27062	26591
g12137	1351	959	715	1033	452	1967	1851	1451	1335	1609	2506	2289	2485	2640	533	2311	2595	1961	989	1346	1082	1240	1446	987	1498	1186	1177	1332	2332	3341	835	2111	2792	1314	1781	2770
g12138	943	728	623	698	335	1138	1066	658	710	1043	1042	1182	876	1097	544	802	1089	874	0	0	0	0	0	0	4	0	0	4	0	260	4	0	121	0	0	154
g12139	17	6	0	24	22	36	18	33	21	0	28	89	0	39	23	0	43	76	19	31	13	41	33	14	51	62	0	38	114	32	10	50	69	37	57	45
g18196	4	0	0	13	4	4	0	0	0	0	0	0	0	0	0	16	0	0	174	16	313	112	4	139	20	0	196	16	0	4	0	4	0	0	8	0
g18197	47	48	30	32	16	14	6	0	5	0	0	0	0	0	0	0	0	0	247	16	607	143	0	440	23	4	240	0	8	9	0	0	0	0	0	0
g18190	5	0	0	14	2	0	9	24	19	0	25	2	12	9	0	18	6	0	0	10	0	0	0	0	0	0	0	0	0	0	0	0	0	0	5	8
g18191	438	434	203	395	477	243	601	306	312	208	333	267	359	414	286	212	571	245	758	575	1007	1045	664	1601	831	1055	1836	299	417	228	334	673	662	720	828	396
g18192	0	0	0	0	0	0	0	0	0	0	0	0	0	0	0	0	0	0	0	0	0	0	0	0	0	0	0	0	0	0	0	0	0	0	0	0
g18193	0	0	0	0	0	0	0	0	4	0	0	6	0	0	0	0	3	0	0	0	0	0	0	0	0	0	0	0	0	0	0	0	0	0	0	0
g16835	16	42	12	0	20	4	8	12	8	32	4	36	5	17	36	0	20	5	8	0	0	12	0	0	8	19	0	8	5	14	0	8	12	16	8	4
g16834	0	0	0	0	0	0	0	0	0	0	0	0	0	0	0	0	0	0	0	0	0	0	6	0	0	0	0	0	0	0	0	0	0	0	0	0
g16837	274	321	407	304	213	352	499	294	333	485	484	389	544	344	134	436	416	349	353	477	284	334	321	203	249	360	343	156	391	568	161	250	542	158	247	612
g16836	0	0	0	0	0	0	0	0	0	0	0	0	0	0	0	0	0	0	0	0	0	0	0	0	0	0	0	0	0	0	1	0	0	0	0	0
g16831	0	0	0	4	0	0	0	0	0	0	7	0	0	0	0	0	0	0	0	0	0	4	13	0	6	0	5	0	0	6	0	13	8	0	12	4
g16830	10	43	0	34	49	17	5	25	14	38	16	0	80	29	32	0	26	8	90	73	39	74	30	23	112	12	32	23	39	71	28	18	49	31	34	77
g16833	81	40	18	100	8	144	171	87	88	76	97	141	172	141	77	141	170	151	76	100	69	55	35	43	116	175	70	50	110	237	14	73	170	4	78	212
g16832	9997	12545	8666	12545	13118	15218	14558	15658	16846	9957	15456	18259	13730	20160	14348	13090	14859	19147	11832	10006	8840	14811	13294	7520	14062	13376	8051	12590	13791	11672	13185	18103	16827	16718	17553	16080
g16839	0	0	0	0	0	0	0	0	8	0	0	0	0	4	0	0	0	1	0	0	0	2	0	0	0	0	0	4	0	0	0	4	2	0	0	16
g16838	2994	3795	4866	3422	3046	5146	4283	2671	4260	6327	4504	5198	5811	5474	3630	5226	4338	4243	2816	5403	2397	3619	4582	2281	2977	3243	2414	3044	3354	3424	2302	3947	2940	2966	3627	3515
g14479	0	0	0	0	0	12	0	9	0	0	0	4	8	4	0	4	0	4	5	7	4	4	0	0	0	0	4	0	12	16	0	0	0	0	4	4
g14478	0	0	0	0	0	10	4	0	0	0	0	0	0	0	0	0	0	0	0	0	8	4	0	0	0	0	4	0	0	0	0	0	10	0	0	0
g14477	0	17	0	0	12	0	18	4	0	4	0	9	4	8	0	32	12	12	12	0	8	0	4	8	0	0	0	0	8	0	12	20	0	8	0	16
g14476	14	4	0	0	6	26	11	4	12	4	56	0	2	28	0	10	8	18	4	0	8	5	8	12	5	0	36	4	0	12	8	10	0	4	8	12
g14475	0	0	0	0	0	0	0	0	0	0	0	0	0	0	0	0	0	0	0	0	0	0	0	0	0	0	0	0	0	0	0	0	0	0	0	0
g14474	8	0	0	0	0	0	2	3	3	0	0	0	0	0	0	0	0	0	0	0	0	0	0	0	12	0	0	0	0	2	3	0	0	0	0	0
g14473	0	12	0	0	5	6	4	29	0	4	32	18	0	5	0	6	5	5	23	16	19	0	0	20	12	10	3	8	15	32	6	27	11	10	8	44
g14472	0	13	0	4	33	0	0	32	0	0	0	0	0	0	0	11	0	9	5	0	0	0	0	4	0	0	11	0	0	0	0	9	10	4	0	4
g14471	2966	5349	1886	2007	5239	2795	1901	5215	3569	3415	3366	4744	4527	5055	8145	6041	6867	7224	3894	3879	4097	5177	5172	4039	5218	7599	4794	16370	12778	2831	15409	14761	3082	19714	17694	3168
g14470	16	36	2	10	14	19	15	23	26	46	25	48	69	50	18	0	12	20	48	9	37	101	47	59	90	30	26	31	35	32	38	26	67	71	47	41
g9425	49	0	0	11	0	37	61	8	13	58	23	28	76	13	0	70	26	53	0	5	0	2	38	4	22	0	0	11	18	45	11	25	31	0	24	26
g17341	3	12	0	0	0	0	0	0	0	0	0	0	0	4	0	0	0	0	0	0	0	0	0	0	0	0	0	0	3	0	0	0	0	0	6	0
g9424	2489	2650	3729	2687	1622	4105	4017	2661	3825	5435	4203	3941	5237	3491	1896	4577	3751	2848	750	1451	614	1088	1569	551	1124	1203	932	894	1518	2300	596	1259	2222	696	997	2035
g19742	2871	2523	2564	3425	1660	3565	4697	2672	3444	2521	4874	3029	4063	4196	1918	3655	5088	2769	2276	2669	2044	2516	2963	2091	3212	2829	2492	2252	2982	5216	1801	2448	5628	2050	2548	5408
g19743	48	61	27	60	74	20	54	97	51	65	84	25	49	17	35	64	22	34	101	63	86	51	54	72	48	22	34	31	54	50	26	34	39	34	68	46
g19740	4	12	0	7	0	0	9	12	0	0	0	11	8	4	0	0	0	22	0	0	0	0	12	0	0	19	0	0	4	0	16	0	0	0	0	3
g19741	2027	1991	2826	2324	1510	2870	3167	1654	2506	2717	2444	3276	3565	2465	1810	2998	2179	2625	1998	2372	1647	1942	2088	1479	2112	1930	1795	1712	2336	3038	1242	2219	2914	1831	1897	2532
g19746	10	0	0	10	0	0	0	0	0	0	0	0	0	0	0	0	0	4	0	0	0	0	0	0	10	0	0	0	0	0	0	0	0	0	0	0
g19747	0	0	0	0	0	0	0	0	0	0	0	0	0	0	0	0	0	0	0	0	0	0	0	0	0	0	0	0	0	0	0	0	0	0	0	0
g19744	14	12	48	26	17	35	9	5	18	0	0	8	0	0	0	0	0	0	377	7	1322	302	27	958	78	0	808	13	0	5	0	0	9	0	0	9
g19745	0	0	0	0	0	0	0	0	0	0	0	0	0	0	0	0	0	0	0	0	0	0	0	0	0	0	0	0	0	0	0	0	0	0	0	0
g19748	0	3	0	0	0	0	3	0	1	0	0	1	0	0	0	1	0	0	1	4	15	5	0	0	4	28	1	0	0	0	0	1	0	4	0	4
g19749	0	17	6	0	0	6	9	0	2	1	3	2	0	0	0	4	12	3	12	4	15	0	4	4	9	10	6	0	6	8	2	8	0	8	0	12
g9429	19696	19268	11351	14080	14495	19912	17629	23216	19092	16238	21287	30574	15441	21882	9884	13452	16703	19179	22643	18660	20020	20436	19673	12081	20858	18211	14608	24501	34317	26834	14316	24029	18427	18371	22916	21820
g9428	11517	1937	28693	49339	3260	49487	56318	6855	42473	19885	21121	17280	23043	37010	10811	24037	37398	17416	5305	8693	10420	11346	22715	11016	13876	8811	13125	2358	6721	34100	2896	10705	23181	3229	8872	37580
g944	68	70	43	100	29	173	109	17	91	44	85	57	167	147	16	40	48	51	125	97	60	58	139	40	64	0	55	31	99	63	61	93	153	20	47	63
g945	0	0	0	0	0	0	1	0	0	0	0	0	0	0	0	0	0	0	0	3	1	5	1	0	0	2	2	0	0	0	0	5	4	0	4	0
g946	0	0	0	0	0	0	0	8	0	0	0	0	0	0	0	0	0	0	0	0	0	0	0	0	0	0	0	0	0	0	0	0	0	0	0	5
g947	0	4	0	0	0	0	4	0	0	0	0	0	0	0	0	0	0	2	5	6	2	3	6	3	0	0	3	12	4	3	8	8	0	0	0	0
g940	4477	3722	3560	3425	3114	4677	4123	3495	4051	4958	8460	5628	6629	6500	3295	6267	7170	5046	2444	3657	2124	2208	2725	1708	2687	3240	2190	3034	4190	4200	2203	3526	4324	2914	3642	3524
g941	1430	1327	1506	1431	1172	1170	1424	737	1478	522	741	1263	507	1343	1861	1064	581	1556	988	848	934	1331	1310	807	739	547	707	1443	922	781	1298	903	762	1021	841	954
g942	1842	1554	2099	2438	1270	2325	2530	1425	2070	2023	2737	2122	2332	2798	1827	2155	2675	2190	1171	1353	1153	1399	1639	943	1207	1290	1431	1101	1552	1770	1075	1397	2269	1421	1311	1987
g943	168	65	73	64	7	193	212	169	112	217	223	194	427	268	78	239	197	178	52	40	171	185	102	94	122	276	226	114	336	368	91	209	299	106	133	266
g948	0	0	0	0	0	0	0	0	4	0	0	0	0	0	0	0	0	0	0	0	0	0	0	0	0	0	0	0	0	0	0	0	3	0	0	0
g949	0	0	0	0	0	0	0	0	0	0	0	0	0	0	0	0	0	0	0	0	0	0	0	0	0	0	0	0	0	4	0	0	0	0	0	0
g1715	43	21	26	44	0	28	42	45	14	11	49	81	51	60	0	96	27	65	3	24	28	11	47	10	25	18	41	35	117	84	17	64	69	32	39	54
g1714	5	11	1	14	22	0	0	0	4	4	8	2	24	8	5	6	1	0	17	23	9	21	16	17	4	9	1	5	6	4	5	9	6	0	7	9
g1717	2297	1473	1019	1886	590	2315	2689	2432	1653	1508	2648	3410	2576	2570	1100	1899	2722	2630	1533	1673	1532	2094	1948	1250	2402	1636	1575	2243	4081	3332	1471	2859	3216	2056	2504	2968
g1716	0	0	0	0	0	0	0	0	4	0	12	0	0	0	0	0	0	0	0	0	8	0	0	0	0	0	0	4	0	0	4	0	11	0	0	0
g1711	0	0	0	0	0	0	0	0	0	0	0	0	0	0	0	0	0	0	0	0	0	0	0	0	0	0	0	0	0	0	0	0	0	0	0	0
g1710	0	0	0	0	0	0	0	4	0	0	0	0	0	0	0	0	25	0	0	0	0	0	0	0	0	0	0	0	0	5	0	0	0	0	0	0
g1713	0	0	0	0	0	0	0	0	0	0	0	0	0	0	0	0	0	0	0	0	0	3	0	0	0	0	0	0	0	0	0	0	0	0	0	0
g1712	8	0	0	0	0	18	0	0	0	0	4	0	0	0	0	0	0	0	3	0	0	5	25	0	5	28	5	16	11	11	5	5	0	0	12	17
g1719	706	588	676	614	589	589	746	405	605	455	171	469	461	323	376	414	291	381	278	624	340	332	485	475	340	497	482	329	412	419	296	418	575	261	282	502
g1718	27296	23529	18601	19079	15971	21072	19696	21261	19074	26599	34042	32669	26782	30085	16233	27814	31092	31015	19181	27465	19039	17422	18688	12805	19011	19770	13924	24811	31944	25415	17111	26781	33155	25316	29182	27325
g22822	0	0	0	7	0	11	13	6	3	6	25	6	7	21	4	8	19	10	3	18	0	6	6	14	6	0	8	5	7	16	8	0	31	11	9	18
g22824	1328	1298	1999	1599	1549	1506	1828	1060	1846	1741	1750	1820	1945	1250	1998	1817	1736	1711	1494	1611	1351	1688	1771	1497	1602	1844	1540	1398	1145	1159	1127	1785	1719	1433	1320	1510
g7530	1826	1464	1501	1363	1497	1638	1506	1189	1440	2283	1906	2130	1786	2632	1492	1614	2010	1791	1225	1841	1387	1624	1343	1186	1347	1440	1461	1546	1904	1993	1609	1711	1873	1494	1644	1645
g22209	45	0	20	15	0	31	45	10	22	2	8	43	14	41	0	0	14	31	0	16	4	8	11	12	5	4	17	4	5	24	8	3	23	0	5	21
g22208	8	5	0	0	0	5	8	0	4	20	4	5	0	5	0	0	0	12	0	12	4	4	0	0	0	0	4	5	12	0	0	5	12	4	16	8
g22201	3391	4350	2172	1701	3865	697	3699	5198	1582	1278	1762	2253	394	993	1294	897	900	1893	2913	1848	3010	855	1168	1178	1766	1564	2000	3005	2279	2719	2243	1165	1248	2370	1662	3226
g22200	135	48	9	75	146	8	41	130	43	17	37	109	16	136	329	0	292	259	67	72	286	151	81	125	114	205	158	3819	695	56	2357	906	102	1148	734	43
g22203	44	33	38	0	50	0	0	17	0	2	5	41	14	10	19	3	12	28	119	59	429	95	24	259	30	37	204	70	62	15	45	31	37	127	34	32
g22202	65731	30600	933	139	32243	684	141	33626	766	3949	13782	49055	3528	18844	29619	5191	9982	32436	9397	35677	26167	7377	19276	11144	5067	24859	11726	134594	95442	25674	77998	50804	35221	102089	51829	35739
g22205	100305	72975	940	107	27197	357	187	41615	426	40213	38271	64470	48965	62618	68804	30053	47045	56311	5469	36730	57006	11600	14492	17355	9909	29742	21191	116850	133879	54305	76486	112777	33020	79575	110353	20625
g22204	16	0	24	0	0	24	0	0	8	0	0	0	0	0	0	0	0	0	173	0	323	115	15	390	7	0	310	0	0	0	0	0	0	0	0	0
g22207	2897	2828	3677	2553	2052	3596	2873	2245	3088	4145	4161	3806	3805	3875	2542	3498	3890	3063	3048	3443	2546	3051	3332	2162	2937	2724	2241	2592	3523	3452	2200	3134	3635	2449	3181	3413
g22206	94	0	0	0	0	0	0	0	0	0	0	80	0	34	0	32	0	0	0	0	0	0	0	0	0	0	0	94	108	0	83	0	3	82	0	0
g8194	0	0	0	0	0	0	0	0	0	0	0	0	0	0	0	0	0	0	0	0	0	0	0	0	0	0	0	0	0	0	0	0	0	0	0	0
g8195	0	0	0	0	0	0	0	0	0	0	0	0	0	0	0	0	2	0	0	0	0	0	0	0	0	0	0	0	0	0	0	0	0	0	0	0
g8196	1335	1054	2025	1784	1102	1710	2127	948	1556	1585	1184	1511	1452	828	1164	1116	976	1115	1839	1841	1269	1602	1755	1255	1822	1756	1168	1300	1557	1500	960	1492	2056	1142	1186	1583
g8197	0	0	0	0	0	0	0	0	0	0	0	0	0	0	0	0	0	0	0	0	0	0	0	0	0	0	0	0	0	0	0	0	0	0	0	1
g8190	1740	1694	1941	1365	1399	1406	1769	900	1196	1365	1204	1532	903	892	1280	959	1221	1149	1448	2042	1189	1306	1646	926	966	1316	992	1094	1230	998	837	1150	1190	958	985	998
g8191	332	212	174	172	101	276	247	154	236	309	281	422	320	209	87	262	249	274	154	249	143	211	272	102	309	182	169	204	364	264	113	259	301	163	191	238
g8192	370	424	415	583	482	475	457	281	501	290	258	475	252	287	371	208	358	249	338	578	293	335	464	420	471	296	332	309	354	468	213	344	499	337	229	380
g8193	71	51	43	65	34	106	67	55	51	120	59	65	54	93	62	118	62	100	17	83	45	72	26	43	108	111	47	38	44	109	29	57	79	39	54	87
g8198	41	7	25	26	24	36	0	20	11	8	29	46	34	31	18	41	24	13	0	35	7	11	34	27	24	37	8	37	17	15	15	12	56	7	41	25
g8199	43	40	35	65	0	87	78	102	71	17	80	119	101	32	45	115	125	96	74	57	24	45	92	51	112	86	60	77	179	183	32	106	160	64	104	178
g10741	8	12	26	14	6	27	44	7	45	24	4	6	26	52	32	86	62	25	10	8	0	0	0	0	43	0	15	4	25	4	0	0	25	0	7	13
g10740	0	0	0	0	0	0	0	0	0	0	0	0	0	8	0	0	0	4	0	0	0	4	0	0	0	0	0	2	4	0	0	0	0	0	12	4
g10743	834	702	510	413	281	845	785	971	717	984	1606	1201	1473	1214	403	1427	845	1016	559	989	546	825	929	441	916	688	667	919	1454	1622	548	1285	1388	685	950	1479
g10742	1134	1165	1383	969	1049	1041	1305	1049	1109	1328	1462	1272	1093	1076	755	1062	1145	991	1050	1041	695	994	1244	726	977	1300	656	930	1430	884	630	1123	1305	1029	852	970
g10745	61	18	22	38	30	60	55	30	34	51	103	76	143	47	28	44	39	31	37	56	0	48	33	10	47	24	37	35	107	123	30	66	46	42	58	78
g10744	138	98	69	166	82	167	192	118	152	83	77	207	99	135	106	99	48	156	13	9	136	44	0	64	17	10	81	4	4	80	13	5	22	0	3	58
g10747	1859	1033	1144	1228	577	1932	2036	1536	1622	1845	1912	2276	2380	1980	562	1594	1947	1443	1748	1641	1479	1621	1895	1030	1898	1589	1414	1584	2546	2819	773	2025	2403	1114	1704	2636
g10746	3018	1313	1282	1782	329	3260	3348	2519	2367	1759	3332	3817	4163	3602	993	3589	3019	3135	1154	1554	1381	1964	2101	1037	2364	1286	1725	2058	3978	5544	1343	2733	3466	1121	1845	4749
g10749	0	0	0	0	0	0	0	0	0	0	1	0	0	0	0	0	0	0	0	0	0	0	0	0	0	0	0	0	0	0	4	0	0	0	0	0
g10748	26	4	0	5	28	118	46	115	90	212	245	50	569	320	40	325	368	48	3	34	16	50	90	8	73	66	55	140	161	268	63	146	72	309	250	32
g23556	0	0	0	4	0	0	0	0	0	0	0	0	14	0	0	0	0	0	0	0	0	0	0	0	0	0	0	0	0	5	0	0	6	0	0	4
g23557	25530	17407	3596	3510	6186	7887	5436	21260	5176	26772	32450	32005	42577	36957	9371	31369	31027	18730	6092	13833	18888	7735	10739	9203	8932	12865	10850	25465	42318	36539	14002	31453	17334	20906	25605	16526
g23554	0	11	0	8	0	0	16	3	6	0	0	6	0	0	9	12	4	7	0	20	0	11	16	0	0	0	12	10	0	0	4	14	10	0	0	2
g23555	198	158	125	165	64	391	297	289	274	270	460	484	619	489	214	342	520	362	113	177	204	160	146	142	204	268	127	143	413	377	113	315	134	131	301	172
g23552	4419	4626	5874	5377	5103	5545	4762	3793	5207	4507	4578	4688	3997	4764	5521	4471	3889	4423	4586	4809	5097	5069	5007	4563	4509	4358	4590	3845	4038	3914	3852	4394	4707	3395	4169	4160
g23553	1372	724	585	670	289	1453	1154	978	1049	1217	1913	2101	2845	1844	330	2186	1680	1625	481	1035	726	646	974	400	1037	890	606	956	2178	2254	574	1407	1815	784	1017	1718
g23550	0	0	0	0	0	0	0	0	0	0	0	0	0	0	0	0	5	0	0	0	0	0	0	0	0	0	0	0	0	0	0	0	0	0	0	0
g23551	0	0	0	0	0	0	2	0	1	0	0	0	0	4	0	0	2	0	8	0	0	0	0	0	0	0	0	0	0	4	0	0	0	4	0	0
g23558	29207	28552	34625	33366	27407	26899	28262	21107	29107	25895	23814	23082	23369	27866	35866	24782	21046	25844	29467	29347	31435	27384	28131	30993	26741	26088	31504	29613	21778	27678	28930	23884	30752	27704	26382	25424
g23559	4656	3999	4427	5565	3879	5435	7253	3664	5433	5016	5985	6328	5771	5481	4353	5846	5174	6525	4146	5514	4572	4816	4583	4398	5394	5173	4467	3602	5085	5042	3187	4632	6899	4182	5035	5074
g9247	658	417	506	469	327	805	683	490	630	741	795	854	841	750	501	1021	774	878	254	634	338	441	676	232	666	407	448	312	836	1087	386	676	1009	355	491	956
g9246	127	121	67	50	61	222	242	135	225	255	237	274	155	268	28	216	157	287	179	143	236	150	96	153	117	83	186	41	199	352	36	165	315	78	195	355
g9245	480	418	396	483	99	853	667	437	463	824	768	1008	1070	755	380	1143	852	807	350	509	215	364	490	147	467	368	195	357	863	891	216	605	704	386	455	733
g9244	2	9	20	4	10	31	9	9	16	8	4	8	29	6	0	39	35	13	5	14	5	8	10	0	2	20	7	5	21	2	5	18	11	4	15	9
g9243	0	0	0	0	0	0	27	12	0	32	23	0	0	0	0	19	0	0	0	0	0	0	0	0	0	36	4	0	4	8	14	0	16	0	7	23
g9242	0	0	0	5	0	0	0	0	0	0	0	0	0	0	0	0	0	0	0	0	11	0	0	0	0	5	5	0	4	9	13	0	0	0	0	0
g9241	0	0	0	0	0	0	0	4	0	0	0	0	0	4	0	0	0	0	0	0	0	0	0	12	0	0	0	0	0	0	0	0	0	0	0	0
g9240	626	34	32	0	262	20	0	332	23	1112	1156	889	1322	2668	925	1299	1168	294	16	46	38	53	132	8	97	120	321	961	374	901	1087	591	773	1534	945	153
g9249	6	6	0	0	0	16	20	11	0	0	0	0	0	3	0	0	0	0	41	4	0	12	0	5	0	0	0	7	0	6	7	11	0	0	0	8
g9248	7695	5344	6196	6831	3904	9080	9475	5580	8321	9631	11101	11498	12105	8414	5007	11574	9984	9364	6457	7341	7989	6603	7881	6410	8018	8819	7030	5514	9644	9465	3816	8192	8472	5685	8635	8118
g17218	0	0	0	0	0	0	0	0	0	0	0	0	0	0	0	0	0	0	0	0	0	5	0	0	0	0	0	0	0	0	2	2	2	0	0	8
g17219	16	8	10	14	0	0	122	8	0	0	4	0	0	0	0	12	12	10	37	16	70	42	6	75	100	0	69	22	12	9	24	12	13	60	53	50
g17216	475	404	356	794	1149	710	576	722	628	519	919	1139	942	1018	1171	499	743	612	365	414	421	1054	979	538	421	585	510	834	997	550	965	1574	965	868	817	687
g17217	1	16	6	4	4	7	6	14	6	2	16	10	10	29	0	0	5	8	6	24	3	26	2	0	0	0	16	4	8	18	16	19	16	16	24	36
g17214	14	13	4	14	2	32	14	20	4	28	8	46	18	10	12	0	16	18	0	6	12	11	21	14	20	0	0	4	9	3	0	20	8	4	6	12
g17215	884	897	991	763	976	1272	989	718	1012	1190	758	1070	1369	1183	556	1326	1071	829	380	1060	529	899	1003	699	667	713	984	615	1069	1025	650	1115	979	760	891	1025
g17212	0	0	0	0	0	0	0	3	0	0	0	0	0	0	0	0	0	0	0	0	0	0	0	0	0	0	0	0	0	0	0	0	0	0	0	0
g17213	0	0	0	0	0	0	0	0	0	0	0	0	0	0	0	0	0	0	0	0	0	0	0	0	0	0	0	0	0	0	0	0	0	0	0	0
g17210	0	0	0	0	3	4	0	4	0	0	0	0	0	0	0	0	0	4	0	21	0	32	17	21	9	0	18	4	0	3	14	6	0	10	0	4
g17211	2899	1303	1454	1686	744	3273	2813	2250	2336	7253	8821	4357	12628	8519	1335	8163	8039	3443	692	2458	1127	1245	2786	695	1438	1837	1153	4079	5892	6348	2138	4180	5461	2684	3225	5047
g25895	6	3	0	0	0	0	12	15	0	4	0	5	24	0	0	11	0	0	0	0	0	0	0	0	0	0	0	12	28	16	8	12	0	0	0	18
g25894	15	10	15	7	0	11	13	12	19	28	12	0	0	29	12	0	0	6	13	0	0	20	5	22	7	0	11	5	31	0	11	0	0	11	3	0
g25897	0	0	16	0	0	10	0	0	4	0	0	0	0	8	0	0	0	0	0	0	0	4	4	0	0	0	0	0	12	0	0	0	0	0	0	0
g25896	0	0	0	0	0	0	0	0	0	0	0	0	0	0	0	0	0	0	0	0	0	0	0	0	0	0	0	0	0	0	0	0	0	0	0	0
g25891	0	2	0	0	0	0	0	0	0	0	0	0	0	0	0	8	0	0	0	0	0	0	0	0	0	0	0	0	0	0	0	0	0	0	0	3
g25890	8	8	13	19	8	26	12	20	8	0	6	0	0	8	0	0	0	4	40	0	0	12	0	0	6	0	8	0	14	0	4	12	4	8	4	6
g25893	16887	15631	17469	15487	13244	16155	16204	12149	15675	17349	19755	17983	18259	17321	16101	16592	18232	19668	17162	20261	14949	16157	15970	14382	16828	14877	14396	15419	18164	17147	14344	16144	22494	17594	18973	16234
g25892	248	227	250	338	386	269	461	209	326	279	314	260	296	327	346	438	248	492	172	288	300	194	211	302	237	345	273	248	274	229	295	234	334	252	276	314
g25899	69	25	38	74	23	121	98	110	70	39	178	90	107	134	32	28	88	27	70	82	14	51	85	0	80	60	39	52	136	157	42	60	117	44	44	124
g25898	17832	14718	34088	24357	13215	28825	20875	13715	25077	21722	18924	18412	19706	18488	22131	21931	17420	18892	16124	20263	14751	19041	17588	14640	18712	18025	16247	9788	12669	15712	10278	13475	17983	10605	16339	13869
g20117	7	0	0	0	0	0	0	0	4	0	2	0	0	2	0	19	2	4	0	8	2	0	11	5	0	0	0	0	0	4	0	0	0	4	0	11
g20116	4	4	3	0	0	20	4	23	4	0	8	0	20	9	0	14	11	0	0	0	0	0	0	0	0	9	0	0	0	8	0	0	7	13	0	11
g20115	12	6	0	0	0	0	4	4	6	0	0	4	0	20	0	0	6	0	0	0	0	15	0	4	0	0	0	0	14	8	0	0	0	0	0	4
g20114	2980	2533	3347	4085	3184	3738	3896	2423	3503	1986	2305	3064	1949	2966	3436	2538	1928	3907	2730	2922	2960	3584	3198	2475	2830	2425	3044	2105	2569	2619	2601	2523	3371	2329	2795	3397
g20113	7119	6043	8762	9339	5558	8260	11429	4642	7928	5549	6506	8778	6341	5823	6678	6010	6483	7336	7080	6457	6475	7133	7346	5543	6428	6517	5616	4654	6532	6976	3434	5727	8804	4452	5061	7915
g20112	44901	22336	505	93	15858	272	117	17654	212	5913	14587	31260	5620	12380	14951	5774	7469	12842	8005	17000	15501	4203	5588	5204	3230	7267	4647	55497	50085	18889	23796	20754	16666	27344	20175	11607
g20111	8495	12020	17367	1859	5596	26980	3020	15564	15893	49376	35924	24919	70371	33268	7680	66603	34060	19510	5262	16080	4349	6145	14863	3442	10564	16796	5289	9676	18733	20593	6823	14717	12232	11508	16260	11554
g20110	0	0	0	0	0	0	0	7	24	0	0	0	0	0	0	24	4	0	0	0	0	0	0	0	0	0	15	0	0	0	0	0	0	0	0	8
g20119	9522	8277	10877	8428	7463	9317	8570	6572	8789	10920	9951	10303	11364	9273	6972	9243	9839	8656	6365	9942	6112	7517	8355	5985	7582	8218	6233	7789	8943	9523	5494	8545	9179	6795	7825	7874
g20118	2675	2494	2120	2005	1271	3547	2765	2770	2561	3771	4525	4321	4621	3847	1289	3791	4401	3382	2076	2813	1805	2204	2587	1425	2799	2774	1755	2707	4639	3970	1523	3118	4143	2211	3105	4093
g8679	14	8	8	35	0	6	31	27	28	77	9	35	10	16	14	82	67	18	15	12	8	12	21	0	8	0	20	30	24	29	7	10	29	4	16	26
g8678	0	37	0	7	8	15	19	14	27	47	16	15	0	0	0	0	16	18	7	39	18	12	0	8	10	0	13	12	44	13	10	0	12	18	14	14
g19555	12	0	12	23	0	0	0	0	4	0	0	0	0	0	0	0	0	0	182	0	491	319	4	503	34	15	508	0	0	0	0	0	0	0	0	0
g8671	0	0	0	0	0	4	4	4	0	0	0	0	0	0	0	0	6	0	1	0	7	0	0	1	0	0	0	0	12	0	3	4	0	0	0	0
g8670	0	0	0	0	0	0	0	0	0	0	0	0	0	0	0	0	0	0	0	0	0	0	0	0	0	0	0	0	0	0	0	0	0	0	0	0
g8673	33	56	37	60	34	34	71	100	81	44	118	109	66	109	74	95	52	56	65	49	111	37	57	84	69	120	78	78	82	135	67	74	99	53	61	74
g8672	289	270	141	106	211	77	225	148	101	337	151	354	125	158	141	70	122	209	484	425	611	321	329	493	250	295	363	491	527	263	380	383	385	215	280	273
g8675	0	0	0	5	0	0	0	0	0	0	0	0	0	0	0	0	0	0	0	0	0	0	0	0	0	0	0	0	0	6	0	0	0	0	8	12
g8674	0	0	0	0	0	6	0	0	0	4	0	0	0	0	0	0	13	0	0	0	0	3	0	0	0	0	0	2	0	0	0	0	0	4	0	0
g8677	426	509	576	500	498	909	676	540	968	1228	642	907	907	684	442	874	941	655	655	701	724	763	800	869	821	770	574	711	908	858	437	846	905	592	756	781
g8676	297	251	312	345	225	307	358	306	378	400	547	523	465	446	329	485	429	388	506	408	722	481	414	735	517	448	603	536	556	784	330	547	501	390	585	518
g2738	104	168	89	442	245	233	336	413	285	166	410	780	282	822	1485	497	634	2176	12	69	23	129	19	39	102	84	58	98	126	190	207	145	215	322	285	522
g2739	8	0	0	0	0	12	0	0	17	0	16	0	0	4	0	0	0	0	0	0	12	13	0	0	0	0	0	0	0	4	0	0	0	0	0	8
g21798	3677	2997	2542	2859	1907	4303	4791	3791	3691	4737	4745	5509	5594	4469	1969	5444	5089	4657	3210	3712	3749	3244	3861	3117	3570	3714	3520	4466	6241	4612	2879	4828	5016	3909	4911	4480
g21799	3155	3138	3565	3373	3288	3166	3486	2637	2735	3595	2893	3462	3440	2702	2633	3247	2602	2722	4059	3541	5842	3452	3500	5095	3087	3507	4572	3799	3665	2934	2832	2772	3215	3019	2980	2568
g2732	22	16	11	26	18	12	37	10	22	0	24	43	31	40	0	0	22	20	4	29	54	29	11	36	12	53	34	18	38	41	13	24	58	0	10	49
g21797	2940	2697	3901	3822	2808	4100	4072	2242	4014	2958	2952	3533	3257	2815	3432	2904	3255	3827	2687	1010	6123	2500	1303	4579	1720	1497	4403	821	1492	1499	846	1594	1836	1132	1413	1750
g2730	0	0	0	0	0	0	0	0	0	0	0	0	0	0	0	0	0	0	0	0	0	0	0	0	0	0	0	0	0	0	0	0	0	0	0	0
g21795	59	84	63	106	75	74	125	76	124	132	87	92	69	79	56	142	90	78	43	35	86	69	62	125	115	60	120	65	93	106	40	93	148	79	85	107
g2736	0	0	0	0	0	0	0	0	0	0	0	0	0	0	0	0	0	0	0	0	0	0	0	0	0	0	0	0	0	0	0	0	0	0	0	0
g21793	65	58	144	178	72	140	205	92	119	153	162	79	77	85	73	164	32	202	138	73	121	115	167	90	121	32	96	140	75	207	55	79	259	102	42	347
g2734	16080	14291	21523	21276	13884	16997	20719	9158	14851	10632	10637	14800	8923	8651	16586	11498	8977	15000	15955	15077	14281	17182	14811	15027	15830	13720	12953	12047	11547	11247	12875	10700	14560	12406	11558	11454
g21791	4	0	0	0	0	0	0	5	0	0	0	0	0	0	0	0	31	0	21	14	8	5	4	8	7	2	6	0	0	36	5	5	0	4	17	22
g13461	0	0	0	0	0	0	0	0	0	0	0	0	0	0	0	0	0	0	0	0	0	0	0	0	0	0	0	0	0	0	0	0	0	0	0	0
g13460	0	12	12	24	8	0	27	7	6	0	3	11	30	40	24	14	37	10	4	0	70	8	8	134	17	0	38	8	0	20	30	0	39	24	24	27
g13463	6	0	0	0	0	0	0	4	0	0	0	0	0	0	0	0	0	0	0	0	0	0	0	0	0	0	0	0	0	0	0	0	0	0	0	10
g13462	0	0	0	0	0	0	0	0	6	0	0	0	0	0	0	0	0	0	0	0	0	0	0	0	0	0	0	0	0	0	0	0	0	0	0	0
g13465	0	0	0	0	0	0	0	0	0	0	0	0	0	0	0	0	0	0	0	0	0	0	0	0	0	0	0	0	0	0	0	0	0	0	0	0
g13464	18	0	7	14	0	8	11	0	5	4	7	4	22	12	36	0	2	7	14	24	9	9	29	3	9	0	16	5	3	0	4	0	7	5	0	9
g13467	0	0	0	0	0	0	0	0	0	0	0	0	0	0	0	0	0	0	0	0	0	0	0	0	0	0	0	0	0	0	0	0	0	0	0	0
g13466	0	0	0	0	0	0	16	20	0	0	0	0	0	0	0	0	0	0	0	0	0	0	0	0	0	31	0	0	0	6	9	3	0	0	0	16
g13469	2176	1599	1636	1809	997	3075	2400	2092	2721	2976	3737	3506	4114	4127	1151	3380	4444	2600	896	1177	864	1143	1728	614	1498	1229	867	1397	2644	4034	795	2074	2344	1105	1743	2668
g13468	0	0	0	0	0	0	0	4	16	0	19	0	0	0	0	28	0	0	0	9	0	20	0	8	23	0	18	9	56	45	20	5	10	9	3	17
g15108	18	0	19	0	4	4	0	0	0	0	0	0	0	0	0	0	0	0	134	0	231	16	0	156	12	0	101	0	0	0	0	0	0	0	0	0
g15109	784	385	424	351	66	937	447	562	422	939	1583	881	2231	1355	158	1863	1190	601	184	475	340	333	601	278	317	321	381	607	1367	1725	279	986	866	261	645	994
g12338	0	0	0	0	0	0	14	0	0	0	0	0	0	0	0	0	8	0	0	0	0	0	0	29	0	0	10	0	0	0	0	12	0	5	0	0
g12339	4	4	11	25	4	21	23	7	13	30	28	3	26	16	0	0	9	12	14	7	4	16	0	3	3	10	4	16	48	16	7	16	15	3	23	19
g15104	4	33	2	5	8	14	4	24	4	0	0	4	24	15	0	18	4	11	2	12	2	10	8	3	10	16	30	0	0	8	13	4	10	4	3	16
g12337	7	0	0	0	0	0	0	0	0	0	0	8	0	0	0	0	0	12	0	8	0	0	0	0	4	0	37	0	0	0	0	8	0	0	0	0
g15106	4	16	0	0	0	0	0	30	0	0	0	16	0	4	0	0	8	0	0	0	0	0	0	0	8	16	4	0	0	16	4	0	8	9	0	42
g12335	0	0	0	0	0	0	0	9	0	0	0	0	0	0	0	0	0	0	0	0	0	0	0	0	0	0	0	0	0	0	0	0	6	0	0	0
g12332	4430	4232	4992	2236	2399	4646	1871	2685	2788	9896	5979	4963	9328	4280	2869	7435	4381	2793	1454	6243	2193	1998	3833	1575	2017	3282	1729	3917	6018	4229	2857	4465	3936	2822	3378	2582
g12333	637240	767393	549825	830147	1027426	784663	579181	595078	658948	462666	552089	658708	451773	722241	830207	414033	391624	541369	727266	650486	884772	954353	808277	879416	624913	544645	750166	669264	549978	465788	834569	719686	653742	671031	599328	478403
g15102	17	12	12	12	11	20	0	43	4	7	8	12	16	16	0	0	0	9	0	0	8	12	11	0	0	0	4	0	12	14	20	12	0	0	0	46
g15103	150	164	85	123	224	94	73	69	97	105	113	55	116	34	209	64	121	32	295	120	213	126	132	262	102	218	179	51	61	67	57	60	122	56	91	63
g11829	47	17	23	63	6	52	76	31	60	18	28	27	0	49	24	21	28	36	10	8	24	44	0	21	40	14	31	19	22	69	8	6	40	9	14	82
g11828	2365	2107	2253	2208	1537	2936	2587	1616	2384	2488	2986	3533	2687	2627	2245	2030	2464	3498	1847	2646	1754	2090	1719	1471	1942	1974	1500	1907	2217	2140	1541	1783	2386	1951	1938	2166
g11823	11	0	4	0	0	0	0	0	0	17	0	8	7	0	0	0	7	0	0	0	0	0	0	0	0	0	0	2	0	0	0	0	0	0	0	3
g11822	0	0	3	13	0	0	0	0	7	0	0	12	0	0	6	0	0	0	0	0	5	6	0	0	0	0	0	2	0	6	0	0	0	0	0	4
g11821	26	20	33	39	16	41	17	23	14	8	0	0	29	0	49	0	0	9	0	0	0	0	0	6	0	0	0	0	8	26	6	0	21	0	0	18
g11820	0	0	0	0	0	0	0	0	0	0	0	0	0	0	0	0	0	0	0	0	0	0	0	0	0	0	1	0	0	0	0	0	0	0	0	0
g11827	3138	3634	4625	3564	3572	3698	3523	2299	3510	3473	3390	3888	3338	2919	4543	3098	2428	3475	3104	3402	2372	3377	3198	2284	2711	2869	2385	2116	2425	2431	1995	2805	2924	2416	2708	2541
g11826	965	559	451	472	108	1614	1040	568	706	1136	1664	1558	2578	1234	315	2197	1207	966	306	1006	466	486	684	177	647	797	372	503	1435	1949	332	970	1411	489	877	1322
g11825	5	0	0	0	0	0	0	17	3	0	0	3	0	0	0	0	6	0	0	0	0	0	3	3	0	0	3	3	5	10	5	3	0	3	0	0
g11824	4355	5019	4613	5607	6358	5736	5220	5053	5729	3466	4477	5418	4089	6788	5498	4707	3695	5918	5341	4899	5059	6408	6002	4336	5895	5722	5201	5699	5570	4697	7976	5978	5998	6311	5693	5613
g7524	391	511	328	166	489	140	57	260	103	333	271	97	244	153	353	391	386	42	746	794	733	563	620	554	416	601	303	360	297	278	249	368	330	242	394	160
g24314	2545	2257	2596	2354	1991	2796	2327	2165	2311	2697	3345	2797	2464	3191	2467	3070	2890	3096	926	1199	1111	1136	1156	899	1179	1023	1101	1557	1438	1477	1514	1355	1704	1483	1577	1508
g7526	670	451	267	307	163	627	851	500	524	451	829	889	685	621	240	683	565	786	564	443	252	526	537	290	616	516	270	435	657	916	248	588	858	360	494	888
g24316	8	8	0	4	8	12	7	8	2	0	0	0	0	16	0	31	24	0	0	0	0	0	0	0	0	0	0	0	0	0	0	0	0	0	0	4
g7520	0	0	0	0	0	0	0	6	0	0	0	0	0	0	0	0	0	0	0	0	0	9	0	0	0	0	0	0	0	4	5	0	0	0	0	0
g7521	728	649	826	898	850	710	1011	573	769	826	865	713	871	405	811	692	624	589	777	872	669	859	751	645	738	659	578	500	611	529	467	669	691	556	537	599
g7522	961	559	780	788	546	1074	1058	799	845	938	1122	1316	993	870	453	997	956	978	916	882	598	869	718	539	876	715	666	683	964	1188	394	992	1270	614	843	1212
g24312	0	0	0	0	0	0	0	0	0	0	0	0	0	0	0	0	0	0	0	0	0	0	0	0	0	0	0	0	0	0	0	0	0	0	0	0
g7528	69	55	44	82	16	76	64	67	59	57	98	96	104	139	52	171	147	91	36	100	86	88	39	186	43	77	127	39	104	160	42	93	155	91	88	169
g24318	0	0	4	0	0	2	0	0	0	0	0	0	0	0	0	0	0	0	81	52	60	58	66	79	46	64	58	38	27	26	8	30	47	23	42	8
g3065	1484	1235	1845	1688	1117	1648	1614	883	1360	1299	1091	1301	1235	747	1080	1036	1336	1148	2296	1616	2970	1758	1337	2401	1582	1142	2085	887	1207	1043	628	792	1398	889	920	1188
g3064	1923	1190	1319	1592	645	2010	2363	1095	1692	1562	1528	2215	2556	1580	1020	2226	2197	2100	1182	1822	1074	1246	1480	1140	1659	1211	1367	1155	2353	2202	789	1427	2231	1095	1216	2203
g3067	132	50	31	43	35	101	95	109	50	28	120	186	107	93	22	75	66	71	47	53	31	88	93	40	54	39	73	52	151	133	9	121	113	43	100	132
g3066	0	0	0	0	0	0	0	0	0	0	0	0	0	0	0	0	0	2	0	0	5	0	0	0	0	0	0	0	0	18	0	0	0	0	0	6
g3061	0	0	0	0	0	0	0	0	0	0	0	0	0	0	0	0	0	0	0	0	0	0	0	0	0	0	0	0	0	0	0	0	0	0	0	0
g3060	3193	2281	3605	4845	2482	3367	4097	1863	3437	2167	2041	2278	2017	2628	2370	1581	2361	2360	2695	2022	3103	3239	3057	3500	2933	2087	3900	1743	1692	3839	2136	2079	2910	2003	2236	3875
g3063	4	0	3	40	5	24	64	0	0	32	24	37	31	26	8	20	0	14	30	0	4	4	0	0	43	0	0	11	3	39	5	3	26	8	6	24
g3062	0	22	0	13	7	5	39	29	4	37	52	55	36	22	20	9	23	10	47	16	28	7	8	16	0	24	12	12	0	116	4	51	143	0	18	98
g3069	31481	27726	33634	26335	21572	28891	27177	19964	26375	25859	24914	38332	22959	25651	34625	27889	21885	39416	21101	29668	21144	25960	25641	18805	23794	24098	19495	28227	28636	22184	23881	26055	23273	26172	27043	22414
g3068	2496	1995	2122	2029	1435	2356	2483	2080	2110	2065	1780	3328	2096	1831	1720	1722	1722	2540	1975	2146	1260	2034	1937	1073	2224	1478	1493	1509	2115	2130	947	2099	1733	1127	1836	2003
g5962	2270	1852	3211	3102	1881	2968	3262	1952	2803	2114	1920	2328	1830	2088	1874	2547	1741	2023	2061	2343	2291	2360	2386	2066	2330	2268	2113	1410	1612	2201	1294	1735	2301	1498	1574	2659
g5963	1712	1128	2316	2298	1061	2612	3140	1294	2603	2145	2320	2471	2238	1844	1406	2554	2255	2728	1583	1619	1374	1954	2129	1456	2080	1781	1715	930	1659	2334	741	1442	2254	1019	1454	2594
g5960	639	562	619	602	503	474	668	389	511	491	441	555	507	316	506	386	367	444	776	633	630	585	467	499	424	706	603	388	361	499	345	346	556	257	387	579
g5961	196	99	114	203	105	242	261	166	218	89	142	198	179	129	67	132	189	151	143	174	152	160	198	174	179	170	113	101	113	152	64	118	245	86	104	180
g5966	647	538	815	1046	486	807	1114	478	883	641	633	604	545	679	538	679	545	604	478	724	578	742	580	574	692	691	610	578	462	625	369	489	752	363	492	678
g5967	2556	2033	2717	3411	1604	3232	4109	1769	3040	2149	2614	2842	2539	2122	1908	1750	2607	2350	2388	2353	1817	2362	2606	1985	2474	2041	2096	1474	2014	2659	1126	1948	3221	1455	1550	3195
g5964	3659	3300	5177	5252	2797	4928	6247	2574	4538	3517	3550	3215	3492	3157	3100	3092	2832	2998	3338	3770	2972	3573	3420	3511	3272	3391	3570	2228	2677	3407	2162	2579	4738	2057	2513	4103
g5965	0	273	598	554	393	591	827	294	568	407	445	532	304	397	551	340	387	492	286	582	474	477	351	479	363	461	501	191	259	377	188	270	518	294	202	492
g5968	3782	2892	4494	4809	2728	4681	5802	2362	4444	3491	2873	3377	3243	3020	2178	2918	2841	2488	3761	3104	2378	3147	3223	2148	2684	2962	2727	1879	2704	3497	1794	2739	3942	1702	2002	4023
g5969	1877	1916	2755	2533	1397	2293	2696	1458	2519	1903	1714	2105	1782	1803	1724	1669	1690	1560	1848	1938	1664	1984	2069	1541	1927	1398	1675	1198	1640	1750	972	1515	2223	1049	1148	2097
g4389	0	0	0	0	0	0	0	0	0	0	0	3	0	0	0	0	0	0	0	0	0	0	0	0	0	0	0	0	0	0	0	0	0	0	0	4
g4388	0	0	0	0	0	0	0	0	0	0	0	0	0	0	0	0	0	0	0	0	0	0	0	0	0	0	0	0	0	0	0	0	0	0	0	0
g4385	4	0	0	9	12	9	8	25	0	0	4	9	8	0	12	0	16	4	2	12	9	7	4	9	4	5	0	12	5	8	6	5	15	0	0	11
g4384	0	0	0	0	0	0	0	0	0	0	0	0	0	0	0	0	0	0	0	0	0	0	0	0	0	0	0	0	0	0	0	0	0	0	0	0
g4387	0	0	0	0	0	0	0	0	0	5	0	0	0	0	0	0	0	0	0	0	0	0	0	0	0	0	0	0	0	0	0	0	6	0	0	0
g4386	4	0	0	0	0	8	0	0	0	0	24	0	0	0	0	0	0	0	0	0	0	0	0	5	0	0	0	5	0	0	5	0	0	0	0	0
g4381	0	8	0	0	0	0	0	0	0	0	0	0	0	0	0	0	0	0	0	12	0	5	0	0	0	0	0	0	0	0	0	0	0	0	0	0
g4380	12	7	0	31	0	8	4	0	4	0	0	0	0	0	0	0	0	0	187	0	503	162	4	270	46	24	207	0	0	4	39	0	0	0	0	4
g4383	0	0	0	0	0	0	0	0	0	0	0	0	0	0	0	0	0	0	0	0	0	0	0	0	0	0	0	0	0	0	0	0	0	0	0	0
g4382	0	0	0	0	0	0	0	0	0	0	0	0	0	0	0	0	0	0	0	0	0	0	0	0	0	0	0	0	0	0	0	0	0	0	0	2
g14279	9197	7031	7619	7985	6608	7181	9531	5391	7082	7141	4667	7808	6060	6100	6853	6949	5098	7549	7526	9087	12409	7690	8179	10676	7008	7892	10491	6895	8064	6609	6836	7504	5955	6718	7830	6136
g14278	852	626	934	1289	729	1089	1419	466	1148	635	686	784	574	615	694	658	479	563	598	675	838	904	813	921	715	675	926	479	634	770	460	580	940	451	493	988
g14275	0	0	4	0	0	4	0	0	0	9	0	0	0	8	0	0	0	0	0	0	0	0	0	0	0	18	0	0	3	0	0	0	0	4	6	5
g14274	6306	6281	6307	7436	6654	6914	7607	5545	6470	5395	5149	8615	4804	6777	6409	5842	4680	8676	6728	6068	4947	7174	5857	4182	5627	5977	4904	5362	5761	5171	4631	5491	6472	5738	6025	6153
g14277	156	82	122	218	63	119	177	77	137	159	134	176	55	171	78	136	127	153	117	87	118	203	176	148	138	228	150	109	128	180	113	133	198	189	177	144
g14276	63384	69710	49655	51556	75637	65876	50357	65565	61853	67935	79840	87474	74249	73724	71548	60738	64675	62475	65155	72968	77234	69691	74845	63473	58002	73754	54409	63956	88900	54453	50964	81016	62337	57650	64448	55201
g14271	6	0	8	0	11	8	0	6	13	35	0	8	18	18	0	17	13	0	0	0	16	10	10	0	11	0	3	11	0	12	10	25	44	7	21	18
g14270	6353	5039	5937	5116	3026	8350	6422	5006	6262	13024	10582	10303	12905	11204	5039	10442	11337	8823	3828	6622	4142	4353	6170	2920	5122	4629	4110	6162	8824	9995	4325	7986	6735	5965	8184	7726
g14273	10	6	7	8	8	21	23	0	38	13	62	74	124	0	8	40	26	69	36	41	45	76	16	62	44	0	95	41	74	70	17	53	51	40	69	106
g14272	12159	4523	9380	17954	5542	12033	18721	5556	10755	14465	10849	7950	11469	10653	6211	10636	9705	8883	6419	5891	12160	7004	7606	13090	8337	6777	15100	4543	7387	15895	4023	6992	15668	4246	6796	15040
g15063	32	71	4	7	143	0	38	154	6	35	54	178	21	106	226	15	84	64	16	8	12	8	39	10	16	0	24	4355	1169	2580	2716	493	1157	2091	522	1488
g11179	1724	1586	2778	3435	2892	4817	4429	2657	4940	3681	2148	2567	4833	3606	3217	4428	4000	2371	1319	2118	1135	2977	3440	2482	2904	3253	3410	1553	2401	2381	1870	3137	3814	2496	2925	3725
g11178	4	0	0	0	0	0	0	5	0	0	0	0	0	0	0	0	0	0	0	0	0	0	0	0	0	0	0	0	0	0	0	0	0	5	0	9
g5384	2738	1637	1980	1472	862	3926	2701	2694	2357	3917	4046	3721	5976	3876	1015	5453	3010	2874	936	1809	1424	1269	1685	1326	1534	1654	1614	1220	3281	3908	749	2548	3231	1292	1810	2578
g5385	0	5	0	0	0	0	0	0	0	0	0	0	0	4	0	0	0	0	0	0	0	0	0	0	0	0	0	0	0	0	0	0	0	0	0	0
g5382	884	576	828	886	589	696	456	620	759	646	483	567	399	835	629	935	711	575	425	669	657	610	632	823	775	542	722	536	611	756	544	555	667	633	617	657
g5383	7592	7010	10697	6375	6630	9453	6911	5553	8505	11192	6194	7350	8859	4965	5788	8371	5944	5459	86	85	99	98	109	86	83	93	71	62	105	1074	51	91	1158	74	66	1078
g5380	0	0	0	0	0	0	0	0	0	0	0	0	0	0	0	0	0	0	0	0	0	0	0	0	0	0	0	0	0	0	0	0	0	0	0	0
g5381	0	4	0	22	0	6	0	8	14	0	0	0	32	34	0	34	14	0	0	0	0	0	0	0	0	0	0	0	0	0	8	0	10	3	8	5
g11171	30991	26934	2941	816	15644	2153	888	17357	1835	19122	19140	22287	18677	15436	16338	14120	16699	13790	6908	20114	19954	6349	10095	9439	6238	12859	9407	32440	36965	17578	20622	28759	13882	25713	24205	10040
g11170	20970	16689	1369	307	4111	1943	454	14113	873	15126	19220	20357	24387	19789	6423	15387	16624	10973	3009	13931	15921	4125	5600	5686	4251	7234	6189	23957	36738	26126	12277	24917	14468	18105	19106	11191
g11173	0	0	0	0	0	0	0	0	3	0	0	0	0	0	0	9	0	0	0	0	0	6	0	0	4	0	10	0	0	0	0	5	0	0	2	0
g11172	112	92	152	164	87	184	172	182	184	160	131	182	61	86	117	65	53	155	165	174	113	193	143	135	172	217	111	114	53	166	73	126	172	143	111	216
g11175	0	0	0	0	0	0	0	0	0	0	0	0	0	0	0	0	0	0	0	0	0	0	0	0	0	0	0	0	0	0	0	0	0	0	0	0
g11174	40	38	60	104	32	63	101	31	63	70	117	94	32	44	43	60	138	114	39	54	47	74	67	74	66	32	64	6	62	155	12	49	238	33	43	203
g5388	0	0	0	0	0	0	0	0	0	0	0	0	0	0	0	0	0	0	0	0	0	0	0	0	0	0	0	0	0	0	0	0	0	0	0	0
g11176	0	0	0	0	0	0	0	0	0	0	0	0	0	0	0	0	0	0	0	0	0	0	0	0	0	0	0	0	0	0	0	0	0	0	0	0
g10882	32	32	57	31	43	45	23	5	7	160	86	17	78	8	16	108	33	13	233	28	316	242	20	290	86	20	275	34	30	30	9	50	46	7	31	15
g10883	99	89	149	120	77	111	133	66	121	94	119	105	91	105	147	122	85	126	155	104	103	85	99	123	87	106	111	118	142	101	109	80	141	91	87	66
g10880	102	184	86	102	266	188	183	235	171	61	229	339	114	272	121	40	146	162	140	130	79	176	117	28	222	110	203	155	170	144	139	144	209	144	146	147
g10881	1032	624	711	945	398	1257	1139	862	1039	1171	1305	1369	1357	1262	558	1615	1472	1302	600	1052	642	818	1033	532	956	979	812	654	1391	1229	501	1259	1178	831	1029	1001
g10886	2708	2014	3071	3375	1912	3923	3775	2314	3523	3076	3445	4569	3698	3427	2874	3727	4407	4176	2712	2616	1536	3001	2627	1457	3475	2524	1581	2046	2677	3514	1571	2890	3994	2535	2929	3866
g10887	38	16	0	32	4	33	109	16	0	10	0	39	24	28	8	0	55	8	91	19	24	28	15	40	16	0	26	4	49	72	4	26	97	0	15	92
g10884	683	376	432	438	188	790	738	676	492	935	1218	1200	1997	1168	253	1667	1276	938	200	328	252	256	303	180	310	173	232	264	499	767	206	550	686	241	330	765
g10885	63056	55009	89203	51906	31381	70296	40941	33837	51357	44518	35681	46357	42074	33719	32537	33894	21613	28222	33970	67749	33189	37786	51004	27285	34695	33835	31943	24666	40831	27103	21037	39411	37105	25640	20239	27089
g10888	0	0	0	0	0	0	0	0	0	0	0	0	0	0	0	5	0	0	0	0	0	0	0	0	4	0	0	0	0	0	0	0	0	0	0	0
g10889	7	30	4	33	22	7	0	11	13	9	0	9	11	24	0	20	0	9	18	0	8	18	3	8	27	32	0	0	6	20	7	0	25	10	8	33
g2004	5536	5572	7009	6510	5807	7409	6870	5023	6474	4672	6036	7490	5163	6528	4949	6967	4772	7329	4837	5649	5105	5962	5899	5014	5176	5933	4031	5018	4418	4190	4518	4620	5425	4271	5090	4854
g5038	952	352	3374	14642	8721	26457	33387	15225	50952	2873	1265	413	14888	20239	5768	40313	17175	4027	344	1795	612	7016	16805	5870	11754	13543	28315	4168	2135	2082	17606	13248	6545	27840	26028	10565
g5039	53	4	195	344	83	867	426	108	1264	496	110	85	918	685	83	1780	750	87	9	176	138	162	213	72	88	174	211	167	194	254	218	269	347	349	364	270
g5034	0	0	0	0	0	0	0	0	0	0	0	0	5	0	0	0	0	0	0	0	0	0	0	0	9	0	0	0	0	0	0	0	0	0	0	0
g5035	18	0	16	0	0	20	18	0	21	24	0	9	32	15	12	0	0	13	0	5	8	0	43	0	3	0	4	3	18	12	0	9	0	16	0	0
g5036	1358	1046	1983	1867	904	2069	1915	1147	2008	1375	1378	1639	1062	1379	1216	1165	1273	1699	1670	1747	1138	1633	1673	1363	1745	1319	1280	974	1398	1529	1306	1192	1706	1191	1421	1807
g5037	0	0	4	29	11	0	4	11	10	6	20	20	0	4	0	0	0	19	0	0	0	3	4	0	5	24	10	0	0	0	0	6	0	3	0	9
g5030	12	26	0	0	12	4	0	4	16	0	0	0	0	11	23	0	0	16	20	0	15	16	0	0	0	0	4	0	0	0	0	0	24	12	0	2
g5031	41	25	53	53	25	61	54	13	48	22	25	20	0	23	75	13	11	29	36	30	49	18	21	39	26	0	35	21	33	32	19	12	16	16	8	31
g5032	0	4	0	0	2	0	0	0	0	0	0	0	0	0	0	0	0	0	0	4	0	1	6	0	0	0	0	0	0	0	4	9	4	0	0	8
g5033	0	0	0	0	0	0	0	13	0	0	0	0	0	0	0	0	0	0	0	0	0	0	7	0	0	0	0	0	0	0	0	0	0	0	0	0
g6602	0	0	0	0	0	0	0	0	0	0	0	0	0	0	0	0	0	0	25	0	0	4	4	8	4	0	6	0	0	0	0	0	0	0	0	0
g10227	2570	2431	3300	2702	2338	3090	2619	2090	3151	3739	3152	3038	4016	3028	2337	3692	3361	3190	2284	2250	1923	2569	2950	2014	2605	3401	2002	2427	2769	3184	2203	3020	2869	2786	3462	2975
g6600	47	20	37	63	26	55	101	56	100	57	79	29	45	70	28	43	51	53	4	46	20	43	34	14	56	58	15	16	72	85	26	78	10	18	69	91
g10225	0	0	0	0	0	0	0	0	0	0	0	0	0	0	0	0	0	0	0	0	0	0	0	0	0	0	0	0	0	0	0	0	0	0	0	0
g6606	21	14	0	38	5	15	41	0	16	16	37	4	0	92	56	0	29	33	16	0	89	66	0	129	26	0	24	4	11	5	0	0	18	3	0	10
g6607	0	0	0	0	0	0	0	0	0	0	0	0	0	0	0	0	0	0	0	0	0	0	0	0	0	0	0	0	0	0	0	0	11	0	0	0
g6604	36	16	5	25	12	16	65	26	36	30	7	45	52	8	12	36	61	41	58	8	26	14	48	5	0	40	32	16	13	136	11	5	82	18	15	152
g6605	21	20	4	0	7	7	4	0	18	0	18	0	0	15	0	0	15	24	0	12	0	26	42	0	0	0	6	10	0	6	0	12	8	4	0	28
g6608	16750	20741	12467	4068	12706	16306	5881	24969	16822	21412	24209	25922	24257	28989	9981	33372	26772	20659	29685	25058	57676	16357	20789	46064	17777	25444	27282	41091	45745	21369	25005	28610	15590	28489	31984	17096
g6609	5784	2972	4408	3083	1856	3382	3151	1406	3305	1548	3314	3389	853	1615	3139	1321	2651	4933	15172	6122	42392	6069	4508	31807	3330	3850	13711	13632	8517	1811	7445	4566	1257	6346	4995	2383
g10228	800	626	537	617	242	1291	831	784	763	740	1362	1114	1736	1220	363	1357	1168	771	421	731	412	752	796	371	819	736	385	677	1259	1158	537	951	1170	627	534	1382
g10229	39	61	85	40	22	83	111	22	29	88	110	102	113	65	20	138	68	88	12	82	31	62	76	14	77	37	43	59	84	88	11	59	126	8	48	103
g14016	0	0	0	0	0	4	0	0	0	0	0	5	34	0	0	0	0	0	8	0	0	0	0	4	8	0	0	16	0	0	4	0	12	0	4	8
g24134	127	94	45	29	25	120	66	189	50	69	119	199	250	138	24	21	59	92	194	262	325	238	308	223	401	340	263	433	703	752	242	667	513	281	415	544
g7959	1914	1401	1557	1946	1116	2367	2277	1466	1890	2282	2364	2184	2602	2192	1043	2388	2321	2109	1697	2038	1923	1982	1700	1872	2090	1803	1749	1667	2290	2484	1325	1867	2749	1780	2074	2476
g7958	24347	24832	21090	7785	21239	18314	8387	18008	14637	24144	22640	23815	23723	26988	24591	19491	16232	26544	8548	23517	19410	13248	20483	13176	11998	14774	16510	30660	22222	18193	29259	22559	20502	23603	21963	13569
g7955	0	0	0	0	0	0	7	0	10	0	0	0	0	0	0	0	0	0	0	0	0	0	0	0	0	0	0	0	0	0	0	0	0	0	0	0
g7954	24	39	52	63	66	74	30	16	21	20	34	22	35	5	5	19	56	31	613	53	1771	428	20	1226	125	30	715	58	28	20	24	17	60	44	15	41
g7957	12	0	0	2	0	3	8	4	0	0	0	16	0	2	0	0	0	4	12	0	59	46	0	58	4	0	18	3	4	0	4	7	8	4	0	0
g7956	0	0	0	0	0	0	0	0	0	0	0	0	0	0	0	0	0	0	0	0	0	0	0	0	0	0	0	0	0	0	0	0	0	0	0	0
g7951	5	20	15	9	49	24	36	12	12	19	16	32	28	65	103	18	86	94	19	28	118	59	12	116	6	0	133	33	21	27	172	75	35	148	39	89
g7950	0	0	0	12	3	2	0	0	12	0	3	11	0	0	0	0	6	26	46	0	0	15	15	17	9	39	28	0	0	0	15	8	0	2	11	12
g7953	15162	11296	15140	15143	8901	15666	17097	9519	12726	15081	20176	19739	16660	18607	11329	17469	19859	17704	24960	17601	30693	14863	16513	22847	12492	16497	16800	20220	19453	14140	12054	13652	15331	14809	14984	13932
g7952	2453	1660	1021	460	1128	721	948	1956	1071	1044	916	5760	770	2105	8183	1404	2122	8522	868	937	1866	1705	1694	1714	2025	2418	2738	11250	5751	2503	12249	6865	1709	10142	8758	2761
g23066	7974	10395	10902	9923	9094	9742	8109	5447	7941	4882	7166	10035	4536	9673	12026	5234	6775	12437	6565	7411	8963	8030	6914	9093	5573	5140	7114	7862	6849	5860	9902	7922	6995	9735	8444	7425
g18704	0	0	0	0	0	0	0	0	0	0	0	0	0	0	0	0	0	0	0	0	0	0	0	0	0	0	0	0	0	0	0	0	0	0	0	0
g23064	8456	6374	6304	5857	4421	6602	7081	4724	5810	6380	6765	9464	6578	7250	5278	6970	6683	8862	4842	7423	5736	5888	5533	4743	5797	4965	5193	6342	7132	7364	4539	6713	6744	6130	6588	6259
g18706	0	0	0	0	0	0	0	0	0	0	0	0	0	0	0	0	0	0	0	0	0	0	0	0	0	0	0	0	0	0	0	0	0	0	0	0
g23062	33	20	26	58	0	68	33	20	39	46	13	53	0	41	40	55	47	73	17	32	20	30	23	17	17	40	17	18	51	72	10	27	97	22	29	64
g23063	4713	4048	5612	5528	4429	4398	5407	3195	4391	3825	3694	4924	2753	3378	5112	3375	3714	5052	4374	4746	4350	5036	4572	4193	4463	4012	3841	3923	3735	3721	3508	3524	4558	3900	3766	4474
g18703	0	0	0	0	0	0	0	0	0	0	0	0	0	0	0	0	0	0	0	0	0	0	0	0	0	0	0	0	0	0	0	0	0	0	0	0
g18702	0	0	0	0	0	0	0	0	0	0	0	0	0	0	0	0	0	0	0	0	0	0	0	0	0	0	0	0	0	0	0	0	0	0	0	0
g13146	0	0	0	0	0	0	0	0	0	0	0	0	0	0	0	0	0	0	0	0	0	0	0	0	0	0	0	0	0	0	0	0	0	0	0	0
g22046	382	412	394	947	389	640	1078	566	745	766	1407	1170	1036	2700	2284	1743	2683	3799	714	414	1867	1398	907	2485	1115	1076	2322	972	633	561	1730	1540	916	2960	2593	1349
g22045	21003	16145	23043	22532	13840	32255	22455	17911	26529	32762	31197	25202	33748	35848	16297	34528	29387	25569	14792	22420	19269	18469	21203	16414	18697	17295	17976	16113	23689	31431	14327	24306	31872	16969	25133	28226
g13145	0	0	0	0	0	0	0	0	0	0	0	0	0	0	0	0	0	0	0	0	1	0	0	5	0	0	0	3	0	0	0	0	1	0	0	0
g22043	0	0	0	0	0	0	0	0	0	0	0	0	0	0	0	0	0	0	16	0	0	4	0	8	4	0	4	0	0	0	0	0	0	0	0	0
g22042	6	9	8	6	9	6	9	0	8	0	0	11	0	13	6	0	0	6	17	0	4	11	13	0	7	0	10	5	15	9	6	9	0	2	6	10
g16312	16535	13364	15440	14615	8964	18543	15641	11700	16319	18452	19046	19269	18487	18175	10926	17494	20626	16631	11335	13612	9698	13563	15902	7779	14675	12858	9886	13240	18614	19536	9463	15034	15976	11225	15143	16051
g13141	200	217	147	365	226	302	431	455	366	290	1124	1038	504	1499	1000	922	1665	2586	376	242	446	483	393	497	530	306	366	833	933	289	1012	1029	386	1586	1640	743
g19168	0	0	0	0	0	0	0	0	0	0	0	0	0	0	0	0	0	0	2	0	1	0	0	0	0	0	0	0	0	0	0	0	0	0	0	0
g19169	0	0	0	0	0	4	4	0	0	0	0	0	12	0	0	0	0	0	0	0	0	0	0	0	4	12	2	0	0	0	0	0	0	0	0	0
g16318	93	99	70	168	23	120	294	128	67	86	172	282	129	187	89	154	170	293	86	128	171	286	184	115	178	196	155	133	226	417	53	197	410	66	185	632
g16319	69324	74703	83533	69300	69606	63882	54322	49270	62168	56484	48272	52931	39642	67313	70319	54597	44067	60953	67319	71501	82535	67660	69193	74532	54685	54339	76729	76800	53871	50754	63471	65735	65218	67322	64203	47596
g13148	0	0	0	0	0	0	0	0	0	0	0	0	0	0	0	0	0	0	7	8	1	12	6	8	10	0	3	38	32	8	23	34	5	30	12	6
g22048	421	325	1331	1861	1055	3403	2875	1223	4082	2144	790	546	2727	3591	910	5401	2782	691	235	460	432	625	895	649	910	802	1367	385	645	861	852	1607	958	1370	1714	1641
g24276	4	0	12	0	0	0	61	0	4	0	0	0	0	4	0	44	11	14	11	45	14	28	33	8	24	0	30	13	26	40	10	42	8	14	44	55
g15665	0	0	0	0	0	0	0	0	0	0	0	0	0	0	0	0	0	0	0	0	0	0	0	0	0	0	0	0	0	0	0	0	0	0	0	0
g15664	0	0	0	0	0	0	5	0	0	0	0	0	0	0	0	0	0	0	0	11	3	0	0	0	0	0	0	0	0	0	0	0	0	0	0	0
g23796	47	19	0	671	332	82	376	814	555	0	0	55	229	415	1229	456	696	3233	49	62	98	1051	602	1169	1682	595	2471	139	164	151	2482	4624	1205	4933	7735	3024
g23797	8	22	0	119	33	21	126	215	58	0	0	21	19	197	521	90	608	1569	64	60	51	268	214	244	468	335	370	18	46	49	486	1868	263	1421	3660	1127
g15661	0	0	0	0	0	0	0	0	0	0	0	0	0	0	0	0	0	0	0	0	0	0	0	0	0	0	0	0	0	0	0	0	0	0	0	0
g15660	0	0	0	0	0	0	0	0	0	0	0	4	0	0	0	0	0	0	0	0	0	0	0	0	0	0	0	0	0	0	0	0	0	0	7	0
g15663	190	120	205	183	95	172	204	76	151	159	346	283	134	210	508	148	340	463	987	329	1908	344	209	1593	217	289	662	1027	627	157	507	248	243	486	508	176
g23793	1714	1406	622	1167	1254	1695	1752	3211	2083	1457	3306	3831	1942	3658	1079	1496	2513	2089	1516	1212	1526	1986	1865	940	1986	2014	1206	2915	5088	3533	2078	4353	1896	2754	3188	2435
g15669	12	18	0	12	0	20	32	20	4	0	40	0	40	4	12	9	4	8	12	4	0	0	0	0	7	0	16	4	23	8	8	43	0	0	0	15
g23799	0	0	0	0	0	0	0	2	0	2	0	0	0	0	0	0	4	0	0	0	0	0	0	0	0	0	0	0	0	0	1	0	0	0	0	9
g581	263	143	179	466	381	198	556	398	375	189	228	280	145	232	398	379	336	514	208	286	464	411	456	589	669	410	890	442	277	242	633	406	470	810	716	523
g24274	0	0	0	0	0	0	0	0	0	0	0	0	0	0	0	0	0	0	10	0	2	5	4	0	0	0	0	4	6	5	0	4	0	2	0	8
g14723	4894	5098	5496	6396	5228	5438	5989	4511	6178	4113	4925	5701	4611	4987	5354	4303	4278	5488	5145	5747	4159	5788	4884	4193	5662	5547	4087	4266	4453	4464	3675	4793	7187	4749	4901	5378
g18789	0	0	0	0	0	0	0	0	0	0	0	0	0	0	0	0	0	0	0	0	0	0	0	0	0	0	0	0	0	0	0	0	0	0	0	0
g18788	0	0	0	0	0	0	0	0	0	0	0	0	0	0	0	0	0	0	0	0	0	0	0	0	0	0	0	0	0	0	0	0	0	0	0	0
g11934	2401	1430	1662	2197	795	3789	3426	2252	2506	3172	4906	4884	5190	4239	997	3848	4459	4099	1248	2192	1487	1563	1894	1033	1936	1505	1228	1394	3087	3685	1042	2447	3598	1444	2087	3165
g18785	0	0	0	0	0	0	0	0	0	0	0	0	0	0	0	0	0	0	0	0	0	0	0	0	0	0	0	0	0	0	0	0	0	0	0	0
g18784	0	0	0	0	0	0	0	0	0	0	0	0	0	0	0	0	0	0	0	0	0	0	0	0	0	0	0	0	0	0	0	0	0	0	0	0
g18787	0	0	0	0	0	0	0	0	0	0	0	0	0	0	0	0	0	0	0	0	0	0	0	0	0	0	0	0	0	0	0	0	0	0	0	0
g18786	0	0	0	0	0	0	0	0	0	0	0	0	0	0	0	0	0	0	8	0	0	0	0	0	0	0	0	0	0	0	0	0	0	0	0	0
g18781	0	0	0	0	0	0	0	0	0	0	0	0	0	0	0	0	0	0	0	0	0	0	0	0	0	0	0	0	0	0	0	0	0	0	0	0
g18780	0	0	0	0	0	0	0	0	0	0	0	0	0	0	0	0	0	0	0	0	0	0	0	0	0	0	0	0	0	0	0	0	0	0	0	0
g18783	0	0	0	0	0	0	0	0	0	0	0	0	0	0	0	0	0	0	0	0	0	0	0	0	0	0	0	0	0	0	0	0	0	0	0	0
g18782	0	0	0	0	0	0	0	0	0	0	0	0	0	0	0	0	0	0	0	0	0	0	0	0	0	0	0	0	0	0	0	0	0	0	0	0
g14720	0	0	0	0	0	0	0	0	0	0	0	0	0	0	0	0	0	0	0	0	0	0	0	0	0	0	0	0	0	0	0	0	0	0	0	0
g11931	9661	7204	9122	12641	6035	10438	15025	6364	9684	7098	10348	10858	7571	10506	6945	8520	10335	11991	6464	7745	6429	7682	7483	5986	7403	5267	6995	5239	5700	11011	3833	5624	13293	5185	6260	11949
g11930	4	0	0	12	0	18	29	91	13	0	25	24	0	34	5	74	24	24	13	30	18	0	19	9	0	0	12	11	30	74	15	8	18	19	30	45
g11933	10440	9381	8955	8831	9529	10436	9283	9183	11484	7825	10262	10440	9677	12292	10198	10360	8318	11485	8600	8742	10791	9222	8234	8215	8486	9725	8294	7455	8554	6675	8826	9845	10264	8957	9555	9182
g14724	20	26	0	19	8	48	42	46	66	34	54	16	97	58	9	64	31	39	3	11	32	34	33	62	40	5	18	31	97	70	3	45	28	28	36	67
g24338	0	0	0	0	0	0	0	0	0	0	0	0	0	0	0	0	0	0	0	0	0	0	0	0	0	0	0	0	0	0	0	0	0	0	0	0
g19953	0	0	0	0	0	0	0	0	0	0	0	0	0	0	0	0	0	0	0	0	0	0	0	0	0	0	0	0	0	0	0	0	0	0	0	0
g19952	71	79	53	61	32	188	176	97	132	183	130	162	192	216	43	180	219	143	12	77	53	46	150	81	113	4	136	67	252	226	75	190	155	94	134	283
g19951	431	360	473	331	418	552	576	618	581	649	667	718	905	586	392	874	638	653	231	531	389	362	524	463	593	581	788	1033	1186	807	989	1075	717	1012	892	745
g19950	0	0	0	0	0	0	0	0	0	0	0	0	0	0	0	0	0	0	0	0	0	0	0	0	0	0	0	0	0	0	0	0	0	0	0	0
g19957	2143	773	1058	979	266	2636	2434	1813	1511	1499	2529	3545	3001	2375	945	3230	2146	3005	893	1238	586	1442	1510	502	1937	1037	937	715	2701	3435	422	2447	2974	457	1606	2858
g19956	421	342	289	455	284	484	630	294	434	363	431	371	209	501	376	495	454	392	360	269	335	343	285	386	321	254	484	208	310	824	204	268	718	275	355	821
g19955	16080	12604	14173	15596	11443	14732	12695	11122	13504	16003	18626	13161	16298	20389	14825	16599	19721	16314	11838	12523	14254	13981	13465	14313	14413	11370	13611	14522	14924	16889	12332	14559	13779	16374	16861	15859
g19954	11	0	0	30	0	9	9	17	20	35	0	15	27	10	39	40	20	38	0	18	0	9	26	17	4	0	19	8	24	22	0	0	54	0	4	64
g19959	0	0	0	0	0	3	0	0	3	0	0	0	0	0	0	0	6	0	0	0	0	0	0	11	0	0	0	3	0	0	3	0	2	0	0	5
g19958	0	0	0	0	0	0	0	0	0	0	0	0	0	0	0	0	0	0	0	0	4	0	0	0	0	0	0	0	4	0	0	0	0	0	0	16
g21558	7	13	21	4	0	14	4	15	0	4	0	4	0	4	0	0	4	5	0	8	0	4	0	0	8	0	0	0	16	5	0	0	15	0	0	15
g21559	4	0	0	0	0	0	0	0	0	0	0	0	0	0	0	0	0	0	0	0	0	0	0	0	0	0	0	0	0	0	0	0	0	0	0	0
g21554	70	28	5	18	10	8	6	10	4	4	65	29	101	36	57	38	38	25	0	4	68	1	29	66	9	6	27	37	10	47	20	8	19	0	27	18
g21555	25	50	36	27	14	0	14	8	11	4	53	12	28	20	19	4	6	15	0	4	103	6	8	94	0	11	19	16	8	4	15	10	5	0	0	9
g21556	5895	6211	5142	8899	6218	6504	8172	4767	5542	3710	6403	9910	4088	10509	17048	6137	7883	22192	7868	5191	11459	9646	7540	11176	8425	6678	9877	10457	6922	4249	15556	11582	7007	17797	14462	9725
g21557	0	0	0	4	0	0	0	0	0	0	0	0	0	0	0	0	0	0	8	0	0	0	0	0	0	0	13	0	0	4	0	0	0	0	0	0
g21550	72	32	17	98	15	96	14	8	4	72	40	68	57	16	15	0	38	11	5	27	0	22	32	17	31	24	8	25	45	3	8	22	35	8	10	82
g21551	22	8	45	38	8	47	66	21	13	16	20	42	0	38	6	24	8	14	0	7	19	7	38	0	12	58	22	0	20	11	24	22	20	0	2	39
g21552	0	0	4	11	0	0	0	0	0	0	0	0	29	4	0	0	0	0	0	0	0	8	0	0	0	0	0	0	0	0	0	0	0	0	0	8
g21553	3367	2814	4146	3933	2474	4233	4541	2643	3597	3443	4374	5263	3320	3830	2961	4330	4255	5381	2794	3851	2255	3595	3387	2557	3812	3767	2632	3052	3453	2981	2328	3353	3658	2874	3522	3472
g25428	1804	1898	1829	2288	1589	1683	2041	1305	1551	637	573	631	429	596	625	600	600	625	620	610	624	761	684	661	606	440	732	359	258	345	333	288	431	376	330	391
g25429	175	269	162	107	45	105	94	49	72	43	101	56	52	64	59	100	88	130	94	448	205	54	173	93	125	88	625	175	241	170	120	90	81	201	212	107
g25424	25	36	17	29	5	28	68	4	10	0	8	0	0	0	25	10	10	11	0	18	5	7	12	0	2	0	6	3	0	0	0	9	0	10	0	27
g25425	0	0	0	0	0	0	0	0	0	0	0	0	0	0	0	0	0	0	0	0	0	0	0	0	13	0	0	0	0	5	0	0	0	0	0	0
g25426	211	96	78	166	109	198	167	124	100	123	320	285	364	319	227	228	321	295	30	144	103	154	203	134	97	213	128	235	289	221	214	221	283	175	270	200
g25427	2538	2558	1438	580	911	1111	780	1372	1050	4473	3058	3505	3889	3436	1382	3323	2787	2097	664	2749	1484	874	1244	665	810	1282	980	2589	3341	2124	1537	2642	1715	2199	2095	1717
g25420	0	0	2	5	0	0	0	0	0	0	0	0	0	0	0	0	0	0	0	0	0	0	0	0	0	0	0	0	0	0	0	0	0	0	5	0
g25421	0	0	0	0	0	0	37	11	4	0	0	0	0	4	0	0	0	2	0	0	0	0	0	0	4	42	16	0	0	2	0	0	0	0	12	0
g25422	5	0	0	8	7	3	15	2	2	2	0	0	0	0	0	0	0	12	0	0	0	2	6	0	27	0	10	0	0	0	0	0	9	2	8	2
g25423	25	24	0	7	0	11	24	17	36	0	0	0	5	0	0	4	0	11	0	0	0	29	24	21	15	0	4	0	19	0	0	0	0	12	0	6
g26029	2475	1396	1538	1747	673	2802	3159	1653	2228	2160	3157	3082	3754	3059	1525	3416	3197	2805	1459	2262	1379	1956	2094	1157	2040	2070	1422	1895	2820	3678	1258	2441	3598	1750	2010	3380
g26028	3590	3314	5632	4232	3280	3830	3872	2500	4022	3703	2548	2582	3215	2567	2984	3598	2478	2143	3625	3081	3359	3727	3195	2699	3052	3119	2934	2310	2882	2604	1668	2260	3543	2080	2385	2795
g26025	19621	18018	17119	20743	15373	19234	21448	15829	18972	15899	22145	20603	19780	20344	17720	17668	21320	19394	16777	17670	16532	17098	17912	13230	19144	16336	14392	15014	17815	22432	13313	17235	22913	14920	17516	21036
g26024	9842	9107	9908	10590	7507	10588	11324	9123	10342	8742	12120	12285	10210	12070	8900	10973	12559	12860	10038	10937	9302	10307	9535	9053	11579	12008	9144	9930	11084	10693	9611	11090	13248	10151	12067	11368
g26027	2440	2026	2375	2147	1376	2766	3034	2095	2406	3352	2300	3098	3091	2303	1378	2798	2655	2091	1919	2435	1599	1762	2573	1380	2369	1717	1759	1699	2510	2877	1039	2203	2590	1361	1778	2843
g26026	268	122	102	101	38	521	318	264	240	187	268	468	779	468	101	473	427	384	56	236	148	199	161	79	205	99	231	122	400	604	55	317	596	71	254	641
g26021	4508	3799	4768	4326	2928	5641	5300	3035	5015	5727	4371	5483	5583	5447	2991	4595	4629	4474	3494	5235	3145	3919	4359	2683	3634	3863	3022	3494	4113	4379	2759	4078	5174	3154	3636	4511
g26020	1263	856	862	1018	538	1440	1523	919	1098	1532	1270	1709	1255	1390	688	1290	1334	1367	859	1307	890	896	943	735	892	916	867	865	1325	1240	494	1183	1404	756	978	1378
g26023	328	228	326	513	205	565	701	238	474	253	510	500	390	414	170	508	331	835	362	260	279	431	290	300	301	513	322	190	248	412	150	325	721	252	336	606
g26022	2131	1723	1234	1148	1218	1602	2020	1923	1655	2011	2986	2771	2867	3141	1193	2503	3121	2381	1532	1991	1326	1084	1414	966	1586	1649	1060	1698	2650	2292	1064	2202	2730	1570	1877	2494
g11377	7	10	0	8	6	0	18	1	3	8	2	8	8	2	0	2	0	0	18	8	10	10	8	0	5	0	2	2	2	6	0	4	0	2	0	6
g11376	0	0	0	0	0	0	0	0	0	0	0	0	0	0	0	0	0	0	0	0	0	0	0	0	0	0	0	0	0	0	0	0	0	0	0	8
g11375	0	0	0	0	0	0	0	0	0	0	0	0	0	0	0	0	0	0	0	0	0	0	0	0	0	0	0	0	0	0	0	0	0	0	0	0
g11374	0	15	8	28	8	20	0	28	26	19	20	8	30	43	8	26	18	12	30	40	8	7	6	10	34	34	42	4	24	44	13	29	13	20	20	23
g11373	0	0	0	0	0	0	0	0	0	0	0	0	0	0	0	0	0	0	0	0	0	0	13	0	0	0	0	0	0	0	0	6	0	0	0	0
g11372	25	23	40	34	19	23	67	39	12	47	32	47	72	76	42	52	61	55	0	0	23	18	0	7	43	63	26	5	15	17	14	10	25	0	15	54
g11371	0	0	0	0	0	0	9	0	0	0	27	0	0	0	0	24	0	0	0	0	0	8	0	8	0	0	0	0	0	0	0	0	0	0	0	0
g11370	0	0	0	0	4	0	0	0	12	139	24	4	210	16	0	196	45	4	0	0	0	0	0	0	0	0	0	0	4	12	0	9	0	0	5	5
g11379	4	0	4	0	0	0	0	0	0	0	0	0	7	0	0	0	0	0	0	0	0	0	0	0	0	0	8	0	0	4	0	8	10	0	0	8
g11378	0	0	0	0	0	9	0	0	6	8	18	6	0	0	17	0	0	0	0	16	0	0	0	0	0	0	0	0	0	0	0	0	0	0	0	0
g8019	2917	2516	3721	3557	2915	3375	3186	2279	3713	2751	3877	3117	2856	3838	4170	2795	2809	4105	2472	3226	2530	2720	2827	2293	2601	2828	2621	2707	2446	2877	2907	2587	4048	2841	3029	3429
g8018	2211	2474	1758	1868	2332	1605	2101	1868	1756	2178	2404	2396	2029	2534	1991	1908	2550	2042	1991	2412	1833	2106	2159	1742	1995	2089	2001	2177	2747	1938	2117	1987	2566	2378	2258	1883
g8011	8690	7237	10882	6136	4843	13442	7741	7061	9167	16983	14211	14135	17266	13150	5769	17824	11801	13304	4811	11077	4950	5697	8592	4065	6516	7942	4611	7053	10939	9611	5412	9494	9107	6328	9486	8070
g8010	1184	1021	1578	1804	1150	1429	1917	1074	1323	1163	1425	1217	1146	1576	1606	1380	1421	1946	1252	947	1186	1442	965	917	1326	1122	1293	949	904	1938	990	965	2637	1058	1123	2085
g8013	13914	12131	18815	17801	12563	15481	17891	10138	16244	13234	10246	10640	10149	11758	13113	10583	8046	9038	13220	13278	12332	12928	12441	12700	10235	9722	12674	8269	9671	11245	8660	8623	14637	7802	8252	13266
g8012	434	312	303	364	234	487	482	446	349	532	645	571	654	617	157	627	614	408	291	341	357	367	483	200	493	292	319	341	707	657	221	450	598	309	500	584
g8015	5744	4975	6843	6083	4598	5905	6218	3968	5686	5255	5499	6243	4687	5251	7132	4160	3781	6744	4455	5297	4090	5317	4837	4519	4224	4589	4432	5155	4508	4423	4612	4871	5827	4541	4696	5011
g8014	126873	79844	159951	179359	67046	136745	166748	59496	133042	104899	131133	95122	92590	116314	120855	112181	120168	122361	122957	121403	165787	112678	95405	184101	124593	117929	172129	87711	84020	111854	82820	89567	125709	98244	111088	104907
g8017	2636	2224	3123	3055	1650	3948	3777	2176	3499	3531	4157	4094	4891	3317	2063	3886	4005	3439	2316	2411	2084	2932	3041	2070	3316	2615	2160	2119	3340	3647	1853	3069	4074	2081	3081	3709
g8016	70498	70697	82121	71744	68537	66605	65459	49713	69001	67764	57288	68690	50606	70767	88557	70083	46991	65375	67464	81179	78763	60760	64227	74785	56766	68196	66313	67642	53850	54772	73109	60958	74723	59077	57961	49907
g23963	6	30	0	0	0	0	0	0	0	16	0	0	0	0	0	0	0	0	244	258	277	332	199	196	305	149	262	186	296	266	212	209	302	200	249	404
g23962	0	0	0	0	5	6	0	0	0	0	0	0	0	0	0	0	0	2	0	0	0	0	0	0	0	0	0	0	0	11	0	0	0	0	0	0
g23961	0	0	0	0	0	0	0	0	0	0	0	0	0	0	0	0	0	0	0	3	0	0	2	0	0	0	0	0	0	0	0	11	4	0	0	0
g23960	0	0	0	0	0	0	0	0	0	0	0	0	0	0	0	0	0	0	0	0	0	0	0	0	0	0	0	0	0	0	0	0	0	0	0	0
g23967	22044	23480	21410	7051	7017	7007	7226	4729	5769	16385	10866	15399	7171	6924	5680	6974	6703	5692	14674	22146	10605	5913	6336	4900	4722	4532	4308	9520	10599	9900	4475	5621	5681	5241	5717	5873
g23966	3016	2366	1499	730	587	1369	1278	1142	914	2806	2059	3017	1844	1486	477	1652	1610	1177	1235	2886	1267	870	547	481	756	720	639	1525	2265	3309	728	1128	889	995	761	1133
g23965	53063	46658	57973	96257	41372	69092	100650	51910	91034	59863	73467	72128	52550	107114	110895	72335	84702	129443	62933	45760	72705	72424	56497	76699	64948	52006	80445	65183	61522	77007	84311	67843	75561	92972	92214	95446
g23964	0	0	3	0	0	0	0	0	0	0	0	2	0	0	0	0	0	0	0	0	0	0	0	0	0	0	0	0	0	7	0	0	10	0	0	21
g23969	73	56	77	69	83	68	135	88	82	55	104	89	86	76	52	53	83	32	485	390	345	390	488	358	278	307	482	255	265	249	292	223	255	272	336	316
g23968	0	0	0	20	8	5	20	11	11	4	12	24	25	32	29	0	35	91	82	11	42	42	0	47	37	0	30	23	23	11	20	28	25	62	75	17
g24535	9	0	12	36	33	8	17	30	3	0	12	11	0	18	0	29	23	10	20	8	72	71	35	46	70	0	88	20	30	6	18	18	4	21	46	0
g24534	0	0	0	0	0	0	0	0	0	0	0	0	0	0	0	0	0	0	0	0	0	0	0	0	0	0	0	0	0	0	0	0	0	0	0	0
g24537	0	3	0	0	0	0	0	0	0	0	4	0	0	0	0	0	19	0	0	0	0	0	0	0	0	0	0	0	0	0	0	0	0	0	0	0
g24536	76	31	25	105	83	50	110	65	86	51	26	76	69	39	24	13	20	87	20	46	7	12	30	8	26	31	30	33	39	27	24	21	63	24	40	55
g24531	0	3	0	0	0	0	0	0	0	0	0	0	0	9	0	36	0	0	0	0	0	0	0	0	0	0	0	0	0	4	4	0	0	0	0	0
g24530	0	0	0	0	0	0	0	0	0	0	0	0	0	0	0	0	0	0	0	0	0	0	0	0	0	0	0	0	0	0	0	0	0	0	0	0
g24533	0	0	0	0	0	0	0	0	0	0	0	0	0	0	0	0	0	0	0	0	0	0	0	0	0	0	0	0	0	4	0	6	0	0	0	0
g24532	32	34	39	18	42	71	74	67	80	66	55	74	99	34	28	33	59	45	32	45	31	39	49	35	56	15	31	57	22	92	33	80	34	28	34	39
g24539	0	0	0	0	0	0	0	0	8	12	0	0	0	0	0	0	0	0	0	0	0	0	0	0	0	0	0	0	0	0	0	0	0	0	0	0
g24538	7	0	0	0	0	0	0	0	5	0	0	0	0	0	0	0	0	0	0	0	0	0	0	0	0	0	0	0	0	0	0	0	0	0	0	0
g20098	0	0	0	0	0	0	0	0	0	0	0	0	0	0	0	0	0	0	0	0	0	10	0	0	0	0	0	0	0	0	0	0	0	0	0	0
g20099	0	0	0	0	0	0	0	0	0	0	0	0	0	0	0	0	0	0	0	0	0	0	0	0	0	0	0	0	0	0	0	0	0	0	0	0
g20092	7616	3526	1104	446	950	2055	1381	3011	1537	7370	6667	8343	11025	7912	2126	7381	6355	3971	757	3568	3057	850	1719	1121	1117	1838	1588	8658	12246	11270	3387	5777	5049	3850	4612	5284
g20093	1059	1227	2009	1376	1263	1188	1380	800	1095	1035	1013	1470	762	905	1603	576	833	985	1118	1168	1101	1255	1078	1091	1034	849	1016	748	977	1105	710	802	1119	783	845	1050
g20090	113589	78690	34495	19776	32437	40752	36735	47718	37225	116863	87722	92098	130100	96304	38561	92572	78240	53374	19005	70363	59164	27892	47174	27925	29032	40181	35582	99474	114172	98315	53370	75559	55566	60239	64555	57692
g20091	1	0	0	0	0	0	0	11	0	0	0	0	0	0	0	0	0	0	0	0	0	0	0	0	0	0	0	0	0	0	1	0	0	0	0	0
g20096	15292	10185	1009	703	5301	858	677	4891	667	4420	8053	13476	3959	6801	11764	2393	4524	8735	1382	7373	6110	1446	2734	2106	1620	3307	2724	29177	21088	9029	27845	16763	7835	24099	17101	4419
g20097	11842	11569	12994	5654	9732	14575	4836	13209	12421	20895	19617	16388	25552	20315	14022	26766	20066	16843	6804	12728	5332	9220	11105	5306	10897	13474	6614	13941	18953	10433	12846	17435	11592	13512	18295	9218
g20094	2699	2141	2701	2360	1834	2375	2848	1806	2123	2427	2838	3735	2166	2251	1988	2139	2503	3150	2173	2109	1945	2632	2410	1878	2264	1556	2449	1598	2234	2668	1543	2164	2641	1756	1936	2299
g20095	28	51	31	28	81	70	54	57	37	36	24	57	101	48	65	52	77	62	67	0	219	160	144	148	41	83	114	66	66	54	89	41	86	42	34	63
g1829	11933	8472	20452	30221	19151	37698	51944	22808	56710	23592	18731	19783	24479	34733	32579	49330	34429	34443	10263	19811	18553	26315	37424	29595	39460	38038	63882	21378	16054	21168	30373	24980	25961	37951	41665	31502
g1828	262	249	236	541	249	275	404	184	205	48	281	145	140	380	285	396	476	662	345	178	468	285	280	572	525	756	451	182	128	109	395	353	137	688	955	1066
g1827	13516	17023	8046	14866	18742	25519	22059	32922	23141	17043	27867	49716	25873	33918	16342	18742	21499	31632	20702	14546	9276	34832	32012	8979	26976	26593	8766	36482	47036	24715	29609	51722	31077	32277	31486	29245
g1826	1048	1231	1223	1365	2045	1611	1418	1204	1260	1179	1441	2229	1526	1028	1785	961	913	1441	1459	1408	976	1723	1710	986	1406	1476	604	1157	1253	915	893	1455	1251	1115	1204	1119
g1825	6147	5498	5279	4617	5725	4947	4768	5162	5517	6130	8246	5823	5878	7966	5812	6262	7063	5548	4712	5887	5573	4668	4797	4529	4382	4987	5015	5780	6224	5866	4467	6339	5663	5870	6222	5295
g1824	8986	8157	9301	9113	8268	8721	8911	6287	7980	8256	6035	7637	6884	6956	9477	7853	5882	7507	9656	8717	12200	8298	9071	11967	7132	8358	10952	7480	7969	7618	7945	8208	7679	7272	8160	6664
g1823	0	0	0	0	0	0	0	4	4	0	0	0	7	0	19	2	0	0	8	4	4	0	0	0	0	0	8	0	6	4	1	0	8	0	12	5
g1822	0	0	0	0	0	0	0	0	0	0	0	2	0	0	0	0	0	0	0	0	0	0	0	0	0	0	0	0	0	0	0	0	0	0	0	0
g1821	0	4	0	0	0	12	0	0	0	0	0	0	0	0	0	0	0	0	0	0	0	0	0	0	0	0	0	0	0	0	0	0	0	0	0	0
g1820	16	0	22	0	0	0	0	0	8	0	0	9	0	4	0	0	0	0	0	0	0	0	0	0	4	0	0	0	0	6	0	0	0	7	4	8
g20324	796	841	778	1119	1028	1257	1280	1026	1560	523	846	1414	815	1134	1598	934	829	1692	968	573	580	1445	1167	683	920	1030	701	1038	941	762	1035	1209	1164	997	1069	1079
g20325	1602	1587	2024	1618	1509	1767	1358	1148	1544	1764	1441	1653	1382	1337	1585	1392	1267	1469	1534	1356	1494	1854	1508	1116	1454	784	1184	1216	1632	1140	1086	1110	1132	1288	1335	1105
g20326	101	93	58	28	81	131	104	128	93	106	138	115	140	186	111	218	133	135	43	116	63	56	94	50	74	1323	38	84	153	160	96	81	153	98	102	159
g20327	2041	2161	3195	2408	2064	2799	2514	1445	2172	1926	1801	2262	1674	1917	2116	1786	1557	2187	2090	1919	1687	2133	2074	1556	2107	1856	2081	1411	1795	1544	1768	1729	2109	1431	1724	2175
g20320	3546	2860	3976	3621	3050	3958	3881	2579	3796	3283	4284	4547	3896	3952	3523	3378	3528	4673	3449	3574	2150	3829	3421	2586	3252	3183	2035	2898	3678	2985	2827	3401	4575	3078	3157	3991
g20321	4848	4055	6432	6076	3713	4898	6650	3077	4597	3922	4757	5443	3671	3852	5175	3634	3856	6184	4121	4702	5224	5194	5208	4746	4461	4495	5507	3502	3716	2941	2708	3530	5066	3436	3838	4259
g20322	5341	4416	6043	6109	3298	7425	6703	4710	6827	6238	7445	6274	6871	9282	4214	6652	7268	8472	4258	4865	4067	5000	4846	4245	5404	4044	5285	4297	5487	7036	3630	5601	7425	4673	6179	7482
g20323	2757	2009	2888	4366	1865	3039	4451	1662	2868	2028	2993	2613	2052	2563	2775	1935	2773	3095	2982	2037	1971	2483	2025	2005	2272	1671	2358	1472	1352	2810	1268	1705	3495	1794	1703	3311
g20328	173	90	182	122	84	125	140	67	105	48	74	75	193	23	104	41	40	83	63	85	64	117	144	70	20	154	59	30	36	51	50	52	59	62	37	78
g20329	1	0	0	0	0	0	0	0	0	0	0	0	0	5	0	0	0	0	0	0	0	0	0	0	0	0	0	0	0	0	0	0	0	0	0	0
g17009	3352	2724	3571	3462	2257	3937	4045	2274	3516	3345	3510	4364	3859	2206	2808	3685	2742	4416	2644	3688	3228	3324	3214	2651	3337	2660	2770	2586	3133	2687	1359	2828	4048	2571	3385	3369
g17008	160	216	109	187	248	223	227	223	131	111	67	250	151	127	76	77	102	139	95	194	76	276	267	113	237	223	267	153	121	210	270	166	213	169	129	270
g17007	976	650	1097	1392	678	1222	1472	1122	1327	744	765	1023	905	794	796	777	936	1180	922	1155	823	987	1060	976	884	1053	1394	969	657	1468	553	945	1562	949	908	1947
g17006	3851	2678	2132	2487	2767	2110	3404	2415	3024	2643	2659	4292	3097	3641	2874	3064	3903	2792	1145	2681	1782	1745	2648	1793	1432	2417	2142	17139	7213	8468	10607	4659	4325	7880	4151	5216
g17005	0	0	0	0	0	0	0	0	0	0	0	0	0	0	0	0	0	0	0	0	0	0	0	0	0	0	0	0	0	0	0	0	0	0	0	0
g17004	0	0	0	0	0	0	0	0	0	0	0	0	0	0	0	0	0	0	0	0	0	0	0	0	0	0	0	0	0	0	0	0	0	0	0	0
g17003	12	33	23	11	11	15	4	0	6	0	0	0	0	0	0	0	0	0	177	58	407	77	7	177	18	0	206	0	0	0	0	0	0	0	0	0
g17002	4	0	0	5	0	0	0	0	0	0	0	0	0	0	0	0	0	0	16	0	58	17	0	32	0	0	63	0	0	0	0	0	0	0	0	0
g17001	0	6	0	8	0	0	39	23	0	16	0	3	8	8	0	0	3	17	0	3	0	7	0	0	0	0	0	4	8	0	12	0	0	0	0	0
g17000	166	127	196	200	223	245	206	126	254	223	244	318	313	224	154	227	185	272	135	121	145	91	104	119	81	159	77	116	167	130	73	114	172	75	153	125
g13784	0	0	0	0	0	0	0	0	0	0	0	0	0	0	0	0	0	0	0	0	0	0	0	0	0	0	0	0	0	0	0	0	0	0	0	0
g13785	104252	110121	119570	100112	107798	97347	96472	70756	96540	66469	48424	91247	47683	77414	121265	69555	48370	86069	98669	87535	124340	102364	99712	101817	76361	75622	99947	97453	66621	66244	103723	78022	59884	81444	71792	61000
g13786	1483	1173	1163	1451	720	1692	2148	1260	1438	1686	2279	2158	2411	1500	791	1639	1860	2129	1217	1784	962	1231	1364	914	1527	1328	1316	1054	1611	1790	754	1540	1990	1071	1204	1944
g13787	585	515	809	633	470	589	1085	373	663	580	472	487	314	298	812	401	451	540	659	686	407	590	477	490	571	674	446	342	526	219	285	474	577	335	484	489
g13780	4	0	0	0	0	0	0	16	0	0	0	5	0	6	0	0	4	9	0	0	0	0	3	0	0	0	0	3	0	3	0	0	0	0	4	5
g13781	0	4	0	4	0	0	0	0	0	0	0	0	0	0	0	0	0	0	102	41	73	71	34	48	100	90	79	60	32	70	23	67	124	43	29	84
g13782	4	0	0	0	0	0	12	0	0	6	0	0	57	0	0	0	0	8	0	35	0	7	0	22	0	0	10	0	0	3	13	5	0	0	0	0
g13783	1	31	4	3	4	3	6	26	4	0	6	23	0	12	0	29	40	8	8	0	6	23	0	16	0	0	0	0	4	14	20	0	0	1	4	28
g13788	0	0	0	0	0	0	0	0	9	0	0	1	0	0	0	0	0	0	0	0	0	0	0	0	0	0	0	0	0	5	0	0	0	0	0	18
g13789	0	0	0	0	0	0	0	0	0	0	0	0	0	0	0	0	0	0	0	0	0	0	0	0	0	0	0	0	0	0	0	0	0	0	0	4
g16668	0	6	0	2	0	23	11	7	0	0	14	45	0	16	4	12	43	30	8	16	19	6	14	4	14	47	36	21	20	29	14	11	55	0	4	52
g16669	10	7	2	0	0	23	27	25	2	13	7	24	6	40	0	0	0	15	29	34	19	20	44	18	72	10	25	40	20	37	15	23	25	18	9	41
g16664	0	0	2	0	0	0	0	0	0	0	0	4	0	0	0	0	0	0	1	0	0	0	0	1	0	0	0	0	0	0	0	0	0	2	0	0
g16665	45	42	46	77	41	52	110	16	26	35	24	38	44	33	42	0	71	65	34	32	41	17	44	52	41	0	6	0	49	47	13	18	82	38	0	63
g16666	0	0	0	0	0	0	0	12	0	0	0	0	0	0	7	0	0	0	0	0	0	0	0	0	0	0	0	0	0	0	0	0	0	0	0	0
g16667	167	177	148	28	19	140	84	167	95	169	148	172	180	231	37	161	142	114	44	187	67	84	94	58	100	172	113	157	224	209	133	218	112	153	91	136
g16660	0	0	0	0	0	0	0	0	4	0	0	2	0	0	0	0	0	0	0	0	0	0	0	0	0	0	0	0	0	0	0	0	23	0	0	0
g16661	8	14	0	7	0	0	5	4	10	0	0	15	0	0	6	34	25	0	0	0	19	6	6	7	22	0	0	8	6	27	22	15	39	17	10	90
g16662	4	0	0	0	0	0	0	0	0	0	0	0	0	0	0	0	0	0	0	0	0	0	0	0	0	0	0	6	0	0	0	21	0	0	0	6
g16663	0	0	0	0	0	0	0	0	0	0	0	0	0	0	0	0	0	0	0	0	0	0	0	0	0	0	0	0	0	5	0	0	4	0	0	20
g21055	17	32	24	24	16	27	72	33	56	0	59	23	40	57	19	21	42	8	12	0	12	38	32	39	69	34	49	6	30	46	27	45	88	40	37	56
g21054	81	71	83	84	99	93	67	54	105	80	58	50	49	54	52	24	35	64	56	94	19	40	67	81	67	52	71	65	44	50	78	96	56	36	49	85
g21057	0	0	0	3	0	4	10	10	0	8	0	3	0	0	0	31	0	0	0	7	12	0	6	4	5	8	20	0	0	13	0	12	0	0	0	7
g21056	0	4	0	8	28	0	10	2	0	0	38	19	0	9	28	0	4	15	12	16	0	4	0	0	0	0	0	0	14	4	4	4	0	4	14	8
g21051	21	86	65	91	23	71	23	23	24	96	64	34	52	34	22	86	43	23	125	138	126	163	154	87	144	81	94	109	123	120	50	95	142	95	115	130
g21050	8	16	2	0	0	3	9	24	0	5	0	7	0	0	0	0	5	2	8	0	0	0	0	6	0	0	0	0	0	4	5	0	0	0	0	5
g21053	0	0	0	0	0	0	0	0	0	0	0	3	0	0	0	0	12	0	0	0	0	6	0	0	0	0	0	0	4	0	0	0	0	0	0	0
g21052	100	80	107	137	43	127	166	37	154	152	133	191	284	157	110	119	99	160	35	41	34	59	41	54	48	12	27	48	91	111	17	69	146	47	57	69
g7281	188	144	341	259	110	282	317	88	269	224	182	200	206	252	155	219	144	183	124	76	54	128	69	85	85	93	66	19	69	96	29	65	132	72	59	96
g7280	157	189	234	288	106	233	359	119	221	171	82	240	176	194	124	178	184	195	103	142	114	118	249	94	142	53	199	123	139	196	114	145	174	64	93	211
g7283	0	0	7	0	0	4	0	0	0	0	4	8	17	8	3	4	4	5	0	3	2	0	0	0	3	36	16	0	0	8	0	0	8	0	0	0
g7282	7	0	0	4	0	12	0	13	0	98	0	4	0	18	0	0	0	5	318	297	488	265	152	528	308	121	465	127	174	83	149	307	154	150	232	113
g7285	154091	158211	169384	143634	148673	141997	110069	108376	133498	113811	100368	114872	87193	150192	141402	126543	93671	111997	145101	145407	148792	139411	133029	133447	123446	118269	132804	150316	120072	130317	183780	114920	114754	129279	119312	103275
g21058	0	3	0	0	0	3	0	7	0	10	0	0	0	5	0	0	4	0	0	0	0	0	0	0	6	0	0	0	0	4	0	0	0	0	0	6
g7287	973	542	642	843	288	1234	1292	681	756	755	1311	1386	1124	1436	515	1055	1242	1241	907	774	580	840	768	462	953	975	720	579	1206	1648	497	958	1301	841	905	1741
g7286	1042	890	1251	1346	1044	997	1349	1008	1263	1449	1882	1708	1293	1777	2019	1481	1367	2655	887	1071	1064	941	977	1014	1049	1195	956	1282	1243	1210	1327	1212	1690	1699	1570	1552
g4954	0	4	0	4	0	0	0	22	0	0	8	0	0	0	0	0	12	0	0	0	0	7	0	0	0	0	0	0	0	0	0	0	0	0	6	0
g4955	0	12	0	0	0	0	0	0	0	0	0	0	0	12	0	0	0	0	0	0	0	0	0	0	0	0	0	7	0	2	0	0	0	0	0	0
g12789	439	281	288	303	118	470	383	422	398	363	747	488	807	621	217	600	785	505	140	236	317	359	432	323	332	355	413	293	868	807	214	582	466	340	510	654
g4957	0	0	8	0	0	0	0	23	0	0	0	0	0	0	9	0	0	0	0	23	23	5	36	3	7	4	7	0	8	12	8	4	24	19	34	33
g4950	250	179	147	255	83	542	325	469	165	255	504	455	666	540	88	439	500	507	170	264	176	343	424	328	246	290	243	266	716	859	264	514	549	278	364	782
g4951	0	0	0	0	0	0	0	4	0	0	0	0	0	0	0	0	0	0	0	0	0	0	0	0	0	0	0	0	0	0	0	0	0	0	0	0
g4952	3	14	7	6	0	6	0	14	0	0	0	0	0	0	4	0	0	0	14	10	49	10	0	14	8	0	17	0	0	2	10	0	0	0	0	7
g4953	0	0	0	0	0	0	0	0	4	0	0	0	0	0	0	0	0	0	0	0	0	0	0	0	8	0	0	0	0	3	0	0	0	0	0	0
g12783	114231	116247	132388	104840	108810	102587	90924	78706	99523	97603	77234	94061	74640	92410	119414	92506	70342	89927	109553	123539	130394	102189	104630	121964	92906	92488	112781	107295	83413	85850	96908	97763	95548	95366	96550	70028
g12782	1802	1514	1525	1506	1488	1841	2046	1696	1924	2178	1936	2197	2170	1671	1502	2974	2015	2018	1122	1548	1536	1414	1503	1654	1762	1910	2013	1841	2088	1895	1185	2092	2526	1671	1956	2667
g12781	1885	1995	1856	2401	2197	2260	2531	1544	2221	1208	1666	2026	967	2098	2974	1393	1528	2327	1847	1713	1685	2395	2247	1537	1835	1938	1760	1747	1699	1390	1971	1722	2434	1783	2050	1913
g12780	5490	4297	5642	6472	4328	6913	8362	4390	6151	5913	6481	7361	5727	6728	4666	6527	7579	7226	4853	5471	3959	4813	4757	3862	5314	3722	4543	3708	4883	7403	3014	5051	8596	4281	4772	7953
g12787	80803	88821	95372	79951	83998	72326	64050	56733	69881	69863	61274	62277	57856	71818	85238	72277	50297	58899	92828	97511	89352	74719	76454	83268	68982	74717	75065	80171	63376	61318	81094	64082	84008	65588	60753	51500
g4959	0	0	0	0	8	0	0	0	15	0	0	0	0	0	4	0	0	0	2	0	0	4	0	0	0	0	0	0	0	9	0	0	0	0	0	0
g12785	1959	1762	1967	2227	2340	2611	2373	1537	2406	1081	1432	2734	1365	2316	3201	1530	1239	2827	1526	1541	1934	2516	2040	1738	1737	1770	1800	1842	1509	1659	2481	2106	1615	2041	1861	2144
g12784	827	440	736	674	506	707	716	504	601	494	718	682	840	726	745	728	656	953	465	884	645	518	790	465	666	672	646	663	532	640	635	561	548	580	735	453
g6884	53	39	42	82	55	66	56	60	13	27	31	80	22	54	129	22	84	98	106	71	52	89	59	39	59	76	73	88	84	97	37	39	84	31	65	69
g6885	9323	7950	11619	11852	6177	13613	13354	8073	12930	12795	12256	13568	14149	11680	8279	13526	12981	14151	8486	11007	7957	9709	9358	7088	10837	9334	8127	8374	11659	14251	7126	10292	13642	9118	10769	13259
g6886	9775	7550	9782	13245	9584	8784	13987	6849	8680	7418	6147	8062	6942	6079	10808	6075	6139	9476	9251	7722	12692	10639	10087	12303	8982	8282	12484	7008	6989	5864	6412	7818	8607	7586	8210	8349
g6887	8962	6131	4891	8841	5690	8078	13380	7567	8156	6911	8645	11266	8380	8709	5942	8450	8530	13845	7958	6747	10556	9353	8147	10243	9034	8750	9868	6758	10015	8708	5620	9714	10201	8511	10364	11623
g6880	776	570	599	553	238	1122	1093	954	784	866	1351	1647	1731	1402	561	1540	1580	1210	598	568	348	633	758	352	825	780	385	668	1566	1894	411	888	1433	590	947	1263
g6881	9000	7618	7704	7700	4289	10672	9501	7642	8757	9585	13811	12734	11621	11155	5058	10360	14516	10985	6481	7756	4289	7525	8466	4144	9661	7933	5145	7884	12292	11958	5212	8548	11485	6428	7777	10000
g6882	1135	1380	358	940	1321	1569	1314	2567	1432	1141	2745	3498	3089	2677	1357	1582	2172	2193	1375	1178	860	2137	1786	625	1945	2233	660	2533	3764	2984	2504	3478	3432	2689	2357	2859
g6883	7521	10565	6006	7637	13004	8013	8040	8638	7807	7204	8255	15699	11499	7060	13455	6233	6526	10790	10701	11089	9045	13242	11892	7714	9783	11117	5467	9606	10668	8367	10474	10720	13332	10184	8177	8787
g6888	0	0	0	0	0	0	0	0	0	0	4	0	0	0	0	0	0	0	0	0	0	0	0	4	0	0	0	0	0	0	0	0	0	0	0	0
g6889	0	0	0	0	1	4	6	16	7	0	0	0	0	0	6	0	0	0	0	0	0	1	0	0	0	0	6	0	0	0	0	0	0	0	0	11
g7757	2832	2908	3831	2744	2533	2905	2889	2332	3114	4895	3743	3204	4328	2414	2340	4053	2995	2312	2096	3157	2181	2619	3718	1693	2284	2793	2026	2064	2978	1568	1534	2627	2513	2288	2419	1805
g7756	0	0	0	0	0	0	0	0	0	0	0	0	0	0	0	0	0	0	0	0	0	0	0	0	0	0	0	0	2	0	0	0	0	0	0	0
g7755	0	0	0	0	0	0	0	0	0	0	0	0	0	0	0	0	0	0	0	0	0	0	0	0	0	0	0	0	0	0	0	0	0	0	0	0
g2506	0	0	0	0	0	0	0	0	0	0	0	0	0	0	0	0	0	0	0	0	0	0	0	0	0	0	0	0	0	0	0	0	0	0	0	0
g7753	5287	4735	4833	3668	4013	3805	3688	3197	3508	4390	2760	4701	3757	2561	4525	3728	2959	3106	2473	3889	4023	3560	4328	2551	2453	2654	2979	4467	3969	2366	2905	3516	2722	2678	3092	2868
g2500	1123	686	655	764	393	1634	1131	1115	922	976	1749	1481	1786	1883	469	1582	1437	1379	748	919	630	1117	1047	714	1010	835	630	982	1821	1960	621	1395	1470	811	978	1842
g7751	0	0	0	0	0	0	0	0	0	0	0	0	0	0	0	0	0	0	0	0	0	0	0	0	0	0	0	0	0	0	0	0	10	0	0	0
g7750	0	0	0	0	0	0	0	0	0	0	0	0	0	0	0	0	0	0	0	4	0	0	0	0	0	0	0	0	0	7	0	0	0	0	0	17
g2509	37	20	38	26	12	43	104	109	108	8	43	24	8	64	87	93	126	180	39	26	82	91	27	122	161	120	174	113	103	20	147	183	73	344	175	195
g2508	0	0	0	0	0	0	0	0	0	0	0	0	0	0	0	0	0	0	0	0	0	0	0	0	0	0	0	0	0	0	0	0	0	0	0	0
g7759	8	6	0	0	0	19	12	39	4	4	0	0	0	11	0	0	15	4	0	0	8	0	0	0	4	0	14	4	0	55	24	4	0	4	0	47
g7758	4416	3311	2552	2780	1270	6050	4353	3818	3988	7191	8213	6868	10729	7746	2089	8491	6698	5046	1789	4272	2649	2752	4427	2076	3496	3875	2629	3314	6820	7013	1997	5811	5050	3135	4091	5540
g3450	883	854	1156	836	866	1146	922	370	988	930	731	854	552	561	949	852	566	636	818	679	635	839	715	540	815	736	771	669	695	1056	502	561	1116	562	506	946
g4483	558	170	564	411	161	483	196	105	271	957	706	574	786	491	508	499	161	198	70	751	636	171	405	177	89	187	239	534	650	1231	298	291	601	218	173	179
g4480	1160	902	1150	1451	907	1348	1365	840	1518	748	896	922	794	1154	1235	806	859	1150	837	893	1062	1094	823	924	806	966	1074	948	954	1027	890	838	1363	744	905	1295
g4481	2287	2199	3179	2384	2040	3492	3349	2806	3852	3451	3670	4181	3770	3881	2914	4288	4096	4525	2444	2655	1650	2282	2290	1725	2715	2399	1766	1886	2910	2908	1520	2546	3881	2000	2986	2938
g4486	108	47	68	98	13	197	123	58	115	199	311	187	294	240	55	256	357	197	64	117	84	77	141	46	150	44	88	74	170	351	53	131	214	82	127	283
g3455	1182	1021	1612	1612	691	1370	1547	768	1464	1245	1248	1517	1124	870	985	836	1162	1249	944	978	693	1272	1101	972	1069	1108	805	890	1126	983	553	1036	1407	787	742	1169
g4484	3627	3334	5120	4624	3371	4030	3872	2405	3748	3229	3981	3915	2590	3668	5045	3925	3574	5528	3642	3676	4196	4057	3188	4520	3922	3740	4118	3305	3004	3318	3166	3164	3602	3459	4135	3328
g4485	2356	1526	1685	2484	805	2846	3556	1348	2166	2228	3590	3552	4007	2788	1002	2859	3245	3274	1799	2172	1726	1852	2490	1447	2140	2095	1687	1485	3071	4212	951	2151	3611	1452	1932	4111
g3458	0	0	8	0	0	0	0	9	0	4	0	0	0	0	0	0	0	0	0	0	0	7	0	0	0	0	0	0	0	0	3	0	0	4	0	11
g3459	507	443	230	212	378	390	326	884	315	540	766	893	607	689	296	599	603	666	400	362	298	498	382	368	398	393	347	456	753	610	362	699	644	600	653	482
g4488	4070	4076	5991	5628	4368	5340	5293	2937	5164	4952	3948	4345	3712	3277	4953	3630	3033	2950	4489	4104	3338	4555	4757	2823	3924	4031	2716	2966	3618	3347	2127	3284	3972	2413	2865	3342
g4489	8	56	0	4	100	0	43	32	0	14	0	16	0	0	0	0	29	10	0	0	12	12	20	9	0	7	3	28	0	5	34	12	0	0	4	14
g198	0	0	0	0	0	0	0	0	0	0	0	0	0	0	0	0	0	0	0	0	0	0	0	0	0	0	0	0	0	0	0	0	0	0	0	0
g15319	0	0	0	0	0	0	0	6	0	0	0	0	0	0	0	0	0	0	0	0	0	0	0	0	0	0	0	0	0	4	0	0	0	0	0	0
g15318	393	275	463	467	473	564	565	418	598	749	388	452	825	601	258	791	567	384	655	691	638	1251	967	860	1008	760	1090	422	865	572	566	934	803	680	727	989
g15315	0	10	6	0	6	0	8	8	0	0	15	0	0	6	0	32	4	0	0	0	0	6	32	5	8	20	0	7	9	8	13	0	10	7	0	6
g15314	0	0	0	0	0	2	0	0	0	0	2	0	0	0	0	2	0	0	4	0	1	0	4	0	0	0	0	0	0	0	0	0	0	0	0	0
g15317	169	73	88	155	64	218	290	136	137	225	353	324	342	195	180	602	306	345	117	159	114	151	154	135	207	183	169	147	294	252	66	209	271	93	226	275
g15316	0	16	0	0	0	0	4	0	0	0	0	0	0	0	0	0	0	0	0	0	12	0	6	0	0	6	0	10	2	17	16	1	0	0	4	0
g15311	4045	4036	4171	3778	2691	3782	3826	2620	3474	4003	3580	4371	3859	3210	3523	3737	3752	2927	2389	2208	1932	1653	2182	2044	1990	2217	1761	1885	2493	2022	1298	2025	2186	1657	1653	2099
g15310	771	720	507	903	893	1083	1316	1656	1285	950	1343	1366	1232	1388	1029	1663	1531	1621	606	814	543	1118	985	619	1145	1302	722	845	1280	1024	881	1449	1630	1279	1450	1515
g15313	26754	25314	28769	28963	21942	29984	31830	21565	28537	26993	27069	31234	27885	27635	23643	27829	25853	30519	16096	19938	18172	21580	20948	16225	18572	17289	17384	18520	20795	26883	15441	20779	29878	19129	21660	28000
g15312	1161	455	574	714	204	1235	1359	767	981	1042	987	1740	1776	1544	479	1598	1216	1362	877	1039	924	920	991	485	1217	928	683	1297	2271	1990	679	1623	1742	910	1377	1811
g7331	3	0	0	11	0	4	4	0	4	6	2	0	0	4	0	8	2	0	0	4	0	3	0	0	6	3	8	14	2	37	17	0	3	0	4	28
g10929	9	0	0	0	0	0	0	8	0	0	0	0	0	0	0	0	0	0	0	15	0	0	0	0	7	0	0	0	0	13	15	18	0	0	0	26
g10928	4	19	0	0	0	0	0	8	0	0	0	0	0	0	0	0	0	0	0	0	5	7	0	5	17	41	0	6	10	0	5	0	0	0	6	8
g10921	1872	1631	1320	1919	1689	1886	2665	1900	2185	1783	1589	1675	2952	1636	1145	2777	2549	1651	913	1327	1505	1308	1545	1377	1536	1547	1894	2369	2537	2093	1858	1928	2341	2005	2014	2411
g10920	39	37	50	91	73	57	155	52	80	61	20	70	10	58	159	89	91	57	86	19	223	206	107	399	200	286	637	71	40	93	164	85	108	92	148	76
g10923	0	0	0	0	0	0	0	0	0	0	0	0	0	0	0	0	0	0	0	0	0	0	0	0	0	0	0	0	0	0	0	0	0	0	0	0
g10922	6175	5529	2992	951	3562	3455	3228	4497	4221	5756	4112	5672	6402	4383	3925	7032	4852	3852	2115	5211	3657	2137	3584	1988	2607	3778	2782	8366	8906	4583	7068	6697	4387	7016	6815	4522
g10925	67	32	27	0	14	20	111	26	69	72	30	20	129	49	28	94	76	11	12	0	13	11	4	12	28	0	41	12	15	22	16	0	124	0	42	169
g10924	0	0	0	0	0	0	0	0	3	0	0	0	0	0	0	29	0	0	0	0	10	0	0	0	4	0	42	0	0	0	3	0	0	10	13	0
g10927	0	0	0	0	0	0	0	3	0	0	0	0	0	0	0	0	0	0	4	0	0	0	0	0	0	0	0	0	0	0	0	0	0	0	0	0
g10926	14	36	4	18	0	9	66	13	21	0	5	4	0	26	8	12	20	0	0	4	3	13	0	11	0	11	24	11	26	10	0	7	36	8	7	41
g4226	36	60	13	39	0	60	75	32	34	62	86	56	36	35	10	50	71	71	92	27	29	54	14	15	41	9	41	18	27	102	27	27	56	46	26	67
g4227	3950	3185	3526	3438	3049	3663	3342	3090	3943	4018	4222	3618	3813	4821	3504	3910	4105	3486	3383	3674	3755	3068	3105	3030	2985	3116	3172	4171	4020	3807	3726	4119	4611	3795	3745	3836
g4224	0	4	0	0	0	0	0	0	0	9	0	4	0	0	0	4	0	8	0	0	0	16	0	9	0	0	0	0	0	0	0	0	0	0	0	8
g4225	0	0	0	4	0	0	0	0	0	0	0	0	0	12	0	0	0	0	0	0	0	0	0	2	0	0	4	0	0	0	1	0	3	4	0	4
g4222	264212	199704	360967	224976	203611	417158	274308	399311	385037	382849	203042	541668	355695	304736	252321	324287	258996	414850	203726	207128	109793	373732	306750	117601	350362	219317	208151	129115	353241	332948	103294	332606	179325	108309	300980	321331
g4223	3766	2855	3440	4908	2361	3593	5607	2328	3965	2911	3694	3471	3065	3831	2880	2925	3774	4078	2683	2983	2518	3049	2633	2861	3685	2652	3267	1985	2450	4770	2146	2025	5187	2362	2546	5422
g4220	1963	1779	3819	6890	3741	6284	8788	3713	7327	2498	2499	5201	2950	4451	8210	5228	3465	11564	2001	1679	1454	4794	3298	2066	4167	3154	3104	2652	2647	2626	4100	3773	5079	6230	5165	7545
g4221	688	966	946	1978	1060	965	2263	730	1236	1206	2112	2592	888	3217	4493	2384	2184	4342	815	469	1058	927	476	1175	934	782	916	1769	1235	730	2530	2081	1098	3002	2185	2082
g4228	446	325	241	286	144	390	372	217	316	435	550	367	461	358	226	347	239	266	317	325	186	204	262	142	159	180	155	304	319	452	196	311	389	190	358	301
g4229	558	454	709	638	380	561	570	452	571	404	374	537	420	558	524	579	564	543	480	573	772	560	507	542	393	324	502	470	435	451	618	531	461	601	517	521
g7333	0	0	0	0	0	0	0	0	0	0	0	0	0	0	0	0	0	0	0	0	0	4	21	0	0	0	0	0	0	0	0	0	0	0	0	0
g15791	15	4	11	0	7	8	17	11	6	30	9	0	48	8	35	64	28	13	0	11	0	30	20	0	23	0	31	18	45	17	16	36	8	16	31	27
g15790	40	46	23	21	32	44	10	54	28	14	64	41	0	86	0	75	35	82	0	30	0	60	61	16	18	37	56	42	77	53	52	64	91	49	47	35
g15793	0	0	0	0	0	0	0	5	0	0	0	0	0	0	0	0	0	0	0	0	0	0	0	0	0	0	0	0	0	0	0	0	0	0	0	0
g7335	0	0	0	0	0	17	0	0	0	0	0	20	0	0	0	0	0	0	0	0	0	0	0	0	0	0	0	0	0	0	0	0	0	0	0	0
g12160	8468	7215	8858	4791	7082	6080	5907	5127	5536	8425	7303	8183	6811	5780	7918	7059	5216	5955	3867	6343	5627	6179	6903	4932	5282	6655	4762	8135	7926	6111	7026	7366	4746	5428	6675	3768
g12167	5343	4555	6009	7785	6683	5986	8781	4772	6468	3955	5401	6011	4576	6601	6516	5632	4263	5994	4862	4431	5838	6539	6315	6971	5706	6813	6335	4259	4324	4085	5169	5772	5617	4785	5478	4868
g15794	1839	1301	2055	1872	1230	1935	1981	1441	2029	2143	1673	1493	1933	1740	1333	1766	1354	1400	1779	1833	1602	1635	1827	1462	1207	1724	1787	1367	1826	1915	1277	1681	2074	1496	1478	1808
g15797	123	110	169	308	68	305	403	104	205	98	168	260	201	169	91	171	256	227	152	124	109	157	167	86	222	210	189	96	148	279	101	101	285	138	134	317
g15796	67	104	138	74	48	134	86	97	110	112	52	84	49	98	73	87	22	71	55	22	51	61	50	65	44	57	71	12	39	69	31	22	44	16	21	74
g18848	0	0	0	0	0	0	0	0	0	0	0	0	0	0	0	0	0	0	0	0	0	0	0	0	0	0	0	0	0	0	0	0	0	0	0	0
g18849	0	0	0	0	0	0	0	0	0	0	0	0	0	0	0	0	0	0	0	0	0	0	0	0	0	0	0	0	0	0	0	0	0	0	0	0
g18846	0	0	0	0	0	0	0	0	0	0	0	0	0	0	0	0	0	0	0	0	0	0	0	0	0	0	0	0	0	0	0	0	0	0	0	0
g18847	0	0	0	0	0	0	0	0	0	0	0	0	0	0	0	0	0	0	0	0	0	0	0	4	0	0	0	0	0	0	0	0	0	0	0	0
g18844	0	0	4	0	0	0	0	0	0	0	0	0	0	0	0	0	0	0	0	0	0	0	0	0	0	0	0	0	0	0	0	0	0	0	0	0
g18845	0	0	0	0	0	0	0	0	0	0	0	0	0	0	0	0	0	0	0	0	0	0	0	0	0	0	0	0	0	0	0	0	0	0	0	0
g18842	0	0	0	0	0	0	0	0	0	0	0	0	0	0	0	0	0	0	0	0	0	0	0	0	0	0	0	0	0	0	0	0	0	0	0	0
g18843	0	0	0	0	0	0	0	0	0	0	0	0	0	0	0	0	0	0	0	0	0	0	0	0	0	0	0	0	0	0	0	0	0	0	0	0
g18840	0	0	0	0	0	0	0	0	0	0	0	0	0	0	0	0	0	0	0	0	0	0	0	0	0	0	0	0	0	0	0	0	0	0	0	0
g18841	0	0	0	0	0	0	0	0	0	0	0	0	0	0	0	0	0	0	0	0	0	0	0	0	0	0	0	0	0	0	0	0	0	0	0	0
g13627	0	4	12	0	0	0	0	5	4	0	16	8	0	0	0	0	0	0	12	11	0	2	13	5	10	1	0	16	24	16	5	21	8	4	6	29
g22125	12	12	0	7	4	29	6	8	0	0	0	4	11	7	0	14	12	0	14	0	8	0	3	0	12	0	0	0	9	16	0	0	10	0	9	13
g13625	0	4	0	4	0	0	0	48	0	24	0	0	0	0	4	0	0	0	0	0	5	0	5	4	0	28	0	21	6	70	383	21	24	15	0	88
g22127	0	0	0	0	0	0	0	0	0	0	0	0	0	0	0	0	0	0	0	0	0	0	0	0	0	0	0	0	0	2	0	0	0	0	0	0
g19287	554	309	257	172	49	571	337	429	367	679	872	540	1152	810	187	1006	920	544	160	416	504	202	349	116	233	301	298	575	969	1013	326	556	702	299	583	724
g22121	0	0	0	0	0	0	1	0	0	0	0	3	0	0	0	0	0	0	0	0	0	0	0	0	0	0	0	0	0	0	0	4	0	8	0	0
g13621	914	861	1083	908	904	1010	935	674	1141	826	639	722	872	796	1036	867	750	655	1218	1588	909	1321	1236	1027	927	1191	1138	1106	1037	837	1283	1115	1029	977	1156	1046
g13620	0	0	0	0	0	0	0	0	0	7	0	0	0	0	0	0	0	0	154	23	331	150	30	344	70	90	315	5	30	83	16	6	87	8	42	54
g8002	477	405	291	385	153	709	805	434	534	729	737	1067	1003	758	238	1085	863	1071	369	500	274	483	494	261	621	530	377	359	733	768	208	568	924	281	413	710
g21847	0	0	0	0	0	0	0	0	0	0	0	0	0	0	0	0	0	0	0	0	0	0	0	0	0	0	0	0	0	0	0	0	4	0	0	0
g8000	0	36	15	0	9	8	0	0	19	0	8	0	0	8	0	0	0	0	130	23	563	85	32	299	28	0	321	0	0	0	0	0	0	0	0	0
g21845	3	3	0	5	4	12	8	20	8	15	12	17	8	4	0	0	0	15	0	0	14	8	21	8	10	11	4	24	18	27	19	12	7	8	8	34
g8006	0	5	12	31	16	13	25	20	12	12	18	4	0	0	4	0	35	9	4	0	0	38	4	0	0	0	9	12	0	25	3	12	22	3	0	16
g21843	0	0	0	0	0	0	0	0	0	0	0	0	0	0	0	0	0	0	0	2	4	0	0	12	0	0	2	2	0	0	0	0	8	0	2	3
g8004	1776	859	871	966	317	2101	2439	1438	1631	1364	1800	2119	2335	2827	741	2236	2263	2084	627	835	957	1142	1502	623	1223	995	1161	1160	2234	3995	670	1935	2262	738	1236	3548
g21841	22096	12180	720	108	14253	438	123	13214	522	2512	5545	13179	3297	7300	13423	3221	4186	9979	5232	11291	8850	2923	9172	5729	3466	10555	3928	36073	34104	8070	19482	20834	13470	28967	16596	7965
g19089	0	0	0	0	0	0	0	0	0	0	0	0	0	0	0	0	0	0	0	0	0	0	0	0	0	0	0	0	0	0	0	0	0	0	0	0
g19088	0	0	6	4	0	0	0	4	4	0	13	3	0	4	4	3	0	0	4	0	0	3	0	0	8	0	4	0	0	0	0	10	8	0	1	0
g19081	37	32	29	39	30	24	64	19	24	18	27	19	0	29	37	30	39	48	0	0	0	58	76	15	48	30	32	50	36	0	30	32	29	4	39	42
g19080	0	0	0	0	4	0	0	0	0	0	0	0	0	0	0	0	3	0	0	0	0	0	4	0	14	0	0	0	0	0	0	0	4	0	0	0
g19083	11	0	12	0	0	15	0	12	0	0	0	8	0	4	14	9	3	6	22	18	12	11	12	0	0	0	28	0	8	17	18	9	24	6	25	16
g19082	0	0	0	0	0	0	12	0	5	0	0	0	13	0	0	0	0	0	0	0	0	0	0	0	0	0	0	0	0	1	1	0	0	0	0	0
g19085	14	0	16	0	4	0	34	16	50	22	77	34	20	19	9	55	0	0	13	0	6	0	4	25	23	0	19	6	32	40	0	16	9	0	16	37
g19084	0	8	0	12	6	0	10	11	3	0	0	20	15	5	20	0	35	11	9	0	0	0	3	5	4	0	0	18	3	18	3	0	4	4	4	0
g19087	0	22	6	3	9	6	6	6	8	38	4	9	10	4	9	0	12	16	16	4	18	19	16	4	7	0	6	0	9	4	6	0	6	3	0	16
g19086	10	15	0	24	0	32	0	0	8	0	0	24	38	0	0	0	34	11	0	7	0	7	10	0	4	21	0	0	0	0	0	0	0	0	0	0
g16505	0	0	0	0	0	0	0	7	0	0	0	0	0	14	12	0	9	0	578	877	424	394	1082	537	467	690	754	1025	887	607	1375	1058	498	795	1117	372
g19332	6422	5940	7893	6055	5819	5086	5294	4544	4749	6692	5926	6941	5816	4843	7103	5704	5192	6951	3401	6391	3452	4622	3820	2849	3879	5446	3611	3571	3738	4488	4094	4040	6495	5416	6606	4180
g16507	204	144	249	273	129	176	230	138	263	160	111	140	160	206	219	250	197	211	256	238	198	255	208	212	184	179	160	224	156	165	169	127	298	206	159	245
g16506	154	162	121	163	86	181	233	87	200	87	214	136	51	149	118	151	152	296	99	204	121	164	180	118	119	83	119	124	87	245	127	139	234	167	95	230
g16501	7	6	5	8	5	13	2	10	0	4	0	5	0	0	0	14	24	0	4	12	12	12	0	8	0	0	0	2	0	8	0	5	3	0	6	0
g16500	86	20	22	81	15	65	36	109	19	30	135	101	179	91	12	75	42	62	0	96	24	39	32	55	46	28	30	40	153	229	61	75	139	62	44	267
g16503	1970	1792	1683	1770	948	2550	2601	1644	2054	2592	2727	3793	2763	1720	1194	2612	2660	2341	1423	2268	1574	1529	2050	1047	1823	1633	881	1595	2683	1706	790	1708	1887	1086	1687	1699
g16502	125	59	38	55	8	128	70	155	70	59	180	98	155	170	0	67	113	166	27	71	25	51	37	16	128	66	16	57	195	350	52	92	236	56	49	358
g19339	19300	5489	34335	64639	10489	43952	66487	8719	46729	19871	15620	13626	16241	27298	15722	26760	21400	15709	7133	10261	15434	12550	17923	19172	12695	9924	23057	4002	6089	40519	5038	7655	46376	5587	9056	50001
g19338	2284	2122	3129	4539	2654	1980	4430	1679	2223	1648	2314	2001	1109	1181	2432	1363	1654	2181	2449	2188	1653	2247	2460	2314	2001	1829	2281	1333	1090	1239	821	1101	2997	1131	979	2285
g16509	1042	1072	1679	1172	884	1237	1513	847	1395	974	1128	1111	1004	833	1114	1090	888	1314	474	517	329	454	493	370	353	483	311	369	355	597	277	480	632	499	430	634
g16508	5852	3918	7352	7208	5638	6512	6727	4424	4739	5470	5323	5751	6098	7413	6319	5125	4678	9427	2730	3722	3346	3671	3827	3610	3484	3784	3356	3174	3667	6107	3898	4546	6561	4364	4728	6819
g22588	13270	9958	4846	651	5045	5077	706	5709	2649	14701	7465	12863	10776	14341	8609	10738	9545	9219	2217	16254	5953	2860	8760	3215	2301	7821	4006	18372	20870	6821	15935	19935	5343	16932	15682	4569
g22589	1658	1500	1659	2015	1221	2169	2394	1231	1795	1533	2338	2782	1603	1859	1516	1778	2095	2879	1460	1840	1121	1852	1816	1153	1784	1609	1236	1190	1768	1667	843	1572	2491	1529	1669	2117
g22586	8488	8040	8437	8499	7456	7369	10165	5890	7345	5994	6448	9731	5702	6372	8802	5973	6326	10299	6822	7758	5129	7685	7122	5103	6066	5646	5412	5822	7155	6103	5599	6509	8339	6240	5894	8019
g22587	131	194	254	256	155	312	321	155	308	163	217	243	104	340	353	294	176	420	139	123	285	184	225	86	200	77	197	183	171	155	211	216	164	173	132	250
g22584	19959	22831	21806	4989	16082	19202	5625	19194	15069	40309	32971	20907	39963	31866	15978	40460	24938	16234	8652	25898	10952	9865	20833	9057	10949	20121	10678	25698	25132	18206	22710	24117	16393	24434	23714	11671
g22585	303	268	294	166	202	263	208	170	239	432	231	293	211	437	231	303	358	157	155	237	251	222	267	329	170	115	193	243	251	191	213	273	195	168	297	322
g22582	4648	4127	5715	4619	4382	5127	4106	3584	4702	4433	5601	4789	3675	5664	4760	4807	4327	5073	3964	4546	4608	4706	4403	4076	3682	3952	4579	4485	4376	3655	4470	4307	5524	4498	4668	4188
g22583	775	762	573	645	654	645	586	638	620	577	1010	795	559	775	489	720	782	591	456	704	749	575	533	726	546	667	758	627	777	722	606	620	944	700	690	749
g22580	1981	1618	2826	2024	1684	2553	2264	1786	2544	1966	2532	2039	2197	2814	2271	2170	2062	2396	1823	1896	1495	1797	1802	1558	1846	1891	1650	1738	1833	1730	1900	1692	2924	1891	1967	2063
g22581	8906	7887	8343	8402	7635	8704	7750	6083	8048	6076	4582	8592	4416	8352	8914	5934	5222	7899	6339	6621	9078	7607	7812	7167	5410	5388	7746	7359	5866	6289	7464	7155	4832	6684	6281	6342
g18060	4	0	23	4	0	14	43	5	9	27	0	28	4	22	0	0	0	0	15	35	13	4	41	39	20	4	6	16	0	24	0	0	45	4	10	39
g18061	177	94	115	105	20	194	74	146	83	180	155	195	127	207	49	194	154	172	111	170	138	95	144	107	73	97	53	130	262	197	72	124	223	83	134	177
g23187	0	0	0	0	0	0	0	0	0	0	0	0	0	0	0	0	0	0	0	0	0	0	0	0	0	0	0	0	0	0	0	0	0	0	0	0
g18063	106	123	35	42	38	56	38	0	40	21	0	26	0	23	0	36	0	32	123	99	502	216	59	230	64	0	289	58	11	27	49	45	23	38	8	23
g23181	0	0	0	0	0	0	0	0	0	0	0	0	0	0	0	0	0	0	0	0	0	0	0	0	0	0	0	0	0	0	0	0	0	0	0	0
g18065	11070	7354	2724	1673	6552	2578	0	471	2302	4097	4838	9161	4072	4779	8094	3363	4431	6052	3062	873	6961	3736	4409	3175	2905	5132	3243	12509	13260	557	2778	8950	5711	10097	8889	4316
g18066	2261	1137	323	233	343	725	8488	20802	382	930	1452	3283	1697	1216	901	1272	1228	2084	415	26739	1451	592	532	522	544	1150	633	1741	3191	18704	29568	1894	1571	1343	1720	1323
g18067	6183	2577	760	642	645	1817	1386	3658	995	1939	4256	8046	4918	4267	1389	4054	3312	4356	697	3614	3907	1481	1406	1068	1533	1854	1656	5113	9092	7603	2362	4944	4721	3322	3927	4361
g18068	199	269	214	185	179	303	171	262	309	406	428	316	347	281	186	376	264	244	215	213	138	265	363	198	251	303	91	160	325	310	164	310	275	172	238	280
g18069	16	11	13	12	0	24	17	4	16	16	16	0	20	8	0	36	28	12	7	8	4	13	19	4	8	62	7	12	20	10	1	4	33	18	16	24
g23189	0	5	4	0	0	5	16	16	9	0	0	0	0	0	0	0	0	0	0	0	0	0	0	0	0	0	0	0	0	6	8	0	0	0	0	0
g23188	236	197	144	213	287	155	388	306	278	110	179	257	162	261	520	315	334	545	318	474	825	592	369	1208	590	744	868	656	453	148	803	657	322	896	645	504
g4358	3212	2527	2820	3107	2199	3366	4011	2177	3156	3696	3143	4183	4051	3264	2443	3648	2388	3660	2166	3480	3025	2491	2864	2736	2704	3216	3302	2539	2884	2673	2094	2680	3200	2667	2768	3458
g23239	112	118	107	181	76	112	175	72	99	55	36	93	5	70	230	85	74	129	121	71	103	70	125	149	74	199	98	63	52	111	104	95	86	90	135	148
g23238	2302	2189	2053	1455	2041	1278	1711	1699	1264	1978	2487	2745	2181	1482	2647	2062	1970	2129	1214	2760	2026	1637	2224	1310	1439	2419	1511	2146	2255	1306	1534	2204	2046	1838	2163	1214
g23237	8184	7597	4168	3032	2687	7241	5431	6900	5250	12669	12127	12104	18302	12189	4049	13097	13330	8994	2950	10439	4664	3950	6682	2987	3949	6441	3852	8945	15767	11160	5081	12618	9141	6850	10657	8044
g23236	0	0	0	0	0	0	0	0	0	0	0	0	0	0	0	0	0	0	0	0	0	0	0	0	0	0	0	0	0	0	0	0	0	0	0	3
g23235	0	0	2	3	6	3	7	10	4	0	10	3	0	6	16	4	3	0	2	4	4	4	12	0	1	0	8	4	0	4	0	0	2	4	4	22
g23234	0	0	0	0	0	0	0	15	9	0	0	0	0	0	0	0	0	0	0	0	0	0	0	0	0	0	0	0	0	5	0	0	0	0	0	5
g23233	0	0	0	0	0	5	0	0	0	0	0	0	0	8	0	0	0	0	23	0	0	0	0	0	0	0	0	0	0	0	0	0	0	0	0	17
g23232	0	0	0	0	0	0	0	0	0	0	0	0	0	0	0	0	0	0	0	0	0	0	0	0	0	0	0	0	0	3	0	0	0	0	0	0
g23231	8	0	4	4	8	0	8	0	4	4	0	8	0	0	0	0	0	0	12	41	23	52	57	47	44	53	40	70	92	70	24	61	32	20	46	66
g23230	0	0	0	0	0	0	0	0	0	0	0	0	0	0	0	0	0	0	0	0	0	0	0	0	2	0	0	0	0	0	0	0	0	1	0	2
g18980	4	0	0	0	0	0	0	0	0	0	0	0	0	0	0	0	0	0	0	0	0	0	0	0	0	0	0	0	0	0	0	0	0	0	0	0
g20522	0	0	3	0	0	0	0	0	0	0	8	0	0	4	0	0	0	0	0	0	0	0	0	0	0	0	0	0	0	0	5	0	0	0	0	0
g20523	0	9	0	0	0	4	0	0	0	0	0	2	0	0	0	4	0	0	0	0	0	0	0	0	0	0	0	0	0	0	0	0	0	0	0	4
g20520	0	0	0	0	0	0	0	0	0	0	0	0	0	0	0	0	0	0	0	0	0	4	0	0	0	0	0	0	8	0	0	0	0	0	0	2
g20521	0	0	4	0	0	0	0	0	0	0	0	0	0	0	0	0	0	4	0	0	0	0	0	0	4	0	0	0	0	0	0	0	0	0	0	0
g20526	0	0	0	0	3	1	0	0	0	0	0	0	0	0	3	0	0	0	0	0	0	0	0	0	0	0	0	0	4	0	0	0	0	0	0	18
g20527	0	13	0	5	0	0	0	0	0	0	0	0	0	0	0	0	0	0	0	0	0	0	0	0	0	0	0	0	0	0	0	0	0	0	0	4
g20524	0	0	0	0	0	0	1	1	0	0	0	0	0	0	0	0	0	0	0	0	0	0	0	0	0	0	0	0	0	0	0	0	0	0	0	0
g20525	0	12	4	0	4	0	0	0	5	0	0	0	0	4	0	0	0	0	0	0	0	4	0	0	0	0	0	0	0	0	0	0	0	8	0	0
g20528	0	0	0	0	0	0	0	0	0	0	0	0	0	0	0	0	0	0	0	0	0	0	0	0	0	0	0	0	0	0	0	0	0	0	0	0
g20529	0	0	4	0	0	8	0	0	0	0	0	0	0	0	0	0	0	0	0	0	0	0	12	0	0	0	0	0	0	3	7	0	0	0	0	0
g24632	0	0	0	0	0	0	0	0	0	0	0	0	0	0	0	0	0	0	0	0	0	0	0	0	0	0	0	0	0	0	0	0	0	0	0	0
g24633	0	0	0	0	0	0	0	0	0	0	0	0	0	0	0	0	0	0	0	0	0	0	0	0	0	0	0	0	0	0	0	0	0	0	0	0
g24630	0	0	0	0	0	0	0	0	0	0	0	0	0	0	0	0	0	0	0	0	0	0	0	0	0	0	0	0	0	0	0	0	0	0	0	0
g24631	0	0	0	0	0	0	0	0	0	0	0	0	0	0	0	0	0	0	0	0	0	0	0	0	0	0	0	0	0	0	0	0	0	0	0	0
g24636	0	0	0	0	0	0	0	0	0	0	0	0	0	0	0	0	0	0	0	0	0	0	0	0	6	0	0	0	0	0	0	4	0	0	0	0
g24637	0	0	0	0	0	0	0	0	0	0	0	0	0	0	0	0	0	0	0	0	0	0	0	4	0	0	0	0	0	0	0	0	0	0	0	0
g24634	0	0	0	0	0	0	0	0	0	0	0	0	0	0	0	0	0	0	0	0	0	0	0	0	0	0	0	0	0	0	0	0	0	0	0	0
g24635	4	16	0	0	0	5	0	0	0	0	0	0	0	0	0	0	0	11	4	4	0	0	0	0	0	0	4	0	0	0	0	0	0	0	0	0
g24638	0	0	0	0	0	0	0	0	0	0	0	0	0	0	0	0	0	0	0	0	0	0	0	0	0	0	0	0	0	0	0	0	0	0	0	0
g24639	0	0	0	0	0	0	0	0	0	0	0	0	0	0	0	0	0	0	0	0	0	0	0	0	0	0	0	0	3	0	0	0	0	0	0	0
g9751	1605	2040	987	1579	1815	1814	2028	1935	1702	1809	1993	1956	2155	1681	1113	1609	2059	1562	1062	1699	1285	1788	1907	1604	1372	1455	1425	1645	2050	1547	1140	1738	2409	1457	1544	1995
g9750	3	0	0	0	0	12	7	0	0	16	20	0	0	0	0	0	0	5	0	4	0	0	4	6	0	0	0	0	8	13	7	0	8	0	6	8
g9753	7	0	3	6	0	8	12	12	4	32	0	8	8	0	0	43	8	0	0	0	0	0	0	0	0	0	4	8	0	0	4	0	3	0	3	6
g9752	951	1323	1076	1372	2371	1271	1299	1145	1185	1078	865	1260	1037	978	1569	1123	815	1825	1246	1054	1393	1666	1574	1439	1101	1339	1369	1134	1200	602	1051	1092	1209	1348	1262	910
g9755	0	0	0	0	0	8	4	0	0	0	0	0	0	0	0	0	0	0	0	0	17	0	0	0	0	0	0	0	0	8	0	0	28	0	0	3
g9754	144	104	157	143	110	235	268	180	174	193	252	271	126	234	73	356	133	145	69	129	45	73	61	64	57	53	66	73	162	198	78	36	133	14	74	147
g9757	7747	6690	2788	2389	4217	5962	4935	7112	5157	5684	7745	11235	8175	7792	3360	8738	7229	8756	4816	7020	5345	5663	5112	3654	6524	5621	4394	8979	13243	9479	5370	8582	7897	6926	8270	7707
g9756	30	32	7	0	0	56	16	22	0	0	48	35	0	10	0	20	69	18	0	0	20	0	23	19	0	0	6	0	0	23	9	20	19	15	6	0
g9759	0	0	5	0	0	0	0	0	0	0	0	0	0	5	0	0	0	0	0	0	0	0	0	0	9	0	0	7	0	0	12	0	0	0	0	8
g24185	31	9	0	21	4	14	36	0	10	3	4	23	4	24	6	0	8	4	24	13	26	29	18	27	31	40	21	16	27	44	7	34	73	12	19	39
g24186	275	278	344	413	175	433	518	231	511	483	521	434	257	347	263	512	508	582	151	109	84	159	126	42	146	89	93	122	193	325	74	151	274	199	170	250
g24187	1124	878	1367	1690	697	1556	2046	786	1428	1029	835	1418	873	1148	1217	1042	790	1987	168	238	207	265	278	207	237	272	204	144	205	470	170	230	415	171	228	588
g24180	85	53	109	106	55	104	154	57	96	74	80	91	66	50	47	61	119	89	35	49	87	62	61	64	56	48	32	24	36	82	10	23	169	35	66	156
g24181	839	753	889	1022	731	955	1221	654	960	874	610	996	750	606	631	636	701	997	165	145	183	195	160	235	133	191	264	112	166	316	121	136	372	145	134	364
g24182	90	59	92	133	67	158	204	89	171	83	260	172	225	255	24	298	219	96	169	236	223	199	319	212	292	72	299	143	231	371	164	251	412	171	252	432
g24183	3487	3313	4553	5204	2838	4453	4801	2493	4345	3061	3696	3604	2972	3724	3754	3449	3438	3878	937	761	589	932	753	541	782	884	795	749	790	1716	679	804	1995	812	943	1751
g19856	0	0	0	8	0	0	3	4	4	0	0	0	0	0	0	0	4	4	2	0	0	3	0	4	0	0	0	0	16	0	0	0	0	3	0	8
g19857	0	0	0	0	0	0	0	0	0	0	0	0	0	0	0	0	0	0	0	0	0	0	0	0	0	0	0	0	0	0	0	0	0	4	0	10
g19854	0	0	0	0	0	0	0	0	0	0	0	0	0	0	0	0	0	0	0	0	0	0	0	0	0	0	0	0	0	0	0	0	0	3	0	0
g19855	0	0	0	0	0	0	6	0	0	0	0	0	0	0	0	0	0	0	0	0	0	0	0	0	0	0	0	0	0	0	0	0	0	0	0	0
g19852	143	67	73	117	43	163	184	131	125	91	230	190	130	258	95	180	209	171	76	155	56	75	60	57	128	101	53	112	258	351	40	112	152	99	132	165
g19853	4751	3470	4281	5636	3383	5728	8040	3805	5272	4750	6295	7056	5688	4902	4028	6337	5195	5830	4424	3940	4062	4994	4989	3945	4822	5067	4036	3575	5832	6545	2654	4577	7764	3027	3953	7322
g19850	2321	2173	2373	2077	1820	2093	2751	1363	1842	1799	1649	2170	1422	1608	2604	1200	1573	2339	1833	2149	1302	2018	2002	1148	1873	1650	1549	1782	1755	1650	1665	1838	1654	1781	1898	1701
g19851	0	4	0	2	0	0	0	3	0	0	8	0	0	12	0	8	8	0	0	0	0	0	11	0	14	0	0	0	27	2	0	0	16	0	0	15
g19858	0	0	0	0	0	4	0	12	0	0	4	0	5	0	0	0	8	0	0	0	0	5	4	0	0	0	0	5	0	32	33	0	0	0	0	48
g19859	0	0	0	0	0	0	0	0	0	0	0	0	0	0	0	0	0	0	0	0	0	0	0	0	0	0	0	0	0	0	0	4	0	0	0	0
g13818	1637	1306	1827	2239	1295	1739	2883	1098	2045	1419	1419	1975	1192	1503	1419	1458	1347	2131	1236	1268	1422	1688	1373	1241	1482	1227	1648	1139	1197	1767	1054	1012	1970	1207	1445	2073
g13819	1419	1538	1789	1849	1161	1399	1172	489	699	498	286	735	225	490	766	315	242	363	1156	933	1463	999	909	1088	529	395	657	405	373	623	401	434	438	272	255	434
g13814	198	154	272	250	178	239	295	186	281	228	129	188	230	185	194	215	114	146	143	114	157	203	221	277	166	108	233	81	151	168	146	176	166	147	118	230
g13815	30	20	9	19	31	37	35	50	52	19	43	37	47	49	19	37	51	25	0	0	0	4	0	0	9	0	0	0	0	10	0	21	22	5	0	25
g13816	80	70	100	106	136	233	136	109	204	175	19	95	252	108	129	248	105	81	63	70	75	103	80	131	93	68	136	67	72	134	84	73	156	57	78	134
g13817	596	450	640	589	341	757	815	619	765	470	831	814	824	991	286	583	784	791	554	378	497	524	581	461	638	379	644	515	679	949	404	603	1015	511	588	898
g13810	2056	1367	2637	2828	1172	2516	2916	1104	2108	2005	1734	2463	1775	1223	1323	1744	1538	1471	1257	1773	1423	1530	1758	1402	1286	1079	1647	1155	1370	1400	933	1169	1807	1089	1066	1611
g13811	2654	1522	2463	2542	946	2814	2780	1489	2388	2310	2361	3221	2278	2581	1464	2362	2189	2401	1195	2187	1466	1778	2119	1224	1235	1448	1718	2357	2650	2980	1833	2286	2669	1909	1923	2877
g13812	8	4	0	0	0	4	4	4	4	21	16	4	14	10	4	38	8	4	4	4	0	0	13	0	0	0	0	4	16	4	4	0	0	4	13	0
g13813	9	4	0	0	0	0	0	25	0	0	5	2	0	20	0	0	19	0	0	23	0	0	16	0	4	16	5	0	12	2	0	4	0	6	8	13
g21693	78	42	19	57	16	49	44	41	45	22	53	54	60	58	39	82	53	17	14	55	22	18	72	26	47	0	24	40	89	128	25	45	25	25	17	84
g21692	57068	64554	159157	86850	64751	166126	67402	67589	129139	147113	79810	84924	104819	161648	128987	101576	76227	107845	55498	79198	52729	89944	110630	53660	60725	58902	82768	77364	68752	80388	87850	103975	66340	70153	101166	60359
g21691	0	0	8	14	0	4	0	38	0	0	0	0	0	0	16	20	0	0	0	0	0	6	0	0	0	0	0	0	0	8	0	0	5	0	8	24
g21690	19248	15947	22194	22936	12237	29079	28319	17037	25792	26320	33576	31866	33708	24707	17442	28966	27655	23594	16833	19515	11417	17959	21005	9444	21657	20465	12919	13632	24888	30584	9740	20503	33033	11362	16815	26568
g21697	4	14	8	0	0	0	0	0	8	0	0	0	0	0	0	0	0	0	0	0	0	0	0	0	0	0	0	0	0	5	0	0	0	0	0	0
g21696	2837	2518	3986	2212	2021	2922	1659	1097	1192	2408	1968	3604	2182	1600	1642	865	1078	1162	2779	2823	2508	2532	2733	1519	1167	1269	1058	1791	2372	2086	1131	1852	1814	812	1171	1031
g21695	2668	2401	4229	2420	1735	2688	1333	849	1137	2785	1839	2235	2013	1521	1246	1231	1150	848	3653	3195	2476	2546	2119	1703	1461	999	884	1318	2084	2387	920	1732	1346	785	854	1048
g21694	0	0	0	0	0	0	6	0	0	0	0	0	0	0	0	0	2	0	2	0	0	4	0	0	2	0	0	0	0	2	8	0	16	0	0	0
g21699	0	0	0	0	0	0	0	0	0	0	0	0	0	0	0	0	0	0	0	0	0	0	0	0	0	0	0	0	0	7	0	0	0	0	0	0
g21698	0	0	0	0	8	4	0	7	0	0	0	3	0	0	0	0	10	0	0	8	11	12	5	8	7	8	0	8	16	4	30	6	10	13	21	6
g25583	4988	4054	7291	6863	3804	6960	7440	4001	6759	5122	5588	5921	4656	5260	5487	5724	5007	7341	4460	4944	4625	4493	4228	4040	4599	5237	4577	3213	4327	4611	3180	3929	5689	3398	4028	5454
g25582	45	32	29	29	63	60	34	15	35	22	55	17	44	68	27	0	21	24	40	37	25	88	28	11	8	56	45	32	24	27	36	45	12	25	53	49
g25581	133	61	106	95	28	176	148	113	151	150	72	182	164	198	0	66	179	139	39	166	87	95	49	55	84	118	61	59	50	194	68	64	171	47	82	240
g25580	111	75	40	131	35	96	218	77	163	127	147	214	248	122	59	162	147	205	51	190	59	121	90	84	75	8	102	73	96	171	35	94	147	76	123	223
g25587	0	0	0	0	0	0	0	0	0	0	0	0	0	0	0	0	0	0	0	0	0	0	0	0	0	0	0	0	0	0	0	0	0	0	0	0
g25586	209	143	255	205	198	190	223	141	153	181	145	154	114	120	218	105	165	138	15	87	8	14	4	14	8	22	28	8	12	76	32	13	15	29	18	27
g25585	23	0	0	5	5	0	0	0	4	0	0	0	24	0	0	0	0	0	0	12	0	0	27	11	0	0	8	0	0	8	0	23	0	0	2	15
g25584	22809	21556	29699	29939	20629	31596	28688	20623	31591	26143	28000	27906	30366	27672	29616	31061	23837	31652	22720	25835	19348	27691	25085	19284	27378	25194	19167	19342	24193	24968	21170	25872	32167	24533	27774	26781
g25589	22	6	0	27	0	19	8	12	14	27	7	38	0	20	10	0	0	10	0	0	5	4	10	10	26	26	31	0	29	20	6	28	30	18	29	23
g25588	0	0	0	0	0	0	0	0	0	0	0	0	0	0	0	0	0	0	0	0	0	0	0	0	0	0	0	0	0	0	0	0	0	0	0	0
g3612	3297	3168	2896	3041	1645	3914	5006	2785	3481	4024	4604	5491	4200	3462	1789	3771	3305	4018	3512	5306	3294	4133	5210	2536	5833	5298	2870	3911	6200	5429	2701	5461	5746	3597	4549	5127
g3613	5077	4955	6304	5368	4173	4976	6731	3663	4597	4342	4356	6157	3963	2947	4292	3744	3643	4303	6022	8223	5287	6286	6654	4082	6305	7375	4625	4619	6061	3785	3165	5358	5415	4075	4271	4443
g3610	7630	8117	9022	7545	4573	8699	13031	7785	9188	5143	4926	9266	4815	5195	4304	5439	4365	7096	11845	15261	12208	10344	11997	6516	16219	15480	9496	9584	11242	7473	8189	13510	11698	8620	8658	10971
g3611	1796	1267	1146	1336	613	2205	2360	1517	1475	1718	3080	2901	2935	2328	905	2573	2227	2132	1393	2679	1702	1903	2660	1513	2536	2301	1620	1993	4599	4035	1128	3240	4138	1809	2600	3506
g3616	1627	1202	1219	1260	643	1924	1596	1375	1700	2199	2591	2161	3371	2473	942	2451	2350	1785	1052	1995	1081	1132	1355	850	1850	1854	1075	1617	2361	3052	1132	2187	3087	1432	2014	2587
g3617	3200	2507	6297	3093	802	2845	2272	831	1756	1618	1323	2179	1143	1158	906	580	939	912	5419	10508	6327	3630	5018	2538	2653	2557	2001	3725	5231	4148	2340	3275	2342	2208	2438	2061
g3614	2079	1200	905	1750	719	2271	2938	1980	1419	1932	3729	3492	3368	2969	797	2868	2850	2718	2048	3009	1946	1939	2311	1264	2679	1922	1621	1942	4052	4405	1077	2993	5836	1754	2601	4202
g3615	5895	4550	6990	7501	4805	6440	8248	3893	6736	3921	4922	6511	3673	5660	6769	4674	3678	7854	6214	5722	6662	7159	6165	5610	5741	5995	6703	5904	6198	6336	6589	6229	7013	5847	6589	7211
g3618	4167	2620	5399	3843	1846	3593	4759	2104	2756	3200	3081	4623	3313	2472	2707	3320	2471	3513	5533	8117	6670	4433	5373	3540	4574	4561	3348	4501	5522	3840	2644	4474	4947	3270	3774	3769
g3619	34167	29695	53831	31669	14117	21880	21781	10042	15989	14609	11850	18191	10051	13542	14557	10145	8507	11261	58364	79875	93196	44441	45189	47263	30539	28875	39595	41005	43170	39711	35514	35531	31127	27951	29353	21576
g22919	8	33	0	30	127	10	26	68	0	0	0	0	0	8	0	8	0	0	0	12	0	0	0	17	0	0	22	0	0	16	0	0	36	0	0	19
g22918	0	0	0	0	0	0	0	0	0	0	0	0	0	0	0	0	0	0	0	0	0	0	0	0	0	0	0	0	0	0	0	0	0	0	0	0
g8938	462	362	271	275	293	470	517	444	409	661	568	707	570	395	386	872	684	634	424	555	505	436	396	668	538	475	588	417	652	606	231	564	616	413	626	513
g8939	0	0	0	0	0	0	0	0	0	0	0	0	0	0	0	0	0	0	0	0	0	0	0	0	0	0	0	0	0	0	0	0	0	0	0	0
g8936	1038	961	1553	1440	781	1350	1709	713	1406	1289	973	1614	1412	1259	1222	1360	1055	1725	1150	1478	998	1134	1272	1128	1207	894	1072	741	984	1163	689	979	1762	916	992	1304
g22910	20	32	47	32	53	70	4	30	33	47	28	36	12	23	8	54	54	27	51	29	16	8	32	43	12	5	8	34	16	18	8	9	12	16	15	23
g8934	520	411	592	681	489	657	768	429	516	569	871	797	524	862	619	598	614	617	813	599	363	616	592	503	530	519	666	426	671	881	552	655	824	472	548	835
g22912	0	0	2	0	0	0	0	0	0	0	0	0	0	0	0	0	0	0	0	0	0	0	0	0	0	0	0	0	0	0	0	0	0	0	0	0
g22915	0	0	0	0	0	0	0	0	0	0	0	0	0	0	0	0	0	0	0	0	0	0	0	0	0	0	0	0	0	0	0	0	0	0	0	0
g22914	0	0	0	0	0	0	0	0	0	0	0	0	0	0	0	0	0	0	0	0	0	0	0	0	0	0	0	0	0	0	0	0	0	0	0	0
g8930	576	360	337	264	127	787	676	468	433	504	1234	857	1592	904	176	1022	910	755	194	582	447	239	501	331	475	327	435	470	1032	1067	325	636	1070	454	462	872
g22916	0	0	0	0	0	0	0	0	0	0	0	0	0	0	0	0	0	0	0	0	0	0	0	0	0	0	0	0	0	0	0	0	0	0	0	5
g6281	24	4	13	2	0	0	31	26	0	14	8	11	0	12	3	0	12	5	7	0	16	14	0	13	46	20	31	0	0	19	0	0	34	4	5	17
g5519	0	0	0	0	0	0	0	0	0	0	0	0	0	0	0	0	0	0	0	0	0	0	0	0	0	0	0	0	0	0	0	0	0	0	0	0
g5518	12561	13838	23470	13031	13861	17768	13474	10236	15500	18642	12058	20078	16168	10352	16420	17122	11282	15507	11621	14446	9300	15458	14969	8864	13952	13676	10785	8306	11453	9556	7147	10977	9307	8151	11423	8790
g5517	5	1	0	0	2	0	1	11	0	0	0	0	3	0	0	0	5	0	0	0	1	5	0	7	0	0	0	0	0	6	3	3	0	0	0	6
g5516	57	10	13	14	16	26	24	14	12	41	0	6	0	0	8	0	12	4	17	8	18	20	4	32	32	0	8	0	21	22	21	16	15	16	0	28
g5515	9	0	0	4	0	0	5	0	2	4	0	0	0	0	0	0	0	0	0	0	0	0	0	0	0	0	2	0	0	2	5	0	0	0	0	8
g5514	3575	2033	3001	2290	1009	5915	3916	3289	3805	5775	5060	7672	7712	5817	2031	7923	5683	6340	2099	2612	1695	2677	3389	1166	3295	2830	1825	1837	5029	5824	1794	4155	3473	1792	4071	4209
g5513	0	0	0	0	0	0	0	0	0	0	0	0	0	0	0	10	0	0	0	0	0	4	0	0	0	4	0	0	0	0	4	0	0	0	0	0
g5512	0	0	0	0	0	1	0	0	0	0	0	0	0	0	0	2	0	0	0	0	4	0	2	0	0	0	0	0	0	2	0	0	1	0	2	0
g5511	0	4	4	4	0	0	4	0	4	0	0	0	0	0	0	11	0	0	0	0	16	0	0	0	0	0	0	0	0	0	0	0	0	0	9	0
g5510	0	0	0	0	0	0	0	0	0	0	2	20	0	0	2	0	0	0	0	0	0	8	0	0	0	0	0	0	0	0	0	0	0	0	0	0
g9355	2053	2083	3386	2702	1900	2616	3164	1007	2393	1976	1795	2908	1895	959	2811	1136	1658	2104	2442	2156	1636	2384	2344	1606	1912	1827	1440	1178	1584	1015	977	1293	1973	1161	1132	1437
g24501	132163	232889	305292	74139	167895	231072	57564	144619	172900	326377	234111	150156	300434	298964	175787	275784	163401	126012	82645	171236	64492	104273	142705	63433	83840	105923	81993	102005	109504	107775	116251	116850	104724	93239	129064	66999
g9357	46	4	56	47	59	60	12	0	41	0	0	0	0	0	0	0	0	0	563	4	1457	438	16	932	88	0	715	5	0	0	0	0	0	0	0	0
g24503	14	42	25	0	8	16	0	13	0	10	8	8	0	22	39	0	23	0	0	90	5	14	21	0	28	20	13	12	0	24	8	39	0	4	8	8
g9351	583	316	449	405	116	823	738	558	559	539	1125	665	1484	743	219	1064	930	695	202	564	280	493	429	269	406	505	319	496	852	1133	201	475	976	363	445	805
g24505	7383	8651	7370	8647	12866	8889	7597	7254	8329	10220	8410	14708	10902	9654	13707	8943	8495	9374	525	424	310	644	681	348	697	393	361	568	681	1113	505	617	1426	575	581	1241
g9353	4229	4434	6557	4891	4098	5399	5191	2743	4548	5340	4199	4457	4043	3765	4290	4217	4055	3329	4326	5220	3948	4299	4709	3267	4207	4285	4025	2751	3336	2576	2534	3122	2795	2943	2940	2859
g24507	0	0	0	0	0	0	0	0	0	0	0	5	0	0	0	0	0	0	0	0	4	0	0	0	0	0	0	0	0	2	0	0	3	0	4	0
g2981	0	0	0	1	0	13	4	1	8	0	0	1	1	0	0	0	0	7	0	0	0	0	0	1	0	0	0	4	0	10	1	0	2	0	0	1
g2980	16	0	0	0	20	27	36	16	8	81	44	28	27	53	28	12	23	32	0	12	0	19	8	0	7	37	0	4	19	31	4	12	26	28	28	42
g2983	16	24	27	55	15	56	41	35	22	42	78	32	66	49	4	34	24	4	38	55	12	10	20	32	37	14	12	24	24	61	8	67	45	8	16	15
g2982	0	0	0	0	0	0	0	0	0	0	2	0	0	0	0	0	0	0	0	4	1	0	0	0	0	0	0	0	0	1	0	0	1	0	0	0
g2985	321	344	517	422	221	501	692	349	583	523	441	711	673	532	390	617	553	767	395	279	332	386	314	271	372	579	291	306	431	580	287	361	642	371	417	615
g2984	612	592	1026	947	507	975	817	427	833	730	714	650	889	729	718	830	521	755	651	805	551	787	668	733	651	654	759	560	572	715	406	577	878	550	616	644
g2987	0	0	0	0	0	0	0	0	0	0	0	0	0	0	0	0	0	0	0	0	0	0	0	0	0	0	0	0	0	0	3	0	0	0	0	0
g2986	0	8	12	7	0	0	0	0	11	0	12	0	0	4	0	0	0	11	37	8	0	19	38	4	25	0	15	8	0	21	0	0	12	14	8	18
g2989	0	0	0	0	0	0	0	0	0	0	0	0	0	0	0	0	0	0	0	0	0	0	0	0	0	0	0	0	0	0	0	0	0	0	0	0
g2988	0	0	0	0	0	2	0	0	0	0	0	0	0	0	0	0	0	0	0	0	0	0	0	0	0	0	0	0	0	4	0	0	0	0	0	0
g11504	1601	1478	1780	1802	1279	1525	1556	964	1302	1326	1310	1041	833	1388	1463	1331	1198	928	1815	1694	1709	1723	1573	1449	1407	1738	1977	1577	1512	1651	1620	1189	2176	1181	1254	1648
g11505	251	215	132	129	111	217	306	163	273	167	272	321	285	267	97	218	286	218	143	132	84	134	137	169	175	161	138	100	186	221	65	176	185	134	136	206
g11506	1118	935	1140	1364	676	1500	1367	865	1438	1118	1539	1481	1223	1199	965	1292	1786	1571	859	871	672	1070	1065	631	1089	782	656	651	962	1185	492	864	1704	919	1020	1396
g11507	1352	1211	1673	2216	1180	1551	1977	931	1648	1140	1374	1471	960	1083	1367	1180	1061	1841	1483	1233	1162	1775	1424	1056	1463	1000	1098	1085	961	1105	1231	1001	1727	1311	1065	1378
g11500	6	0	16	4	19	0	0	14	29	0	0	5	0	12	0	0	0	17	0	8	0	0	0	13	14	0	0	8	10	25	0	0	7	6	4	29
g11501	4419	3052	4820	5660	2512	5146	6477	2786	4977	2888	3522	3933	2635	5082	2339	2745	3754	3555	5681	4568	3348	4869	4099	3255	3965	2908	3490	2759	3334	5407	2562	3219	4892	2293	2695	6030
g11502	7	9	39	13	20	51	41	15	13	40	9	30	0	6	0	22	35	31	11	10	0	14	7	12	6	4	6	20	8	6	4	10	21	0	0	13
g11503	160	102	72	221	59	197	227	92	108	113	255	129	239	192	42	175	263	64	84	75	32	60	78	84	126	38	81	89	113	361	49	37	406	71	44	209
g11508	813	532	632	632	361	1161	896	586	711	715	973	1174	1013	1119	521	1076	862	736	139	240	182	297	247	230	263	315	225	285	368	734	214	376	448	259	309	485
g11509	654	416	288	269	156	624	483	604	386	679	898	816	1224	1098	130	999	965	774	217	451	364	473	524	234	444	342	307	366	845	1104	261	794	976	417	687	928
g23656	4452	3967	3189	2833	2153	5351	4743	3844	4050	7749	7004	6746	9602	6702	2487	7787	6206	5122	3305	6191	2693	3125	4541	2584	3300	4149	2667	4226	7246	6690	2801	5353	6546	3547	4489	5632
g23651	2	0	3	11	0	6	7	0	0	8	10	7	0	0	0	0	0	2	10	4	8	6	0	3	0	6	4	7	3	0	0	3	5	0	0	3
g15707	0	0	0	0	0	0	0	0	0	0	0	0	0	0	0	0	0	0	0	0	0	0	0	0	0	0	0	0	0	0	0	0	0	0	0	0
g23653	12	0	16	16	0	27	10	0	8	0	0	0	0	0	0	0	0	0	176	24	793	234	20	398	19	0	332	0	0	0	5	0	0	0	0	0
g15705	0	0	0	0	0	0	0	0	0	0	0	0	0	0	0	0	0	0	0	0	0	0	0	0	0	0	0	0	0	0	0	0	0	0	0	0
g17908	62	67	14	7	12	30	43	75	81	14	62	18	32	31	6	0	22	18	80	67	26	86	29	8	120	6	14	47	62	25	32	52	67	47	68	62
g17909	96	98	80	87	104	231	225	156	412	312	208	123	322	386	86	644	867	245	156	173	156	228	401	155	356	494	307	157	406	153	209	448	258	457	551	327
g17906	0	0	0	0	0	0	0	0	0	0	0	0	0	0	0	0	0	0	0	0	0	0	0	0	0	0	0	0	0	0	0	0	0	0	0	0
g17907	0	0	0	0	0	0	0	0	0	0	0	0	0	0	0	0	0	0	0	0	0	0	0	0	8	0	0	0	0	0	0	8	0	0	0	0
g17904	4	0	17	0	14	9	0	16	22	8	9	4	31	4	0	48	4	19	0	15	0	5	4	0	0	5	0	0	5	8	0	0	8	0	0	13
g17905	7	9	0	0	9	4	1	3	20	0	0	4	3	4	0	5	0	0	6	0	0	0	8	0	0	0	0	0	1	0	0	0	0	0	0	0
g17902	11616	16968	12434	11967	17511	14716	13189	14299	13766	12218	13187	21250	13428	10020	13429	11598	10518	15601	17551	15890	10539	16972	17905	9435	15068	15971	9254	9838	15162	6548	7046	14318	12555	9539	11946	9409
g17903	2403	2383	1157	1718	1883	2958	2357	4241	2744	2019	3658	6010	3326	3763	1469	3243	3599	4389	2845	2959	1359	3198	3078	1436	3137	3300	1402	2169	4347	3278	1292	4119	3813	2098	3499	3386
g17900	105743	89631	140867	153473	104286	136871	168567	97805	151681	131596	168035	106602	114055	158473	121839	156114	141000	134571	116524	120140	159369	133545	115959	172642	156237	154201	188059	114775	105647	107956	146817	123822	134898	161413	166089	131770
g17901	37	0	28	24	12	10	27	22	60	4	69	47	18	21	55	72	21	65	154	56	87	105	111	91	97	67	86	40	70	121	63	37	180	30	47	105
g1980	1851	1679	1422	3030	2170	2007	3280	2792	2610	1167	4208	4119	2174	6855	8621	3491	5240	11023	1037	1442	2271	2424	2268	2856	2207	2718	2930	2344	2281	1083	4281	2970	2032	5175	4933	2801
g1981	3754	3455	3729	3720	3260	4072	4338	3396	3818	3274	4559	4729	3039	3461	3737	3503	3887	4694	4111	4516	3790	4331	4168	3252	4316	4820	3298	3678	4255	3654	3018	4411	5536	4182	4369	4403
g1982	18205	14952	16398	13134	11842	16643	15602	12235	14900	21340	20282	21893	24112	15696	14950	24285	17506	20517	14935	22658	20988	15814	19374	18444	18998	21538	18413	18699	23887	17125	12126	21015	17113	18401	23363	15540
g1983	1155	792	1772	1589	757	2108	1927	1280	2779	2162	2247	2141	2395	2176	1456	2844	2628	2735	1463	1674	1150	1082	1636	1148	1489	1426	1304	1110	1824	2223	1026	1711	2874	1447	1883	2520
g1984	14452	11554	14124	14167	9549	16917	16225	11588	14237	18953	19803	21160	19916	19032	12986	20622	17322	21392	12734	19111	16069	16012	17426	13394	16212	16687	14506	16469	18817	20009	13652	18373	23460	16309	19177	19837
g1985	4059	2868	4650	4969	2727	5281	5554	3370	5096	4673	5844	5413	5161	5506	3505	4904	5731	6068	2743	3702	2957	3616	3596	2629	3501	2746	3059	2249	3641	5358	1716	3434	6023	2482	3792	5807
g1986	0	0	2	0	0	0	0	0	0	0	0	0	0	0	0	0	0	0	0	0	0	0	0	0	4	0	0	0	0	0	0	0	0	0	0	0
g1987	0	0	0	0	0	0	0	0	0	0	0	0	0	0	0	0	6	0	0	0	0	0	0	0	0	0	0	0	0	0	0	0	0	0	0	0
g1988	0	0	0	0	0	2	0	0	0	0	0	0	3	0	0	0	0	0	0	0	0	0	0	0	0	0	0	0	0	0	0	4	0	0	0	0
g1989	8	10	12	0	0	0	6	6	16	4	30	14	8	22	0	0	0	7	0	0	0	0	3	0	0	0	0	0	6	8	0	4	20	0	8	12
g10675	0	8	0	0	0	0	0	15	0	0	0	0	0	0	0	0	0	0	323	478	209	294	303	221	383	175	193	220	295	286	179	355	435	259	263	419
g10674	17	0	29	44	14	35	28	39	36	97	0	14	0	40	26	97	80	38	0	20	34	0	0	19	32	0	61	58	25	51	18	49	0	47	38	35
g10677	0	0	0	0	0	0	0	0	0	0	0	0	0	0	0	0	0	0	0	0	0	0	0	0	0	0	0	0	0	0	0	0	0	0	0	0
g10676	0	0	0	0	0	0	0	0	0	0	0	0	0	0	0	0	0	0	0	0	0	0	0	0	0	0	0	0	0	0	0	0	0	0	0	0
g10671	0	0	0	0	0	0	0	4	0	0	0	0	0	0	0	0	0	0	0	0	0	0	0	0	0	0	0	0	0	4	0	0	8	0	0	9
g10670	1181	787	1078	727	548	1568	1052	1080	1140	1353	1714	1202	1442	1561	725	1652	1627	1178	833	903	772	852	930	697	1014	820	929	801	853	1094	534	870	1243	640	740	1311
g10673	0	0	0	0	0	0	8	7	0	0	7	0	0	0	0	0	0	0	9	0	0	6	2	0	0	0	0	0	0	0	0	0	0	0	0	0
g10672	0	2	0	20	0	0	0	0	0	0	0	0	0	0	0	0	0	0	151	0	200	59	0	51	14	0	68	0	0	18	0	12	8	5	0	4
g10679	0	0	0	0	0	0	0	12	0	0	0	0	0	0	0	0	0	0	0	0	0	0	0	0	0	0	0	0	0	0	0	0	0	0	0	0
g10678	0	0	0	0	0	0	0	0	0	0	0	0	0	0	0	0	0	0	0	0	0	0	0	0	0	0	0	0	0	0	0	0	0	0	0	4
g609	0	0	0	0	0	0	0	0	0	0	0	0	0	0	0	0	0	0	0	0	10	6	0	4	0	0	16	0	0	0	0	0	0	0	0	0
g608	8636	8518	8649	7133	9266	6611	7187	6443	6552	7586	6815	8185	7232	5418	8969	5750	5268	5351	7437	7747	7821	8340	8884	6987	6821	6909	7474	7891	8027	3763	6868	6880	5480	7158	6323	4686
g607	14436	13242	9781	9010	7896	15536	14110	14136	12815	19845	20215	22217	24828	13176	8280	20020	19111	15904	9593	13939	11035	11188	14481	8681	11792	12411	9934	18141	24211	17499	11584	19330	15219	8732	16603	10533
g606	910	723	397	422	297	1107	695	977	848	1393	1670	1493	1988	1969	535	1287	1252	921	620	792	652	774	1068	597	721	902	500	1241	2101	1983	670	1594	901	747	1178	1163
g605	282	287	145	309	154	460	439	352	548	390	815	600	648	679	155	579	615	427	331	299	230	282	302	274	277	329	386	579	767	980	251	387	556	377	422	795
g604	0	0	0	0	0	0	0	3	0	0	0	0	0	9	0	0	0	0	0	0	0	0	0	0	0	0	0	0	0	0	0	0	0	0	0	0
g603	404	356	257	307	163	775	456	445	418	786	696	852	1045	787	193	894	852	609	162	408	289	314	391	140	395	251	294	374	802	1094	254	556	540	287	493	706
g602	1798	1822	2217	2282	1637	2247	2256	1288	2172	1153	1065	1676	1154	1221	1786	1274	868	1555	2113	1460	2090	2060	1926	1752	1382	1317	1724	1324	1452	1298	1322	1322	1335	1277	1093	1628
g601	18741	16373	29274	29165	13942	30493	27225	15464	29371	24409	21250	24388	22968	23808	20948	26248	23829	28076	20149	22347	17302	22836	20400	15037	22684	18723	16804	18672	20883	27911	16203	20162	30393	18095	23284	27302
g600	18	13	23	27	16	8	31	0	23	15	0	13	9	42	8	44	0	23	0	0	73	71	16	58	50	24	27	0	0	13	24	28	34	40	16	31
g13371	0	0	0	0	0	0	0	4	0	0	27	0	0	0	0	8	0	0	0	2	0	0	0	0	0	0	0	0	0	13	0	0	4	0	0	0
g13370	7	21	0	0	0	0	10	12	4	0	0	0	0	0	0	0	0	4	14	0	0	0	4	0	0	0	0	0	0	0	8	8	0	0	0	0
g13373	3684	1728	1786	2703	396	5131	4812	2889	3266	5260	5883	4980	10080	6284	1580	6833	4627	3889	1101	3088	1990	2483	3133	1099	2765	1728	2231	1806	5402	9465	845	3633	7311	1459	2617	6740
g13372	4315	3803	6995	6350	4372	5332	6594	3049	5269	6374	3656	4160	4652	3045	4879	4163	3779	3390	3381	5583	3545	4114	5033	3509	3567	3350	3982	2788	2971	3245	2194	3124	4310	2176	2672	3221
g13375	0	0	0	0	0	0	0	4	0	0	0	0	0	0	0	0	4	0	4	0	0	0	0	0	0	0	0	0	0	8	0	0	0	0	0	0
g13374	0	0	0	0	0	0	0	0	0	0	0	0	0	0	0	0	0	0	0	0	0	0	0	0	0	0	0	0	0	0	0	0	0	0	0	1
g13377	101	47	56	60	14	189	173	117	91	153	178	175	256	150	32	402	177	112	27	69	34	86	50	23	20	22	27	18	113	350	36	109	264	16	75	261
g13376	4	4	0	0	0	0	4	28	0	0	16	0	0	21	0	0	4	0	0	0	0	4	0	0	4	0	0	8	0	0	12	0	3	4	0	27
g13379	1089	1138	1319	1415	873	1577	1676	966	1434	1422	1453	1713	1498	1067	781	1116	1407	1281	1081	1436	737	1238	1395	991	1451	1256	838	873	1228	1248	672	1141	1719	834	976	1292
g13378	29258	30094	30300	36355	38775	37200	35666	29996	39930	24582	33522	38996	28568	41683	51461	29750	23779	44753	24746	24376	26343	35533	30968	23236	30624	28060	25079	27206	24749	23067	30351	32203	38662	31389	33593	31217
g24278	1873	1389	2202	2036	900	2379	2226	1009	1991	1544	2297	2073	1761	1771	1385	1670	1994	1993	341	371	317	333	278	205	308	356	247	240	484	896	220	212	819	208	266	813
g9640	19	27	6	16	18	40	10	69	36	118	38	35	194	135	34	167	219	8	158	184	41	69	120	68	210	338	40	89	245	154	123	199	119	233	297	72
g9647	13	7	0	0	0	8	0	25	0	2	0	0	0	2	0	0	4	0	0	6	18	6	0	0	0	0	7	5	0	4	15	5	0	0	0	14
g2618	0	4	4	0	4	0	0	0	0	0	0	0	0	0	0	0	0	0	0	0	0	0	0	0	0	0	0	0	0	0	8	5	0	0	0	0
g9645	0	0	0	3	0	0	0	0	0	0	4	0	0	0	0	0	3	0	0	0	0	0	0	0	0	0	0	0	0	4	0	0	0	0	0	2
g9644	0	1	0	0	0	3	0	10	0	0	10	0	10	0	0	0	0	0	0	0	0	0	0	0	0	0	0	0	3	7	4	0	0	0	0	6
g24272	5544	3421	3622	5968	1682	6074	9834	3649	5289	4112	7036	7740	5229	5888	2061	5616	7188	6607	2788	3346	2233	2877	2826	1652	3414	2478	2356	1706	3202	7078	1023	2565	7857	1652	2315	7031
g2614	24	8	0	19	148	29	16	96	14	0	61	32	3	56	0	44	107	49	0	0	0	4	0	12	0	0	0	4	9	33	11	35	24	36	26	99
g2617	10	16	21	2	2	18	32	12	8	30	0	20	2	17	0	14	10	29	0	0	0	0	0	7	5	0	0	0	0	14	0	0	0	0	0	9
g9648	4	0	0	0	0	8	0	0	0	0	0	0	4	0	0	0	0	0	0	0	12	4	4	0	12	4	12	4	0	8	4	0	0	12	16	0
g2611	0	0	0	0	0	0	0	0	0	0	0	0	0	4	0	0	0	0	0	0	0	0	0	0	0	0	0	4	0	0	0	0	0	0	0	0
g15603	0	0	0	0	0	0	0	0	0	0	0	0	0	0	0	0	0	0	0	0	0	0	0	0	0	0	0	0	0	0	0	0	0	0	0	0
g2610	330	363	536	348	350	275	191	169	226	264	146	111	133	67	344	205	177	81	656	257	491	364	328	450	319	483	149	123	122	81	105	201	131	147	88	117
g2208	5303	4628	6280	6792	4485	5932	6235	4116	6346	5360	5489	4563	5608	5148	4659	5039	5103	4685	5108	5839	5334	5210	5012	5358	5234	4056	5124	4056	4457	5886	3495	4332	6632	4124	4148	5838
g2209	10071	8741	11369	9962	5998	12608	11880	7320	11559	11086	11220	11448	12309	10672	4940	10971	11588	8458	8437	10239	7116	9686	10108	6125	10098	9104	7441	7517	12376	11564	5671	9945	12365	7421	8810	11190
g2613	0	0	0	0	0	0	0	0	0	0	0	0	0	0	0	0	0	0	0	0	0	0	0	0	0	0	0	0	0	0	0	0	5	0	0	0
g2202	4922	3148	6185	6705	2689	7631	8653	4310	7177	9740	8004	7485	9395	8119	4697	8718	8444	6884	3429	4307	3402	4534	4937	3525	5389	4617	5154	3626	6672	9402	3464	5553	8053	3277	5988	8598
g2203	2972	2946	5775	5039	3275	4450	5639	2203	3896	4241	2878	3453	3313	2761	6307	3580	2534	3225	3321	3330	2960	4098	3524	3093	2996	2653	3884	2242	2637	3379	2471	2669	3851	2130	2523	3187
g2200	0	0	0	0	0	0	0	4	0	0	0	0	0	0	0	0	0	0	0	0	0	0	0	0	0	0	1	0	0	8	0	0	0	0	0	0
g2201	13	0	16	4	6	0	8	10	10	3	3	0	13	0	7	0	0	0	0	0	0	9	0	0	4	0	6	0	6	4	0	0	0	0	3	16
g2206	1162	773	440	756	602	737	1027	770	930	975	1030	1194	825	1450	649	1140	1221	1150	523	948	1197	659	728	1276	744	861	1210	1512	1750	1564	1090	1402	1177	1150	1236	1307
g2207	4234	3803	4800	6747	3885	4538	6039	3077	4806	3118	3980	3984	3246	3978	4853	3183	3445	4516	5024	3901	2596	4501	4307	3273	4942	4075	3630	3568	3580	6222	2907	3457	7206	4163	3993	6599
g2204	29	0	30	43	5	44	43	0	23	11	0	17	0	4	38	21	5	27	146	11	174	48	12	58	39	0	52	18	0	16	0	0	5	12	11	17
g2205	18505	13416	24456	19862	11273	20437	19679	10546	19547	19095	12341	13487	16387	13222	15116	18228	12176	12303	14685	17270	22944	15669	17159	20321	14748	13645	21102	10728	14620	16449	10630	14315	13434	10190	14132	12805
g13595	0	0	0	0	4	0	0	0	8	0	0	0	0	0	0	11	0	0	0	0	22	0	0	12	0	0	10	0	0	6	0	0	0	0	0	0
g13594	0	0	20	0	4	17	0	0	0	0	10	0	16	8	0	32	0	2	5	16	0	0	20	7	0	4	0	0	9	0	0	4	0	0	8	0
g13597	0	0	0	0	0	0	0	0	0	0	0	0	0	0	0	0	0	0	0	0	0	0	0	0	0	0	0	0	0	0	0	0	0	0	0	0
g13596	0	0	0	0	0	0	0	0	0	0	0	0	0	0	0	0	0	0	0	0	0	0	0	0	0	0	0	0	0	0	0	0	0	0	0	0
g13591	1408	1435	1725	1824	935	1731	2980	1293	2093	1786	1677	2413	1808	1817	1595	1926	1792	1974	2236	1706	1892	1957	1566	1826	2060	1725	2007	1037	1659	1954	642	1390	1890	904	1328	2355
g13590	0	0	0	0	0	0	0	0	0	0	0	0	0	0	0	0	0	0	0	0	0	0	0	0	0	0	0	0	0	0	0	0	0	0	0	0
g13593	0	3	0	4	4	0	0	5	1	1	0	0	4	0	0	8	2	4	4	0	0	0	0	0	0	0	0	2	4	5	0	0	0	0	0	0
g13592	0	0	0	0	0	0	0	0	0	0	0	0	0	0	0	0	0	0	0	0	0	0	0	0	0	0	0	0	0	0	0	0	4	0	0	4
g13599	0	0	0	0	0	0	0	0	0	0	0	0	0	0	0	0	0	0	0	0	0	0	0	0	0	0	0	0	0	0	0	0	0	0	0	0
g13598	0	0	0	0	0	0	0	0	0	0	0	0	0	0	0	0	0	0	0	0	0	0	0	0	0	0	0	0	0	0	0	0	0	0	0	0
g15438	0	0	7	12	0	0	0	2	0	14	0	0	0	0	0	20	4	0	0	0	0	0	0	0	0	0	8	0	0	0	0	0	0	0	4	0
g15439	3	14	22	6	3	8	2	8	4	10	58	6	4	32	18	15	20	2	2	4	4	8	16	0	8	17	0	3	2	11	20	4	4	0	14	13
g12428	105	52	57	110	43	102	97	75	123	86	249	67	90	107	43	91	87	66	75	51	45	62	57	69	87	68	76	31	112	216	39	64	296	43	58	237
g12429	88	43	106	85	48	111	119	66	100	54	93	144	117	66	44	60	77	83	63	83	32	62	63	32	78	68	55	58	57	180	35	49	191	48	57	148
g12426	1083	776	717	899	361	1366	1434	888	982	1186	1451	2037	1597	1598	405	1000	1385	1527	627	1311	707	772	1043	631	882	763	738	937	1721	1948	561	1313	1462	759	1091	1618
g12427	116	29	53	84	23	141	64	57	78	88	103	146	124	152	37	24	98	95	296	36	841	281	87	455	87	58	428	76	136	246	18	93	128	74	67	131
g12424	71	164	58	116	57	51	155	78	60	57	59	92	117	72	17	154	78	109	71	8	34	72	42	79	38	16	95	22	34	173	20	52	205	32	47	238
g12425	0	0	0	0	0	0	5	0	8	0	0	0	0	0	0	0	0	0	0	0	0	4	0	0	0	0	0	0	0	0	0	0	2	0	0	0
g12422	15	9	6	20	22	12	49	5	34	4	0	0	0	0	0	0	44	4	0	0	0	20	32	4	17	20	42	4	26	38	4	16	45	3	15	46
g12423	13	4	0	1	19	16	0	7	16	0	21	37	20	64	40	20	22	35	16	18	0	18	41	16	10	0	20	24	31	0	29	61	15	40	20	1
g15432	0	0	0	2	0	0	12	0	0	0	6	0	0	0	0	0	0	0	5	0	0	0	2	0	0	0	5	4	8	4	0	2	0	2	0	2
g12421	2242	1235	336	288	106	1268	1002	2329	719	803	2297	2654	3275	2932	948	2332	1033	2015	234	1307	757	796	1165	468	783	1060	853	2853	4426	5028	1689	3170	2867	1843	1203	4218
g14749	13174	8137	7340	9516	3366	13210	14827	9677	11057	10109	18601	19608	17778	15848	5022	16019	17489	14927	8412	9550	8098	9431	10231	6901	11608	9575	8021	9378	19060	20482	4652	13765	16416	7905	12269	17275
g14748	4140	4197	5542	5923	3288	5311	5907	3677	4990	5123	5931	5681	4790	6166	5059	4860	5802	6378	4904	4374	3772	4923	5052	3706	5058	4601	4247	4076	4352	5164	3631	4293	6998	4668	4959	5572
g11999	24	0	12	22	0	62	16	13	34	21	41	54	95	36	4	4	47	28	0	0	0	0	0	0	0	0	4	0	0	0	0	0	0	0	0	4
g11998	0	12	14	5	16	20	16	0	12	0	2	23	0	5	12	0	0	5	8	0	39	0	0	18	0	0	0	0	0	0	0	0	0	0	0	0
g14745	739	453	506	540	280	1042	1057	566	733	717	1168	1093	1544	1176	423	1367	1178	822	503	713	637	578	861	683	715	393	786	703	1160	1375	508	945	1367	675	747	1352
g11996	1024	691	860	771	655	774	824	507	760	755	684	842	857	571	817	871	702	622	242	357	428	298	312	241	337	323	257	395	371	428	256	307	459	260	309	438
g11995	110	158	227	265	132	218	281	90	188	102	63	178	209	111	110	234	84	279	37	28	15	61	52	90	79	48	57	35	4	171	16	10	111	54	42	147
g11994	6374	5268	6939	9086	5414	9097	10375	4863	9239	6556	7381	7485	7589	7149	5468	7381	8744	7120	6415	5598	5327	6808	6708	5917	7665	5989	5454	4426	5655	8915	3774	5659	9689	4961	5631	9506
g14741	66	66	52	22	132	85	108	70	146	12	108	39	58	107	108	101	129	137	95	73	61	106	63	259	170	85	679	126	74	53	206	153	79	239	226	150
g11992	508	383	569	650	333	800	860	380	727	454	435	760	630	600	551	462	409	778	575	644	480	689	625	624	645	650	645	628	491	762	473	581	922	546	417	788
g14743	49418	69525	84636	22827	49871	66109	20291	51731	51473	81107	66635	56192	76939	52446	39513	79493	55098	44181	51611	66287	29254	41137	49648	25092	47319	55240	29526	29449	52455	37708	24206	42733	35531	30262	47283	26963
g14742	15	9	14	5	15	9	32	10	18	3	0	16	0	41	17	0	33	66	0	33	208	21	4	567	33	4	205	17	0	9	31	82	27	32	14	16
g3555	2517	2375	2942	2893	2576	2330	2508	1797	2118	2180	2457	3394	2291	1622	2523	1742	1963	2754	2840	2617	1629	2492	2231	1186	2211	2204	1569	2395	2502	1839	1989	2441	2670	2216	2080	1916
g3554	583	332	262	342	158	643	717	570	351	549	983	1057	1114	788	328	1182	963	786	492	350	317	517	573	427	685	770	375	551	965	1101	338	842	922	414	577	900
g3557	6655	4484	4044	2954	3708	5221	4440	5275	4759	6791	6385	8305	7215	5592	4546	6261	6516	7436	3378	6536	4359	3939	4538	3325	4722	5017	3873	6503	11392	5969	4631	8282	6570	5545	8241	5745
g3556	3627	1528	2957	4339	1296	3785	7411	1971	3902	2632	3608	4792	3452	3581	2239	3347	4403	4204	2823	2837	2198	2654	2703	1995	3300	2744	2868	2546	3419	4906	1840	2677	4857	2200	2477	5829
g3551	35076	34706	52338	37922	30791	30519	26950	18792	21197	21235	17846	16854	14386	17580	30442	18151	19675	13914	76883	33365	52475	29227	26090	51601	26069	24846	29564	13704	17662	23853	10816	16775	16811	11331	14818	17876
g3550	289	273	399	321	295	345	276	200	361	302	535	338	316	351	195	376	424	135	250	424	162	297	219	244	325	327	248	230	319	278	216	221	495	244	248	225
g3553	2038	1764	2296	1984	1004	2625	3101	1800	2677	3055	3044	3381	3223	3050	1755	3728	3741	3652	1639	2384	1623	1733	2011	1574	2183	1896	1602	1513	2423	2930	1152	1872	3381	1527	2349	2381
g3552	1638	1403	2529	1909	1284	2210	2168	1311	2154	2560	2156	2124	1621	1713	2519	2142	2081	2008	2049	2225	1289	1623	1721	1403	1701	1613	1489	915	1384	1593	916	1062	2372	942	1123	1631
g3559	90	61	89	136	18	63	26	0	26	0	0	0	0	0	0	0	0	0	591	78	1807	446	27	1109	120	21	990	8	0	0	0	3	0	0	0	0
g3558	20	12	14	13	8	8	0	20	10	0	24	12	0	2	0	0	4	0	4	6	12	0	0	0	0	4	4	0	4	3	4	10	0	12	0	4
g5896	391	275	301	357	264	352	476	232	326	304	291	439	173	238	202	454	397	408	211	287	226	291	408	259	304	338	331	218	264	321	127	202	343	274	274	401
g15602	0	0	0	0	0	0	0	0	0	0	0	0	0	0	0	0	0	0	0	0	0	0	0	0	0	0	0	0	0	0	0	0	0	0	0	0
g5894	1002	852	1211	1390	657	1377	1648	860	949	1218	782	1323	758	984	755	1065	761	1113	950	856	810	934	1048	703	881	932	731	618	676	1092	486	791	1196	614	780	1168
g5895	1433	700	1618	1613	726	1488	1638	886	1580	944	1025	1306	801	1414	892	1299	985	758	1026	1223	908	1284	1211	933	1121	1073	671	8	1196	1272	672	913	1535	720	1053	1419
g5892	635	581	749	505	508	642	659	393	552	580	549	583	708	538	448	638	331	596	413	588	410	622	418	443	510	563	591	406	535	582	513	472	578	510	526	563
g5893	577	384	893	622	535	790	859	527	652	808	843	821	841	656	469	664	533	543	603	663	406	497	508	390	522	466	446	314	497	564	257	469	626	371	471	671
g5890	564	388	643	614	439	594	683	371	413	537	509	408	413	442	453	781	370	473	444	431	507	513	519	448	416	607	564	288	336	475	323	401	487	290	330	727
g5891	1318	1099	1724	1523	1038	1617	2144	1043	1403	1059	941	1667	1416	1488	1120	1273	1139	1423	843	1437	1026	1269	1165	991	1157	1005	1140	684	1127	1275	786	751	1317	708	934	1456
g5898	1469	1477	1919	1750	1095	2150	2335	1262	1921	2139	1610	1924	2037	1579	1211	1744	1655	1561	1361	1444	1268	1585	1740	1137	1499	1315	1229	1083	1310	1759	913	1257	2130	1038	1176	2049
g5899	394	392	681	630	442	492	627	330	495	466	386	415	654	306	383	454	401	477	344	579	523	535	599	588	348	331	411	241	310	437	300	378	462	412	339	645
g20336	138	59	76	191	7	240	350	358	305	181	215	302	273	316	80	293	444	435	0	96	90	97	281	69	150	155	133	85	179	515	43	262	437	68	220	601
g15290	0	12	4	6	0	16	14	12	0	0	0	0	10	6	0	0	3	0	0	0	3	7	15	4	0	0	16	3	12	15	6	0	4	0	9	8
g15291	18371	14436	20530	19158	11966	23512	22854	15974	23406	27738	23173	22715	25704	25091	15560	22611	23661	17104	12556	13614	11349	14088	15716	9646	14544	12605	12573	14390	20916	26394	9729	17828	20199	11485	16806	21075
g15292	11	7	0	0	0	0	9	25	0	12	0	11	0	0	0	0	0	0	0	0	29	0	0	12	0	0	14	0	0	40	34	0	0	0	0	12
g15293	179	67	167	86	66	130	217	111	329	388	312	361	396	202	100	352	185	263	69	210	119	112	147	82	203	90	73	105	286	322	78	169	285	121	174	256
g15294	12	2	12	12	0	0	0	0	0	0	0	0	0	0	0	0	0	0	5	0	0	0	4	0	0	6	4	0	0	0	0	0	0	0	0	0
g15295	0	0	0	0	0	0	0	11	0	0	0	0	0	0	0	0	0	0	0	0	0	0	0	3	0	0	0	0	0	0	6	0	0	0	0	16
g15296	12711	11686	21520	20347	11396	20341	17530	10660	19086	12799	13046	13649	10737	16368	22326	12916	10706	19461	15242	15296	14049	15580	13849	12129	13410	11473	12514	14813	11725	15902	14857	12623	19336	14299	14803	15338
g15297	25256	15082	35057	51743	14984	32723	50110	13021	38046	20409	19240	17612	16512	22952	20266	20693	20495	25428	22434	20146	25531	21823	20384	25941	21561	18497	28345	11719	11878	31816	12076	13393	56330	13458	15352	46795
g15298	192	142	142	328	251	212	327	398	380	123	686	353	340	596	293	329	694	863	190	116	261	202	192	290	235	106	237	214	384	161	414	522	257	442	588	409
g15299	155	69	75	71	37	208	80	149	145	254	235	244	241	262	59	362	218	182	122	288	101	78	131	36	207	123	49	143	408	308	88	329	292	179	207	253
g18479	125	65	115	118	33	165	248	79	134	148	75	222	193	92	63	122	165	190	67	126	40	117	164	75	146	101	121	66	122	311	86	91	359	103	67	278
g18478	3067	2164	3305	3806	0	3057	3725	1989	3667	2835	2288	2945	2286	1191	1847	1741	2064	2560	2142	2648	1413	2074	2295	1468	2215	1810	2028	1589	2435	4229	968	2025	4992	1492	2256	4574
g18473	0	4	0	0	0	0	0	9	0	5	10	0	0	0	0	0	0	0	0	0	0	0	0	0	0	0	0	0	0	0	0	12	0	0	0	0
g18472	2128	1678	2455	2331	1438	2577	3390	1538	2276	1943	1837	2516	2062	1888	1897	1886	1681	2559	1579	1887	1555	2001	1921	1444	1893	1594	1806	1750	2062	2128	1324	1810	2567	1749	1787	2689
g18471	235	225	206	118	58	277	137	84	134	544	165	202	223	194	102	192	159	138	218	277	201	203	148	108	95	308	101	209	253	280	114	122	203	129	120	181
g18470	518	352	776	479	208	357	290	135	289	682	381	344	252	191	360	389	303	237	623	562	357	243	295	155	308	249	195	311	378	291	185	182	362	157	184	213
g18477	10	14	8	16	4	4	37	12	20	48	7	12	21	8	17	16	13	0	14	0	0	0	4	4	0	21	0	4	0	0	0	0	0	4	0	4
g18476	0	0	0	0	0	0	0	0	0	0	0	0	0	0	0	0	0	0	0	0	0	2	4	0	0	0	0	0	0	0	0	0	0	0	0	0
g18475	0	0	0	0	0	0	0	0	0	0	0	0	0	4	0	0	0	0	0	0	0	0	0	0	0	0	0	0	0	0	0	0	0	0	0	0
g18474	0	0	0	0	0	0	0	0	0	0	0	0	0	0	0	0	0	0	0	0	0	0	0	0	0	0	0	0	0	0	0	0	0	0	0	0
g1799	0	5	0	0	0	0	2	0	5	0	0	0	7	2	0	0	0	0	4	4	0	0	9	0	3	0	5	6	0	0	0	0	4	0	0	6
g1798	0	0	0	0	0	0	4	11	0	0	0	0	16	0	0	0	37	42	0	0	0	0	20	0	31	34	28	0	0	9	0	0	0	52	32	25
g1795	10	38	10	11	5	15	17	6	8	30	8	25	2	7	4	14	14	14	23	20	16	8	7	0	7	6	0	4	25	34	0	19	0	8	3	12
g1794	86	48	791	64	37	1094	54	73	1168	2274	1723	78	2197	1873	119	3278	2426	39	0	551	39	19	193	70	89	288	111	6	320	82	24	598	88	90	705	260
g1797	0	0	0	0	0	0	0	0	0	0	0	0	0	0	0	0	0	0	0	0	0	0	0	0	0	0	0	0	0	0	0	0	0	0	0	0
g1796	0	0	0	0	0	0	0	0	0	0	0	0	0	0	0	0	0	0	0	0	0	0	0	4	0	0	0	0	0	0	0	0	0	0	0	4
g1791	1506	1521	1894	2225	1546	2130	2284	1157	2448	1386	1346	1729	1075	1779	1928	1361	1419	2096	2408	1770	2597	2395	1829	2741	1846	1630	2488	1462	1253	1941	1499	1466	2560	1564	1516	2349
g15600	0	0	0	0	0	0	0	0	0	0	0	0	0	0	0	0	0	0	0	0	0	0	0	0	0	0	0	0	0	0	0	0	0	0	0	0
g1793	6	0	0	0	0	11	0	9	0	0	9	0	23	8	0	24	15	0	0	0	0	9	0	0	0	0	0	0	0	3	0	0	0	3	23	11
g1792	0	0	0	0	0	0	8	14	6	0	18	0	0	8	0	32	0	12	0	8	0	0	12	4	0	0	0	10	0	10	0	10	8	0	28	20
g19214	80	58	79	34	34	86	135	81	120	160	140	102	69	118	116	248	143	184	104	154	221	150	210	199	248	272	419	249	198	161	286	230	131	412	282	314
g16247	0	16	0	0	0	0	0	0	0	0	0	0	0	0	3	0	0	0	4	3	0	2	6	0	0	0	0	0	0	4	6	0	0	6	0	4
g16244	1948	2003	1077	1756	1845	2990	3205	3822	2956	1975	4391	4421	4162	4138	1623	4083	4255	4002	1922	1922	1269	2292	2426	1062	2847	3543	1496	2623	3873	2966	2136	4159	4845	2729	3249	3833
g19217	1398	1098	1252	1035	1003	825	985	947	934	1395	1544	1313	1142	1649	1098	902	1143	1099	1268	2479	1195	1393	1646	918	1322	1436	836	1894	2277	1897	1532	1736	2458	1428	1585	1673
g19210	4	11	0	4	0	16	0	29	0	0	4	0	0	12	0	0	4	0	0	0	4	4	0	4	0	0	10	0	4	4	0	0	8	14	24	16
g19211	2551	1440	641	594	467	1984	967	2708	611	1639	3852	2770	4946	3179	554	3856	2505	2001	542	1692	951	805	1273	855	898	1023	986	1439	3767	2263	914	2459	1675	1265	1516	1723
g19212	11844	12404	11419	5101	12225	7919	5098	9217	7013	14326	12520	10759	11768	7685	8417	10396	9291	6394	4955	7712	4168	4037	6180	3002	3620	6111	3074	5582	6440	3134	3748	4252	4647	4538	4159	3353
g19213	5234	6637	3581	1411	4691	4291	2231	7811	3560	10609	8830	6411	10607	9679	4245	12926	11655	5222	1075	2724	1738	1485	2954	1430	1612	3130	1940	2675	4364	3953	2158	4548	2507	3219	4004	3130
g6228	1640	2013	2808	1937	1902	2152	1950	1322	2029	2799	1468	1979	1853	1502	2007	1626	1350	1338	1808	2281	1142	1960	2318	1031	1849	1432	1255	1271	1523	1459	1197	1424	1528	1160	1322	1413
g6229	11829	10628	25306	11339	10981	18344	10859	8820	14275	8742	7053	11596	6955	14223	13728	9612	5379	11703	4210	6888	6406	9345	12799	5316	5796	6727	8272	6904	7084	7492	7981	8236	5107	5842	7778	6991
g6224	2107	1599	865	659	690	1614	1254	1836	1171	2512	2528	2085	3107	2499	616	3228	2745	1847	914	1996	1190	972	1459	936	1434	1712	1114	2341	3754	2978	1154	2659	2343	1997	2606	2049
g6225	168019	185741	188103	169691	157791	151217	137046	118718	143438	150948	139622	120164	123185	163068	176076	141314	131221	120200	171096	192777	203154	152980	157716	199116	148065	148148	187150	168611	130882	145597	184407	144573	154200	158685	156940	122568
g6226	3015	2086	2162	3067	1081	3668	4410	2339	3104	3150	2973	3692	3440	2814	1246	2525	2756	3083	2003	2438	2072	2418	2688	1585	2649	1731	2183	1823	3272	4396	1218	2605	4881	1845	2299	4655
g6227	1345	1250	1818	1642	1070	2299	1902	1296	2000	2007	2275	2650	2439	2045	1371	2673	2290	1896	1156	1709	1066	1441	2010	682	1555	1719	1017	1411	1868	1707	977	1780	1982	1319	1554	1870
g6220	68055	76380	56204	76212	90457	92851	84517	101356	104164	70353	116695	98353	99526	123208	85064	93061	102511	101916	69782	71591	72048	85770	82007	65676	90815	90449	64753	75118	88373	73199	82982	102644	112264	92894	107789	85706
g6221	1476	1051	1489	1662	1022	1863	2312	1113	1775	1428	2389	1908	2135	2005	1437	1669	2049	2057	1260	1319	1038	1275	1175	868	1445	1147	920	916	1370	2021	823	1243	2274	1038	1218	2135
g6222	1758	1429	846	656	675	1013	1073	1392	880	1310	1709	1979	2232	1720	832	1991	1582	1702	1053	1713	1001	1012	1238	880	1139	1952	963	1879	2378	1509	1084	1909	1865	1810	2028	1544
g6223	10820	12177	8880	7012	10435	7587	6558	7393	6926	8985	8720	6992	8446	6344	7785	7433	7191	6098	7714	10622	7691	8133	10250	6700	7123	9179	6916	9517	10674	5295	7047	8597	7937	8902	9180	6314
g15607	0	0	0	0	0	0	0	0	0	0	0	0	0	0	0	0	0	0	0	0	0	0	0	0	0	0	0	0	0	0	0	0	0	0	0	0
g23884	2455	1591	3516	3419	1442	3482	4171	1304	3144	2651	3059	2921	2627	2140	1775	3033	2556	2715	1692	1932	1779	1649	1716	1474	2046	1678	1668	1047	1577	2062	736	1282	2593	1147	1157	2208
g23885	140	248	127	159	84	307	267	328	246	191	249	327	389	247	95	320	478	279	172	105	113	207	165	105	221	109	161	105	218	268	125	183	370	173	157	375
g23886	30	28	22	87	91	105	73	77	56	51	132	96	66	145	38	192	136	132	16	32	13	36	51	14	22	43	46	67	66	49	37	44	50	74	78	137
g23887	396	368	348	578	299	565	548	357	439	553	458	512	578	563	388	516	565	525	156	161	93	161	188	123	143	182	163	40	177	369	52	130	300	84	154	441
g23880	1183	1019	1254	1428	982	1641	1657	811	1551	1020	1412	1625	1303	1559	1522	1351	1026	1575	312	307	216	323	311	215	397	331	198	191	292	638	287	297	670	348	390	613
g23881	3346	2487	3985	4322	2214	3969	5171	2043	3717	2695	3089	3432	2433	3481	3438	3284	3419	4037	2295	2137	2428	2686	2434	2508	2616	2188	2530	1751	1958	2744	1406	2146	4116	1876	2435	3541
g23882	436	137	182	238	59	573	592	220	381	443	700	598	657	570	74	765	554	627	83	135	186	237	258	143	313	203	252	105	344	687	152	171	629	102	139	692
g23883	546	376	409	588	132	658	1128	274	471	334	906	702	854	559	292	681	887	801	387	396	344	394	396	406	582	329	392	236	474	568	201	502	835	270	323	732
g23888	0	0	0	0	0	0	0	0	0	0	0	0	0	5	0	0	0	0	0	0	0	0	0	0	0	0	0	0	0	0	0	0	0	0	0	4
g23889	0	0	0	8	0	0	0	0	5	0	0	0	0	0	0	0	0	0	0	0	0	5	10	0	0	20	2	6	0	5	0	2	0	18	4	2
g22281	0	0	0	0	0	0	5	0	0	0	0	0	0	22	7	0	0	10	0	0	23	0	0	89	4	0	29	0	16	0	4	0	0	0	0	7
g22280	20	0	8	0	0	11	8	16	0	16	11	4	0	0	0	0	4	16	4	0	7	4	0	0	4	0	0	0	8	5	0	23	0	0	0	11
g22283	43441	27712	36428	42011	14871	56111	60085	31092	45388	47092	55507	66003	59025	57598	20209	54745	57361	64483	31512	37128	27910	34277	35577	21207	40191	32935	27802	26537	45683	65896	17592	42171	57176	25673	43583	58934
g22282	140	85	165	71	65	102	134	52	99	153	161	66	65	90	78	104	67	64	97	78	65	65	70	76	26	37	44	55	33	131	15	54	123	21	95	47
g22285	0	0	0	0	0	4	0	0	0	0	7	0	0	0	0	0	0	0	0	0	0	4	0	0	0	0	9	0	0	0	0	0	0	0	0	4
g22284	0	0	0	0	0	0	0	0	0	0	0	0	0	0	0	0	0	0	0	0	0	0	0	0	0	0	5	0	0	0	4	0	0	0	0	0
g22287	0	0	0	0	0	0	0	0	0	0	0	0	0	0	0	0	0	0	0	0	0	0	0	0	0	0	0	0	0	0	0	0	0	0	0	0
g22286	0	0	0	0	0	0	0	0	0	0	0	0	0	0	0	0	0	0	0	0	0	0	0	0	0	0	0	0	0	0	0	0	0	0	0	0
g22289	870	516	1132	957	297	1361	683	442	753	1611	1609	888	1478	1357	321	1481	1206	670	570	1084	539	530	758	552	506	681	436	562	1039	1488	399	664	823	421	736	748
g22288	0	0	0	0	0	0	0	0	0	0	0	0	0	0	0	0	0	0	0	0	0	0	0	0	0	0	0	0	0	0	0	0	0	0	0	0
g19276	0	0	0	0	0	4	0	4	4	0	0	0	0	0	0	0	4	0	0	0	0	0	0	0	0	0	0	0	0	0	0	8	0	0	0	0
g19277	8	0	5	0	0	22	13	12	3	15	12	5	19	13	0	0	4	11	0	0	0	15	3	0	0	3	4	4	5	5	4	0	12	0	8	36
g19274	424	609	301	114	360	183	159	396	164	588	489	386	612	440	272	572	676	297	0	0	0	0	0	0	0	0	0	0	0	19	0	0	16	0	0	12
g19275	4	0	3	0	0	8	0	11	0	0	0	4	0	0	0	4	0	4	0	0	0	0	0	0	0	0	0	0	0	0	0	8	0	0	0	4
g19272	0	0	0	0	0	0	0	32	0	22	0	0	0	0	0	0	0	0	0	0	0	0	0	0	0	0	0	0	0	12	4	5	0	0	0	12
g19273	208	166	119	214	24	450	207	272	210	158	535	196	484	529	78	616	346	300	77	148	134	186	235	90	282	237	168	140	590	475	93	449	413	124	196	467
g19270	0	0	0	2	0	4	0	12	0	4	0	0	0	0	0	0	3	2	0	10	0	0	0	0	0	0	0	8	0	5	0	0	0	0	0	7
g19271	933	855	1373	1523	962	967	947	579	980	998	458	455	727	449	1018	897	605	370	2175	1186	1306	1361	1005	1288	1120	1104	722	380	369	477	231	437	442	408	362	481
g19278	757	371	559	610	87	1418	999	668	831	785	1001	1190	1484	1214	369	1482	960	1198	242	550	438	752	959	412	732	583	472	527	1217	1052	270	835	909	501	630	1164
g19279	2681	3109	5653	4468	2588	3969	3965	1930	3536	2640	1724	3268	1888	1847	3588	2570	1790	2382	3161	3354	2231	3932	3590	2423	3109	3184	2391	1693	2040	1489	1557	2391	1895	1758	2180	1979
g22425	7	0	0	4	0	0	10	0	0	0	0	0	0	0	0	0	0	0	10	9	27	14	0	9	0	0	7	0	0	0	15	0	0	0	0	8
g22424	65	190	190	137	126	177	89	0	86	369	134	0	323	223	0	201	228	84	58	212	43	127	202	72	81	115	0	120	140	81	89	170	173	117	206	136
g22427	545	1024	1029	793	496	488	397	328	257	450	445	220	360	102	439	549	339	116	2482	1070	1114	775	648	1272	891	1220	591	143	255	412	103	226	192	114	235	149
g22426	494	717	754	1339	843	747	1410	491	918	739	275	420	384	337	669	838	282	388	802	697	680	470	363	629	448	663	648	238	364	343	197	287	771	169	299	412
g22421	5	14	0	6	0	11	23	12	16	0	0	0	0	0	0	5	7	21	0	0	14	18	14	39	10	0	113	8	11	12	6	18	16	47	19	15
g22420	23	15	4	19	12	0	4	0	3	37	12	4	15	8	0	23	4	7	7	40	18	0	19	0	12	5	4	13	8	8	3	0	12	0	5	12
g22423	127510	107029	149931	173913	104509	163657	169319	107667	172992	127526	160071	116645	117793	203185	98127	171685	159893	140454	144390	123887	132365	146102	135300	145069	158924	149357	139151	96606	120041	146084	93993	119347	152127	100395	145880	157495
g22422	6526	4743	3694	4999	3919	7657	8183	7679	6289	5710	11929	13215	10382	8891	3938	9065	10243	10665	4556	6287	3936	5689	6967	3759	7570	7502	4119	6932	12218	7478	3942	9044	8810	6600	8008	8178
g22429	476	423	468	398	291	285	226	129	171	279	196	96	315	129	252	203	240	55	1348	522	611	340	344	712	288	965	265	79	176	145	55	132	109	46	118	148
g22428	0	7	2	5	4	2	10	0	4	8	8	0	21	8	2	0	0	2	30	0	10	7	12	4	6	14	8	0	0	4	6	0	0	0	2	5
g25819	65	57	72	43	13	49	45	75	37	17	14	14	12	17	51	0	16	26	30	9	34	35	50	47	30	40	16	7	22	43	14	41	12	10	7	32
g25818	70	57	18	45	0	34	77	34	23	0	18	68	23	26	10	0	24	69	19	25	40	42	37	42	34	68	49	26	39	33	14	43	65	45	4	66
g25815	7604	6436	7518	6784	6181	6244	7156	5061	6011	7428	8135	8252	7237	5675	6589	6826	6706	6884	5902	7042	5281	6810	5937	4630	6215	6695	4946	6049	6810	5233	4255	6197	7274	5885	6347	5904
g25814	2058	1616	1191	1353	815	2049	2084	1783	1813	2321	3068	3686	3207	2599	1057	3062	2708	2903	1348	2198	1605	1664	1779	1057	1770	1786	1358	1641	3004	2520	1163	2404	2922	1744	2216	2388
g25817	1297	1455	1468	1193	826	930	1285	782	1133	568	618	970	578	522	902	359	347	564	773	903	913	660	600	716	576	546	729	553	493	454	418	451	385	363	356	595
g25816	2679	2498	3022	2871	2321	2626	2763	1584	2686	2091	1796	2419	1688	1938	2941	2340	1369	2352	2087	2295	2831	2166	2387	2696	1893	1975	2809	1700	1805	2003	2175	2023	2278	1777	2053	2201
g25811	3881	1917	3670	6161	2342	5087	9062	2340	5833	4773	3653	3896	5418	4452	3288	4853	3949	3618	2181	3719	3198	3625	4146	4464	3760	3394	5352	2455	2746	7965	1964	3108	8803	2319	3124	7420
g25810	168	129	110	96	38	305	228	212	213	195	643	410	393	361	70	612	289	340	190	306	159	190	209	80	180	191	158	244	421	432	134	247	488	149	357	380
g25813	107759	130831	96529	88768	109373	102578	88026	100591	93797	101129	117729	136850	104916	102423	83692	93688	86592	121566	97028	97828	78885	111193	96914	62245	99285	84289	66243	99771	114635	87884	75554	106742	95076	99871	107387	87784
g25812	2033	2795	2375	2246	3226	1543	1649	1642	1701	1487	1530	1696	1169	1030	2481	1240	1011	1481	2680	2404	2353	2740	2332	2060	1909	2208	1738	1897	1431	1216	1295	1342	1407	1380	1390	1087
g8369	12	0	10	35	9	12	9	0	0	0	0	0	0	3	0	0	0	0	58	11	217	103	15	229	38	0	102	0	0	0	0	0	0	4	13	3
g8368	20	0	3	11	0	6	95	5	19	0	0	5	0	0	6	4	0	13	3	0	7	0	0	19	13	10	10	0	4	0	5	4	0	9	6	7
g8363	0	0	2	8	10	0	0	0	13	3	26	33	16	12	32	0	24	6	0	4	8	9	4	0	4	0	6	0	0	4	25	9	8	18	45	18
g8362	0	0	0	2	0	0	0	0	0	0	0	0	0	0	0	0	0	1	0	0	0	0	0	0	5	0	0	0	0	0	0	0	0	0	0	2
g8361	1351	803	1506	1453	652	1610	1297	762	1145	1076	853	1808	1065	942	1223	1144	962	1201	1103	1473	973	1258	1314	726	1281	992	905	841	1360	1037	732	952	914	857	959	1089
g8360	10	16	25	12	4	18	8	4	10	0	0	0	0	0	0	0	0	0	199	11	676	313	0	508	21	0	500	8	0	0	10	0	0	0	0	6
g8367	12036	6890	13271	26056	14883	22047	47222	20548	37129	18822	15553	24317	25031	24231	26298	29398	28449	31448	13858	8501	10755	26459	19222	16559	29184	20066	25049	4083	10040	22687	5272	16801	32947	7037	16989	38748
g8366	2007	1535	1860	2803	3472	4737	4445	3084	5534	4372	3970	2727	5346	7150	4404	6842	5084	2318	1624	2151	2440	2457	3514	3224	2941	2659	3677	3021	3897	2428	2951	4396	2820	3067	4622	2568
g8365	85	218	337	19	2	93	114	193	274	53	104	375	92	235	320	282	213	251	199	198	75	239	98	47	119	119	158	3	139	94	93	145	194	113	168	94
g8364	7244	5417	10590	10736	5547	10882	11681	5197	10874	9137	6837	9022	6498	6715	9240	8060	7423	10337	6948	7442	6106	7467	7839	5748	7653	6598	6268	5202	6073	6336	4050	6077	9276	4907	5822	8420
g7298	375	293	297	380	158	390	673	452	418	486	830	720	775	670	238	705	850	744	207	562	293	353	486	163	465	387	334	445	750	686	319	468	654	412	444	683
g7299	4597	4415	4649	4567	3997	4931	6049	3557	4308	4315	5005	6090	4339	3649	4234	4399	3903	4709	4557	4863	3062	4521	4855	3259	4541	4946	3396	3599	4778	3806	2787	3755	4390	3395	3507	3735
g2807	8	0	8	0	0	0	0	0	0	0	20	4	0	0	0	0	0	0	0	0	0	6	0	14	0	0	0	0	0	0	0	16	4	0	0	17
g21068	6	22	0	16	0	11	4	21	4	7	10	21	0	6	20	35	8	16	0	0	0	5	0	0	0	0	6	0	0	17	4	0	0	0	0	2
g7293	0	4	0	0	0	4	0	20	0	32	0	8	0	12	0	0	0	0	0	0	0	6	12	0	0	0	0	10	4	11	0	7	3	4	4	8
g2044	77	43	85	39	10	121	106	27	92	192	112	78	247	133	62	320	123	89	23	79	74	50	75	48	108	80	84	84	74	225	30	112	137	95	88	220
g2045	4510	3480	4909	6527	3830	4752	7571	3100	6033	3671	2791	4427	3305	3507	5511	3706	2790	4799	4675	4445	5096	5238	4630	5350	4009	3871	5250	3176	3339	3166	3638	3121	4548	3321	3212	4072
g2046	928	464	743	1299	395	1575	2089	697	1296	1104	1365	1241	1620	1328	384	1431	1859	1336	675	1162	868	941	1314	840	1234	1119	1046	764	1242	2231	607	1287	2452	788	1343	2798
g2047	1083	954	1264	1279	938	1479	1869	801	1297	1276	1727	1663	1390	1259	1135	1355	1772	1570	1148	1264	767	1147	1248	812	1315	1346	1030	899	1262	1231	668	1058	1554	870	1157	1340
g2040	0	0	0	0	0	0	0	0	0	0	0	0	0	0	0	0	0	0	0	0	0	0	0	0	0	0	0	0	0	0	0	0	0	0	0	0
g2041	686	441	397	405	193	740	734	541	587	1071	1421	1040	1286	934	423	1483	920	1047	200	388	215	290	363	211	356	180	287	268	764	971	178	511	774	235	277	620
g2042	875	1676	555	1717	4121	1786	2179	4433	1580	1163	1694	1716	1658	2415	1048	1252	2035	2090	1401	1429	1735	2941	2567	2262	2941	3120	2430	1318	2037	2046	1572	3249	4738	2332	2319	3915
g2043	0	0	0	0	0	0	0	0	0	0	0	0	0	0	0	0	0	0	0	0	0	0	0	0	0	0	0	0	0	0	0	0	0	0	0	0
g2048	10	0	21	0	5	16	8	6	4	0	8	6	0	4	0	0	18	5	0	0	0	0	0	0	0	0	0	0	4	0	0	4	0	0	0	0
g2049	3	13	7	12	3	11	0	7	12	0	0	7	6	0	7	0	0	5	0	0	0	0	0	0	0	0	0	0	0	0	0	0	0	0	0	0
g9098	11511	8047	5569	3238	3371	6624	4363	10840	5108	6057	7892	8431	8550	9179	3839	8026	7183	6562	2983	8156	3846	3258	10362	2351	3567	5084	2789	7452	10222	7692	4384	11912	5317	5944	11748	5666
g9099	4	0	0	9	10	0	17	3	4	0	0	40	0	0	0	17	0	16	0	0	0	12	0	0	0	0	0	8	8	4	16	0	0	4	0	9
g21248	5	2	2	0	0	0	0	2	0	1	0	0	2	2	2	0	0	0	32	108	41	44	48	10	118	60	26	108	71	40	75	146	86	43	44	57
g21249	8	0	0	0	0	0	0	4	0	12	0	0	0	0	0	0	0	0	0	0	4	0	3	0	0	0	0	13	4	15	0	0	0	0	17	14
g21244	0	0	0	0	0	0	0	0	0	0	0	0	0	0	0	0	4	0	0	0	0	0	5	0	0	0	0	0	3	8	0	0	8	10	0	8
g9093	0	9	4	0	23	9	43	4	0	0	40	9	0	0	0	38	19	17	0	0	12	13	19	4	0	0	5	5	14	6	17	8	18	8	0	5
g21246	0	0	0	0	0	0	0	0	0	0	0	0	0	0	0	0	0	0	0	0	0	0	0	0	0	0	0	0	0	0	0	0	0	0	0	0
g9091	0	0	0	0	0	0	0	0	0	0	0	0	0	0	0	0	0	0	0	0	0	0	0	0	0	0	0	0	0	0	0	0	0	0	0	0
g21240	7753	7869	7644	8355	9280	8525	9754	8011	9226	6701	7417	9774	8686	8363	9953	8005	6881	10152	7872	8210	6820	10299	9298	6891	8173	9534	7050	7372	8060	6526	6983	9127	10889	8218	8398	8016
g9097	23034	18432	18352	7201	12666	11511	7314	639	10158	10413	9795	12300	9936	9495	11367	10108	8218	9088	9457	17671	10177	9224	683	6214	7610	10927	6541	12400	13805	7600	10031	1061	8065	10571	857	7023
g21242	551	537	907	734	603	956	754	526	1098	1156	695	603	1312	981	603	821	932	425	349	587	451	640	727	637	543	701	547	403	552	878	491	566	916	562	610	962
g9095	0	0	0	0	0	0	0	0	0	0	0	0	0	0	0	0	0	8	0	0	0	0	0	0	0	0	0	0	0	0	0	0	0	0	0	0
g9540	30	20	22	36	20	69	63	94	23	4	35	31	93	43	13	50	16	73	0	42	34	53	27	12	39	0	26	40	71	197	34	13	83	30	18	133
g9541	41	44	53	57	21	57	22	46	22	16	41	14	0	10	2	63	39	10	40	9	40	20	10	36	22	70	46	12	15	45	14	8	0	5	0	44
g9542	1668	633	392	586	63	1324	1693	989	928	653	1754	1479	2173	1591	427	1868	1421	1401	320	820	591	745	1102	501	804	576	714	1104	2543	3115	876	1646	1887	601	896	2566
g9543	39426	42958	53188	46742	47968	54884	42007	36258	53914	56397	47984	41163	56505	56457	46922	51651	47836	39011	39333	48051	38591	47008	47998	46442	46417	44157	51172	38237	39492	42613	39928	46342	55119	46507	47155	42368
g9544	701	620	618	610	546	576	910	349	586	364	664	659	469	474	607	334	638	461	164	178	110	137	156	94	135	193	108	114	94	267	96	114	277	84	87	237
g9545	3537	3380	3963	3817	3568	2886	3553	1631	2886	2367	2420	2228	1942	1741	3477	1914	1999	1591	1196	827	624	931	741	751	685	815	660	471	542	0	488	0	1108	365	473	748
g9546	329	340	326	271	281	349	207	268	393	406	305	172	362	212	176	369	306	148	359	347	314	287	283	247	166	301	161	206	326	185	104	265	282	238	155	221
g9547	318	98	117	178	18	246	356	109	214	181	329	349	477	372	103	564	322	331	66	296	107	178	207	84	233	175	183	262	195	516	137	313	535	95	282	489
g24395	193	219	356	197	231	291	192	169	293	212	232	299	249	199	153	256	177	223	168	216	186	235	209	97	240	216	214	163	184	152	80	206	220	154	197	239
g9549	6748	5072	5148	4829	3668	7868	6699	5579	6210	8072	10330	10093	10041	9289	4084	9521	9212	8271	4892	6506	4388	5432	6460	4411	6324	6828	4235	6238	9484	9487	4528	8300	7947	5938	7657	8264
g24397	0	0	0	0	0	0	0	0	6	0	0	4	24	14	0	0	0	0	0	0	0	0	0	0	0	0	6	0	0	0	0	3	0	3	0	0
g24396	703	400	527	804	318	1041	1253	528	677	567	979	1230	1032	690	456	946	865	1041	361	573	354	486	408	272	289	316	372	295	616	672	255	398	644	271	311	794
g24391	43	6	36	24	6	62	44	15	69	54	43	63	78	41	24	46	9	31	0	0	0	0	0	0	0	0	0	0	0	3	0	0	0	0	0	5
g24390	0	0	0	0	0	0	0	0	0	0	0	0	0	0	0	0	0	0	0	0	0	0	0	0	0	0	0	0	0	0	0	0	0	0	0	0
g24393	319	220	50	8	38	43	5	47	26	112	113	172	110	137	92	134	50	62	34	30	20	27	9	18	45	46	63	39	49	49	82	38	22	40	69	42
g24392	0	0	0	0	0	0	0	8	0	0	0	0	18	0	0	0	0	0	0	0	0	0	0	0	0	0	0	0	0	0	0	0	0	0	0	6
g6214	354	315	362	247	258	289	369	178	323	392	297	278	234	244	247	210	199	209	233	341	222	195	347	148	268	205	192	208	325	218	183	258	222	192	306	227
g3797	2284	4318	4709	3194	3673	2364	1660	1747	1839	2599	2302	763	2024	1064	2678	2117	2192	449	7677	3847	3569	3016	2870	4220	3725	5592	2075	1237	1611	1261	859	1305	1204	875	1105	840
g3796	16070	13555	10260	11355	11579	19411	15439	18993	16575	21286	25497	29970	25056	25895	12180	21788	22512	23220	13548	15906	10684	14546	15471	7158	16861	16596	9337	16821	26250	23790	14303	22810	21596	16091	20050	19217
g3795	10	8	27	17	5	22	0	251	4	5	25	29	16	25	24	34	27	19	0	4	0	0	60	0	64	0	12	13	60	96	46	39	4	6	8	222
g3794	0	2	0	0	0	11	0	21	0	0	4	0	0	0	0	0	6	4	0	0	0	0	0	0	0	0	3	0	0	9	8	2	0	7	0	19
g3793	22553	23409	21529	19262	26689	24817	20360	20749	22966	25775	28208	31355	26018	20462	22628	20301	21163	23584	23467	27874	18155	24843	26077	15184	23289	25544	15301	22015	25774	15992	16689	24889	24967	21436	21625	19498
g3792	5734	5863	9619	5680	5182	6494	6474	3753	6018	7408	5661	6101	5831	3448	6079	6033	4535	4984	4776	6536	3760	5233	6055	3593	4295	4818	4151	4896	5378	2664	3158	4419	4955	4127	4424	3589
g3791	14820	11395	12479	10446	7676	12972	15968	9689	12598	10338	11846	17446	10290	11923	9595	12914	13070	14572	7577	12534	8873	9891	10094	6650	9156	9675	8109	11586	9913	12704	4646	10911	12584	8524	10572	15074
g3790	0	0	0	0	0	0	0	0	0	0	0	0	0	0	0	0	0	0	0	0	0	0	0	0	0	0	0	0	0	0	0	0	0	0	0	0
g3799	199	63	77	117	27	191	249	117	144	80	256	229	324	230	30	342	193	126	53	73	111	110	186	74	157	183	142	89	226	323	25	114	528	80	78	356
g3798	5185	5902	4673	1646	6110	4721	1326	4900	3801	4890	4807	4142	5204	4435	3590	5545	5730	4263	1455	6112	2920	3412	4773	2788	2727	3698	2838	4974	5081	3071	3798	4982	3055	4888	5541	2297
g6332	0	0	0	0	0	0	0	0	0	0	0	0	0	0	0	0	0	0	0	0	0	0	0	0	0	0	0	0	0	0	0	0	0	0	0	0
g6333	0	0	0	0	0	0	0	0	0	0	0	0	0	0	0	4	0	9	0	0	0	0	0	0	0	0	0	0	0	0	0	0	0	0	0	3
g6212	0	0	0	0	0	0	0	0	0	0	0	0	0	0	0	0	0	0	0	0	0	0	0	0	0	0	0	0	0	0	0	0	0	0	0	2
g10534	55	32	58	138	37	104	202	45	113	118	83	65	211	77	32	117	141	132	89	54	86	125	54	155	191	32	88	71	48	315	18	70	246	107	78	406
g10535	2130	4487	2379	690	5057	2756	1466	6051	3445	5079	6157	3972	5907	5668	1949	7641	4433	3005	2778	2935	2102	2247	3609	1561	3432	4881	2920	2840	4805	2682	1817	3279	2778	3817	4018	2497
g10532	0	0	0	0	0	0	0	0	0	0	0	0	0	0	0	0	0	0	0	0	0	0	0	0	0	0	0	0	0	0	0	0	0	0	0	0
g6337	89	72	95	73	48	142	153	89	110	90	98	136	72	48	85	69	103	174	70	135	54	100	37	30	62	119	40	67	124	73	72	70	113	28	74	52
g10530	1042	2722	1605	3155	3282	2362	3507	3728	3089	1406	2446	4666	1868	4261	9901	3281	3183	10611	2239	1896	1357	3590	2665	2207	4164	3024	5728	3791	2908	2923	6802	4629	5080	8081	6534	6371
g6335	0	18	6	47	6	15	87	0	6	18	50	45	10	19	10	0	35	56	0	0	20	0	38	0	47	24	32	16	5	44	16	35	24	53	52	87
g25048	9	12	0	0	0	0	0	4	2	0	0	0	0	0	0	0	0	0	0	0	0	0	0	0	0	0	0	0	0	0	0	0	0	0	0	2
g25049	0	0	4	0	0	0	3	3	0	0	0	4	0	0	2	0	4	0	4	2	0	2	0	6	0	0	0	0	0	2	0	4	6	0	0	8
g4079	18	10	14	31	8	30	63	4	53	23	14	20	8	26	8	4	0	21	83	42	121	64	55	43	45	0	38	33	38	107	27	41	86	30	24	104
g4078	1513	1080	978	1229	491	2286	2677	1519	1338	2035	2693	3477	3080	2178	932	3050	3140	3371	1086	1165	1179	1259	1488	1134	1573	1607	1041	1037	1859	2107	647	1978	2576	1083	1868	2541
g4077	6294	5506	5419	3224	2547	10102	3944	5544	5494	18680	13914	11227	26606	13160	3773	22233	13526	8271	2761	10288	3251	3346	6950	2345	4174	5554	3049	7948	14486	12987	4091	9793	8628	6055	8724	7591
g25043	605	721	738	818	809	786	1131	768	1083	511	637	685	754	951	874	747	567	780	402	402	685	654	558	556	620	496	752	403	369	446	434	557	388	525	681	560
g4075	351	206	361	267	396	261	148	243	274	434	199	0	189	111	176	309	244	112	522	327	273	371	308	415	299	419	250	130	228	5	254	177	142	179	172	4
g4074	4	0	0	0	0	4	0	0	0	0	0	0	0	0	0	0	0	0	0	0	0	0	0	0	0	0	0	0	0	0	0	0	0	0	0	4
g4073	38	9	22	26	0	31	61	86	43	64	70	82	72	41	40	100	232	248	15	16	15	51	28	26	127	70	81	33	159	67	21	75	48	26	158	103
g25047	4	0	0	4	0	4	16	0	0	0	0	0	0	0	0	0	0	0	4	16	0	0	4	0	0	0	0	0	0	28	0	0	20	0	0	16
g4071	37	16	22	50	27	117	32	37	119	162	62	188	124	128	24	197	174	118	15	52	26	12	52	38	75	15	28	68	233	112	23	124	36	32	162	39
g25045	13228	13369	13130	11616	12014	13799	14137	11892	11739	14730	16125	22639	14669	11876	12906	14487	13489	18383	12057	13621	11804	13546	14798	10410	13182	13570	10435	10558	16569	11365	7324	13190	14919	9872	12680	12144
g2516	0	0	0	1	0	0	0	0	0	0	0	3	0	0	0	0	0	0	0	4	6	0	0	0	0	0	0	2	0	8	0	0	0	0	0	3
g5308	4	0	0	0	23	13	0	59	0	0	4	0	0	6	13	9	25	0	0	0	8	9	27	0	4	0	4	0	0	36	54	0	0	18	27	48
g7741	0	0	0	0	0	0	0	0	0	0	0	0	0	0	4	0	0	0	0	0	0	0	0	0	0	0	0	0	0	0	0	0	0	0	0	0
g5306	0	0	0	0	0	0	0	0	0	0	0	0	0	0	0	0	0	0	0	0	0	0	0	0	0	0	0	0	0	0	0	0	0	0	0	0
g5307	0	0	0	0	0	0	0	0	0	0	0	0	0	0	0	0	0	0	16	0	0	0	0	0	0	0	0	0	0	0	10	0	0	0	0	0
g5304	768	463	428	548	133	965	773	477	458	467	736	1117	706	935	177	1024	1076	635	361	451	244	525	524	224	667	339	333	476	656	1291	220	703	824	336	546	864
g5305	12	0	0	0	0	0	4	20	0	0	24	4	4	8	0	32	8	0	0	0	0	0	9	0	0	0	0	13	0	12	0	0	12	7	0	28
g5302	75	44	8	3	64	32	24	56	6	12	35	55	42	137	141	65	117	94	34	63	46	87	69	199	52	24	104	268	133	69	512	171	179	358	190	97
g7742	0	0	0	0	0	0	0	0	0	0	0	0	0	0	0	0	0	0	0	0	0	0	0	0	0	0	0	0	0	0	0	0	0	0	0	0
g5300	0	0	0	0	0	0	0	0	0	0	0	0	0	0	0	0	0	0	0	0	0	0	0	0	0	0	0	0	0	0	0	0	0	0	0	0
g5301	6973	2724	10131	11126	3242	18946	11724	4221	11781	20920	15105	10201	26381	18406	4737	19418	15706	9058	1756	5970	2776	2864	9512	2756	4272	4029	3626	1373	6318	12819	1082	7171	14059	1886	6282	12467
g7743	0	0	0	0	0	0	0	0	0	0	0	0	0	0	0	0	0	0	0	0	8	4	0	0	8	0	0	4	0	0	0	0	17	0	0	5
g7744	0	0	0	0	0	0	0	0	0	0	0	0	0	0	0	0	0	0	0	0	0	0	0	0	0	0	0	2	0	0	0	0	0	0	0	0
g7745	0	0	0	0	0	0	0	0	0	4	0	0	4	0	0	0	0	0	0	4	4	6	2	5	2	0	0	0	4	0	0	0	0	0	0	0
g7746	219	202	214	227	87	284	268	191	168	78	275	200	167	293	172	256	243	337	254	168	171	230	150	203	277	145	334	171	223	274	240	243	387	241	278	349
g7747	4	0	6	0	0	0	10	3	0	0	0	16	6	0	0	8	0	0	0	0	6	4	0	0	0	0	0	0	8	0	0	4	6	0	0	0
g24805	0	0	0	0	0	0	0	0	0	0	0	0	0	0	0	0	0	0	0	0	0	0	0	0	0	0	0	0	0	0	0	0	4	0	0	0
g24804	7878	7782	8436	5301	6772	5859	4961	5171	4970	4719	5427	5615	2966	6864	6073	4635	6566	5575	4092	3008	2785	3006	2389	2743	2371	2365	2514	2344	2608	3321	2409	2215	2121	2177	2592	3005
g24807	0	0	0	0	0	0	0	0	0	0	0	0	0	0	0	0	0	0	0	0	0	0	0	0	0	0	0	0	0	0	0	0	0	0	0	0
g24806	0	0	0	0	0	0	0	0	0	0	0	0	0	0	0	0	0	0	0	0	0	0	0	0	0	0	0	0	0	0	0	0	0	0	0	0
g24801	0	0	0	0	0	0	0	0	0	0	0	3	0	1	0	0	0	0	0	0	0	0	0	0	0	0	0	0	0	1	0	0	0	0	0	0
g24800	0	0	0	0	0	2	0	0	0	0	0	12	0	0	0	0	0	0	0	0	20	0	0	0	0	0	0	0	5	0	0	9	0	4	0	0
g24803	8708	7590	10468	10265	6670	10614	11046	6777	10042	9771	8748	12115	9602	9061	9381	9977	9813	11263	1612	1709	1269	2096	1842	1450	1941	1500	1395	1377	1824	2994	1532	1791	2706	1797	2005	3048
g24802	0	0	0	0	0	0	0	0	0	0	0	3	0	4	0	0	0	0	0	0	0	0	1	2	0	0	0	0	0	2	0	2	0	3	0	3
g24809	0	0	0	0	0	0	0	0	0	0	0	0	0	0	0	0	0	0	0	0	0	0	0	0	0	0	0	0	0	0	0	0	0	0	0	0
g24808	0	0	0	0	0	0	0	0	0	0	0	0	0	0	0	0	0	0	0	0	0	0	0	0	0	0	0	0	0	0	0	0	0	0	0	0
g2828	312675	272941	102813	61622	192337	99508	65681	211588	92116	190207	206050	241814	180420	259844	192518	171738	187691	197688	96904	214374	169065	126790	166085	119239	105165	153678	139224	346071	330280	218980	279094	304051	182305	319466	312379	166525
g2829	82	38	53	16	30	82	114	62	69	103	98	86	195	151	0	172	110	67	66	63	79	96	53	53	51	68	139	34	141	167	18	90	72	113	80	93
g2822	4562	3608	5221	5682	3815	5180	6189	3196	5026	4633	5147	5100	5067	4094	5135	4583	4887	4853	4719	4846	4120	5022	4887	4171	4850	4659	4340	3693	4109	4204	3133	3660	6103	4044	4106	4658
g2823	2144	1803	1554	1940	1031	2255	2494	1712	2012	2139	2411	2708	2915	2155	1213	2731	2644	2413	1349	1777	1424	1999	1895	1247	1741	2021	1557	1441	2477	2633	948	2180	2287	1653	1830	2424
g2820	0	3	0	0	0	0	0	0	0	0	0	0	0	0	0	0	0	0	0	0	0	0	0	0	0	0	0	0	0	0	0	0	0	0	0	0
g2821	844	618	457	687	166	1033	853	803	732	610	1404	965	1382	1104	324	1124	1159	794	476	551	514	590	877	423	795	802	431	683	1343	1400	411	991	1082	626	919	1238
g2826	9479	2391	8253	5254	2225	3624	9451	3850	4909	4929	4489	4635	3172	3951	4033	4224	6707	7631	3377	2762	5423	2929	2073	5773	4719	3384	10422	3973	3445	5869	2473	3027	2487	3273	4316	9159
g2827	454	448	1057	647	360	1046	997	482	1031	1493	662	273	1070	817	353	1212	865	305	453	917	364	493	546	360	814	1148	718	426	660	510	381	578	959	658	693	878
g2824	13521	12200	9585	13114	10693	11088	13552	9411	10619	11189	15474	15475	9614	11028	6326	8664	13364	11275	13771	10856	17776	11889	10041	13572	11943	9707	11333	9928	11291	8654	5336	8455	7906	8324	9868	8454
g2825	1277	905	1059	1293	888	1161	1163	933	1453	1143	1752	1134	1405	1400	1005	1304	1691	1296	1190	1037	1408	1188	998	1103	1162	1342	940	1500	1168	1605	1047	1132	1299	1142	1273	1263
g11715	129	154	67	120	74	84	144	70	67	134	333	231	126	188	174	82	171	324	967	575	1700	932	350	1725	505	671	1145	588	653	379	580	724	735	915	693	647
g11714	426	295	552	630	405	482	684	183	489	323	329	275	232	160	357	277	327	434	524	277	1014	437	141	691	360	219	617	194	139	484	172	194	381	217	179	336
g11717	2026	1514	2524	3111	1229	2651	3477	1392	2720	1758	2283	2294	2251	2222	1579	2086	2456	2445	1838	1645	1318	1888	1762	1236	2137	1784	1726	1109	1266	2485	908	1435	3170	1010	1395	2722
g11716	1633	1373	2105	1924	965	1904	1854	1089	1564	1907	1842	1495	1657	1357	820	1749	1467	1227	1328	1567	1148	1312	1310	1085	1296	1222	954	808	1106	1390	613	1160	1746	767	1106	1244
g11711	20	25	11	18	14	22	30	0	0	0	67	39	0	66	48	56	34	47	0	0	44	12	4	121	17	8	14	0	0	0	0	8	18	0	0	12
g11710	1745	1335	1700	2295	1274	2357	2611	1853	2416	1418	2562	2686	2047	2692	1654	1908	3050	2885	1455	1441	996	1986	1618	967	2065	1234	997	1471	1796	2087	1231	1788	2320	1607	1811	2522
g1559	112	42	12	15	9	30	40	67	16	26	69	31	105	61	27	51	52	68	71	93	30	32	28	36	22	0	54	43	102	82	16	43	72	0	16	107
g1558	314	277	278	261	234	235	272	189	291	232	216	328	284	447	318	398	376	387	63	387	94	117	98	51	139	168	80	127	182	257	102	203	205	125	164	208
g1557	1737	1843	2083	1729	1205	1929	2218	1168	2019	1633	1311	1621	1816	1526	1190	1519	1112	1549	1975	1855	1937	2091	2061	2135	2216	2052	2293	1460	1765	2038	1387	1625	2669	1339	1716	2761
g1556	5866	5504	7490	6998	4679	8820	7388	5963	8163	8209	8256	7156	7836	7475	7046	9806	8505	8981	6537	7100	6374	6776	6477	5786	7111	6515	6515	6323	7246	6842	5654	6955	9319	6459	7766	7826
g1555	651	318	425	316	173	709	554	554	456	881	856	729	1004	932	148	1083	854	750	493	550	396	497	722	279	543	652	487	537	1077	1067	355	629	1101	547	679	1060
g1554	0	0	6	0	0	10	24	0	0	0	10	0	0	5	0	0	7	0	0	0	0	0	0	0	0	0	0	0	0	0	0	0	0	0	0	0
g1553	0	0	0	0	0	0	0	0	0	0	0	0	0	0	0	0	0	0	0	0	0	0	0	0	0	0	0	0	0	0	0	0	0	0	0	0
g11718	109	111	98	272	225	500	413	292	269	356	260	560	433	305	378	347	184	436	43	52	44	156	257	150	108	98	111	104	144	319	95	283	295	103	231	307
g1551	53	75	28	43	30	112	40	41	68	145	155	52	183	136	32	153	150	97	75	64	156	80	42	138	81	14	81	59	64	60	42	109	95	88	113	118
g1550	234	140	111	127	32	353	398	289	166	143	628	503	634	490	72	441	397	410	98	260	188	300	200	81	152	223	215	157	400	580	149	340	630	133	285	612
g17719	8	0	0	0	0	0	0	0	0	0	0	0	0	0	0	0	0	4	0	0	4	0	0	0	0	0	4	0	0	4	0	0	4	0	0	12
g17718	22	54	30	28	28	53	4	28	13	48	28	8	38	29	39	36	0	4	35	17	4	12	15	17	38	30	19	20	0	33	4	17	11	6	4	4
g17717	16	0	0	4	0	4	0	0	0	0	0	0	0	0	0	0	0	0	67	24	105	25	16	43	4	11	61	10	0	11	0	0	4	0	0	0
g17716	0	0	0	0	0	0	0	8	0	0	0	0	0	0	0	0	0	0	0	0	0	0	0	0	0	0	0	0	0	4	0	0	0	0	0	0
g17715	3876	5411	4216	6073	4226	5090	5758	3722	4679	3583	5432	8698	3226	9486	14773	4771	6058	15552	6465	5542	9376	8342	6503	9012	5656	5050	7149	9747	6161	5277	11367	8354	7397	11544	8904	8703
g17714	905	618	566	511	207	1188	827	854	752	871	1497	1523	2072	1070	502	1825	1312	1491	529	822	735	738	1023	594	863	1058	633	846	1881	1799	603	1266	1884	769	1053	1534
g17713	1363	789	782	1032	332	1606	1683	957	1262	1010	1694	1936	2072	1672	546	1448	1712	1586	951	1301	905	1280	1121	765	1019	1398	983	926	1813	1917	565	1599	2137	649	1088	2049
g17712	754	726	333	809	1149	1059	994	1476	876	929	2100	2948	2094	2042	1323	1248	1357	2076	840	900	759	1757	1593	1105	1549	1968	803	2111	2475	929	1622	3305	1936	2216	2095	1206
g17711	452	277	545	710	489	742	865	369	764	376	330	662	230	437	808	527	342	630	215	303	406	458	615	237	465	483	597	595	478	498	513	505	290	645	553	539
g17710	0	0	4	4	0	0	0	3	0	0	0	0	12	0	0	0	0	0	0	0	4	4	0	8	0	0	0	0	0	0	11	4	0	0	0	0
g6028	61	20	18	21	47	36	21	8	19	27	47	38	75	60	22	56	11	29	44	8	35	24	14	32	4	8	5	19	42	20	11	27	8	16	16	31
g6029	8	0	0	0	0	0	0	0	1	0	3	0	8	0	0	0	1	0	0	4	0	0	0	0	3	0	0	2	1	1	0	0	0	0	0	0
g6026	2131	1959	3528	2831	1626	3188	3891	1566	3187	2614	2237	3062	2311	2321	3055	2739	2118	2964	2333	2289	1483	2425	2339	1854	2415	2000	2132	1303	1721	1974	1103	1605	2169	1165	1944	2285
g6027	253	144	410	334	186	525	477	249	376	349	216	335	360	401	441	391	303	342	149	229	251	342	191	254	317	363	249	99	194	236	164	201	324	158	133	389
g6024	47	35	42	76	30	62	77	55	13	53	99	80	86	62	44	39	80	29	42	44	24	61	21	26	54	0	14	35	54	45	14	37	53	18	60	55
g6025	216	258	404	333	123	364	329	180	350	365	346	308	260	320	129	455	170	311	166	259	179	257	266	183	267	245	178	146	186	281	161	190	251	133	197	319
g6022	341	325	524	517	316	542	546	224	419	374	450	372	484	399	458	558	414	335	317	364	463	421	340	402	386	256	490	189	367	421	206	268	370	303	251	393
g6023	395	283	502	420	203	501	652	355	517	646	571	644	580	474	319	549	636	472	273	419	258	334	392	248	395	340	291	207	359	543	161	460	526	229	307	544
g6020	843	956	1289	1207	831	1584	1720	700	1417	1255	1052	1290	1450	1065	1033	1161	874	1119	916	1047	871	980	952	812	947	1064	950	633	895	968	511	767	992	646	896	1063
g6021	342	273	336	324	191	332	331	183	354	447	276	295	281	361	256	265	229	248	236	209	235	213	343	170	183	227	351	115	203	268	89	185	250	126	170	374
g478	33	13	14	15	15	16	0	6	8	8	22	12	24	10	14	22	31	11	37	22	23	22	37	49	27	6	13	12	0	14	18	6	4	20	10	27
g479	0	0	0	0	0	0	0	0	0	0	0	0	0	18	0	0	63	0	78	55	152	131	65	90	39	21	165	21	7	9	37	4	8	32	12	16
g470	12	2	30	19	2	17	2	1	3	7	31	45	10	22	3	2	9	8	14	16	25	19	16	10	18	3	19	15	32	21	8	23	32	12	4	15
g471	14373	13563	18424	19726	13897	17838	18188	10553	18223	14562	15294	19034	14608	13466	15469	14660	11982	20711	26830	25052	24302	30212	25331	22922	24073	22551	22077	22096	20250	19673	18554	22934	29289	23916	23040	25384
g472	126	94	55	122	80	141	160	61	81	79	156	105	90	120	71	57	130	96	11	71	12	54	56	4	57	47	34	5	16	178	11	16	155	32	25	155
g473	611	473	367	452	257	689	696	438	433	378	728	1057	880	892	483	356	614	597	1049	694	660	1005	953	489	827	591	315	899	1173	639	571	2040	1188	523	657	765
g474	2032	1710	1863	1907	952	2109	2196	1391	1831	1922	2754	2397	2823	1578	1111	2713	2499	2076	5307	9039	3970	5277	7343	3769	5992	7053	4191	4961	6505	5151	3110	5677	6628	4860	5665	5469
g475	12	21	35	46	12	40	42	32	35	29	18	19	19	41	0	36	27	15	96	79	232	114	114	160	64	76	181	40	30	27	23	18	45	29	20	48
g476	0	0	0	0	0	0	0	0	0	3	0	0	0	0	0	12	0	4	0	6	0	0	2	0	2	0	0	0	0	0	0	0	0	0	0	3
g477	75	26	39	152	30	54	36	0	26	0	13	13	0	38	28	15	8	18	534	26	1449	325	38	922	34	0	897	8	0	7	0	0	0	0	0	7
g16398	4494	4556	5415	4598	3627	4443	4651	3228	4086	5453	4184	5262	4783	3844	4450	3851	4255	4579	3534	4250	3109	3904	4492	2523	3699	3919	3007	3471	4223	3419	2921	3852	3795	3289	3410	3666
g16399	1168	914	1090	994	589	1481	1216	1048	1055	1341	1273	1448	1680	1466	822	1516	1747	1437	635	1064	962	800	1319	680	942	1019	637	1054	1616	1675	857	1142	1415	1035	1438	1602
g16394	6754	7368	6628	9389	9805	7555	8755	8440	8430	6794	11537	8212	9463	11205	10758	8253	11512	12011	7900	7105	9901	10430	8648	10800	9400	8108	9043	7375	7865	6057	9381	9349	10325	10473	10520	9258
g16395	863	780	1322	1204	718	1025	1231	630	1028	913	684	768	851	739	1121	783	734	890	888	857	688	883	1026	720	832	909	783	535	641	633	532	632	980	712	664	640
g16396	71	35	27	14	0	114	57	67	40	60	58	113	152	68	17	23	112	107	13	24	32	60	60	4	34	114	49	32	88	105	21	45	91	16	55	111
g16397	5032	4649	5571	6208	3901	6360	7326	3844	5977	5879	6623	5860	6689	5130	3827	5670	5420	5575	4244	5902	4452	5500	5335	4076	5876	5592	4756	4211	5789	5627	3523	4994	7040	4662	5265	6420
g16390	0	0	0	0	0	0	0	0	0	0	0	0	0	0	0	0	0	0	0	0	0	0	0	0	0	0	0	0	0	0	0	0	0	0	0	0
g16391	0	8	0	0	21	16	10	0	0	0	0	4	0	8	0	0	0	4	0	21	4	15	3	8	2	0	28	12	0	6	8	8	0	0	0	0
g16392	4896	3055	7180	8095	2853	6494	4824	2376	4217	5503	11526	4525	5229	14894	5731	5730	11368	6080	1756	4608	2869	3354	3657	3263	3522	2585	2663	4729	3681	6531	4394	4167	6789	5179	4926	5862
g16393	501	456	257	346	193	957	978	642	517	396	680	892	982	742	317	774	940	927	276	672	359	624	726	243	691	272	351	511	977	1022	387	730	547	446	607	1062
g18259	2268	1568	1977	2355	1131	2669	2924	1849	2690	2177	1956	3020	2267	2287	1156	2332	2376	2341	1517	1688	1422	2019	2320	1138	2167	1888	1793	1619	2365	3175	1298	2434	2598	1579	1997	3107
g18258	4134	3944	5523	5387	4427	4826	5049	2784	4458	4099	2689	4110	3301	2900	4112	2721	3060	3247	4438	3846	3696	4443	4426	3301	3967	3809	3335	3134	3028	3544	2698	3275	3612	3085	3319	3492
g23718	0	0	0	0	11	0	0	0	0	0	0	4	0	0	0	0	0	0	15	4	0	0	4	0	0	3	0	0	0	4	0	0	0	5	0	0
g23719	11	0	0	0	12	4	16	14	10	14	0	19	14	11	0	0	0	7	182	155	209	159	164	88	182	239	124	159	208	161	131	168	102	216	230	146
g12679	980	786	637	666	283	1097	1196	840	870	1275	1273	1512	1855	1077	426	1256	1483	1235	577	848	698	802	918	503	1058	936	590	695	1598	1675	469	1116	1642	682	948	1502
g12678	1717	1582	1923	1581	1609	1882	1561	1178	1725	2005	1764	1541	1701	1432	1233	1934	1868	1284	1532	1597	1052	1570	1753	1109	1818	1402	1192	1327	2010	1504	956	1672	1588	1255	1286	1454
g12677	321	329	523	309	208	455	367	384	338	558	943	789	1012	506	126	722	582	578	301	378	272	241	350	203	387	228	196	195	465	534	65	358	550	171	380	500
g18252	1141	1203	1316	1447	1308	1625	1760	1341	2030	1021	1827	1897	1654	1687	1974	1530	1702	2201	1168	1522	1072	1850	1404	1164	1716	1492	1130	1348	1349	1284	1361	1586	2270	1542	1415	1640
[truncated: 24,131 more rows]

## Sheet: FPKM counts
gene_id	L3_M_B_R1	L3_M_B_R2	L3_M_B_R3	L2_M_B_R1	L2_M_B_R2	L2_M_B_R3	L1_M_B_R1	L1_M_B_R2	L1_M_B_R3	L3_F_B_R1	L3_F_B_R2	L3_F_B_R3	L2_F_B_R1	L2_F_B_R2	L2_F_B_R3	L1_F_B_R1	L1_F_B_R2	L1_F_B_R3	L3_M_S_R1	L3_M_S_R2	L3_M_S_R3	L2_M_S_R1	L2_M_S_R2	L2_M_S_R3	L1_M_S_R1	L1_M_S_R2	L1_M_S_R3	L3_F_S_R1	L3_F_S_R2	L3_F_S_R3	L2_F_S_R1	L2_F_S_R2	L2_F_S_R3	L1_F_S_R1	L1_F_S_R2	L1_F_S_R3
g1	0	0	0	0	0	0	0	0	0	0	0	0	0	0	0	0	0	0	0	0	0	0	0	0	0	0	0	0	0	0	0	0	0	0	0	0
g10	0	0	0	0	0	0	0	0	0	0	0	0	0	0	0	0	0	0	0	0	0	0	0	0	0	0	0	0	0	0	0	0	0	0	0	0
g100	2.031689	2.113598	3.78408	2.604366	2.291406	2.138504	2.982408	1.77847	2.220321	2.243294	1.671073	2.580818	1.37452	0.73147	2.679254	1.786025	1.326953	1.839123	2.927531	2.274227	2.459646	3.090016	2.547508	1.959046	2.270001	2.375911	2.306657	0.941186	1.468588	0.756688	0.993372	0.960045	1.717087	1.203996	1.25372	1.178328
g1000	1.219756	2.690434	2.278584	2.477643	2.03352	1.584853	1.087932	1.245239	1.035757	2.419218	2.521805	0.779361	1.902127	0.844847	2.023129	2.136963	1.952023	0.47603	1.621713	1.501117	1.16407	0.700484	1.185079	1.894192	0.724534	2.055306	1.01378	0.464167	0.546109	0.512399	0.393405	0.396863	0.598274	0.459298	0.374431	0.352947
g10000	0	0	0	0.01175	0	0.044522	0.098098	0	0	0	0.022001	0.021121	0	0.042002	0	0	0	0	0	0.02607	0	0.017726	0.024647	0	0	0	0	0.043456	0.015874	0.053628	0	0.017726	0.017746	0.023353	0	0.066827
g10001	0	0	0	0	0	0	0	0	0	0	0	0	0	0	0	0	0	0	0	0	0	0.043549	0	0	0	0	0	0	0	0	0	0	0	0	0	0
g10002	0	0	0	0	0	0.059869	0	0.073806	0	0	0	0.078493	0	0	0	0	0	0	0	0	0.02541	0.019815	0	0.026302	0.05203	0	0	0	0	0	0.017944	0	0.072469	0	0	0.090554
g10003	13.334438	10.753939	33.907036	25.803247	12.155507	19.293011	22.083324	7.984413	18.172686	12.304019	10.662995	10.624434	12.217063	5.543954	10.391223	9.601033	7.829036	8.021993	16.301035	16.927536	14.018627	19.204916	13.124928	11.640438	13.225667	14.865126	11.728569	5.013834	6.425275	5.298552	3.886873	5.789459	12.977851	4.59705	5.35654	8.616709
g10004	6.096048	3.613901	8.517138	8.255041	2.460818	9.659303	13.093139	4.360567	8.193392	8.976439	7.296588	9.559109	9.950225	6.167429	3.031352	8.891051	8.757223	9.284945	6.663917	8.176318	4.49721	6.260919	7.084429	3.96355	6.463342	4.66903	5.138598	2.336988	4.667823	7.255319	1.35628	4.539237	10.829388	2.547254	3.864964	8.516551
g10005	0	0	0	0.036334	0.058771	0	0	0	0	0.039985	0	0	0	0	0	0	0	0	0	0	0	0	0	0	0	0	0	0.037967	0	0	0	0	0	0	0	0
g10006	0	0	0	0	0	0	0	0	0	0	0	0	0	0	0	0	0	0	0	0.026483	0.265215	0	0	0	0	0	0.058325	0	0	0	0	0	0	0	0	0
g10007	12.151136	8.807806	17.331573	21.684523	7.831199	16.301317	25.352428	8.406566	16.036615	8.787564	12.26286	11.388244	8.455152	13.377211	15.679106	9.367257	12.964085	15.777655	15.11004	12.545317	16.428843	17.828857	13.458763	17.984571	14.461297	11.173992	18.339663	8.386	8.111891	10.475422	10.709815	9.531966	15.123432	12.663412	11.976707	16.703609
g10008	2.62381	2.062	2.704282	2.359236	1.395527	3.199709	3.088758	2.472077	2.378198	2.747283	3.819514	3.964367	3.911051	2.966619	1.651128	3.02837	3.649537	3.195976	2.057565	2.771593	1.589818	2.209137	2.854681	1.287114	3.024999	2.042001	1.776158	1.516372	2.55924	2.908003	1.426076	2.57789	3.638026	1.928083	2.277525	3.455754
g10009	71.972168	63.698868	76.917519	78.847824	76.720032	82.877487	80.274307	69.022644	73.097107	70.196419	78.602341	76.814461	74.012718	68.983398	73.480751	88.452034	66.579887	77.624931	73.377411	88.167091	92.444435	86.082214	84.117371	93.231171	83.476898	104.087669	80.994698	61.016129	64.27002	60.595226	60.94886	72.989594	75.953575	66.944458	80.644897	65.981117
g1001	0.013931	0.058006	0	0	0	0	0.041677	0.210161	0.012386	0.066871	0	0	0.026475	0	0	0.017281	0.029971	0	0	0	0.028691	0.028824	0	0	0.030379	0.022009	0	0.027174	0.013785	0.131462	0.143585	0.027073	0	0.053878	0	0.489211
g10010	25.662558	35.494886	28.457853	14.150413	26.58629	22.944813	13.535993	27.510422	21.212757	28.651583	24.755861	22.87907	27.085258	23.008402	19.917052	22.290757	20.996371	16.953698	21.76014	32.359675	17.281282	20.693245	25.3049	15.325068	19.583544	23.496769	17.084938	18.354937	22.817093	18.006169	19.995862	19.834002	21.722701	17.030346	17.939461	17.839605
g10011	1.306361	0.694638	0.826636	1.164033	0.395383	1.136112	2.257959	1.134621	0.888499	1.119753	1.439316	1.549388	1.942639	1.288729	0.416229	1.195078	2.145712	1.188349	0.947614	0.778338	0.750708	1.266344	1.100696	0.78048	1.031691	1.421083	0.925329	0.570865	1.111537	2.689405	0.414852	0.937641	2.381432	0.618288	0.757401	2.521183
g10012	1019.011841	1122.672241	1244.443359	1001.273376	1090.719238	960.227356	957.444458	839.890076	987.173645	918.468567	652.875061	937.67041	619.166992	840.805786	1401.503296	814.560791	639.077637	1001.608459	1191.947754	1260.20459	1214.137817	1044.056885	1093.334351	1128.386841	917.081848	888.848511	1129.667969	1021.554443	705.195068	677.356873	1046.695435	878.987793	986.382751	982.131348	861.188354	689.558289
g10013	0.456344	0.164049	0.063082	0.293539	0.097545	0.627807	0.6117	0.401527	0.443162	0.187767	0.701534	0.491223	0.544269	0.494496	0.097082	1.091587	0.994667	0.594725	0.101974	0.106662	0.130252	0.329109	0.39748	0.17795	0.494685	0.107876	0.271461	0.588454	0.764205	0.675745	0.250139	0.767845	0.636471	0.339154	0.378817	0.689691
g10014	138.282013	102.118958	37.335754	6.884049	149.319687	81.801849	12.800049	423.737732	144.647141	48.281406	139.64183	292.224731	71.121521	399.566193	844.05365	132.226044	822.909607	852.974854	96.574989	135.596527	426.26535	185.49704	281.009796	388.241302	300.516449	552.719788	697.533142	3083.973877	1179.263916	71.622063	3593.194824	1668.918213	126.636345	2426.445312	1820.786865	179.168472
g10015	0	0	0	0	0	0	0	0	0	0	0	0	0	0	0	0	0	0	0	0	0	0	0	0	0	0	0	0	0	0	0	0	0	0	0	0
g10016	0	0	0	0	0	0	0	0	0	0	0	0	0	0	0	0	0	0	0	0	0	0	0	0	0	0	0	0	0	0	0	0	0	0	0	0
g10017	1.930529	1.901185	2.374832	2.001243	1.589479	2.709178	2.69638	1.798424	2.651063	2.711133	2.266397	2.446092	2.454311	1.710229	1.922932	2.702721	2.206208	1.654012	2.237154	2.260484	0.941577	2.100498	2.441839	1.416675	2.399693	2.258466	1.53935	1.119678	2.032121	1.839097	1.16485	1.968958	2.861778	1.203677	1.517269	2.304969
g10018	4.662489	4.320444	5.219906	7.234379	4.416873	5.933645	8.408697	3.856845	6.114411	2.507694	4.816669	4.983224	3.075434	4.321473	6.76409	3.337524	3.010545	6.201406	5.631534	4.982952	3.896528	5.269002	4.820367	3.91258	4.514774	5.342017	4.331153	2.612361	3.605722	6.032973	3.616722	2.79157	8.165337	3.816817	3.041931	7.268739
g10019	0.839339	0.974036	1.07144	0.260873	0.389793	1.399521	0.383926	1.182524	0.5787	1.762169	1.47021	1.636027	1.635152	0.91513	0.879364	1.616452	1.562169	1.41323	0.318417	0.926958	0.506864	0.559131	1.04465	0.516984	0.2762	0.925063	0.384389	1.011783	1.146131	1.139976	1.121201	1.320039	0.348049	1.053958	1.083312	0.922484
g1002	1.217886	1.499167	1.093625	0.725236	0.407327	1.900901	2.047038	3.249376	1.204257	2.608096	3.389603	1.832725	4.237032	3.373078	0.340271	5.406803	3.682182	2.607325	1.347005	1.649148	2.082304	1.228013	2.793637	1.53153	1.740702	0.532749	1.245543	0.667261	3.6208	4.051528	0.724668	2.77247	2.602429	1.230567	1.141535	2.427454
g10020	4.282315	4.142538	2.970941	4.762056	3.442326	6.084505	6.733868	5.9668	5.919286	5.320757	9.827152	10.256413	9.318722	7.659955	5.000555	6.443309	9.294917	10.07251	5.34544	5.248516	3.322588	5.877302	4.832887	3.013431	7.017368	6.555484	3.260848	5.536688	7.773145	5.457877	4.453138	6.867801	9.532089	6.181104	6.949892	7.345165
g10021	22.998425	21.747532	23.432003	22.525293	22.605116	22.46397	20.031166	19.635172	20.647997	21.264853	21.224112	21.206358	19.338583	25.407169	25.529263	21.197618	20.517002	20.602295	19.836983	23.181868	19.763113	19.841076	21.181843	19.222715	21.473188	22.69136	19.352295	19.371088	18.876066	20.257011	24.377131	17.95785	25.135187	21.345716	19.799248	20.225805
g10022	95.903824	89.10714	90.289024	78.998924	85.31411	67.220322	86.23925	64.828682	66.576805	63.8503	54.387928	64.591896	54.854053	51.058567	81.061111	72.546059	44.994205	59.859142	98.448654	95.168335	147.865204	88.664879	89.733513	127.047943	73.094574	87.152229	115.571404	70.980377	73.465378	55.869881	84.547668	67.699364	54.695698	65.066772	67.326477	50.381485
g10023	8.566835	6.030031	5.629725	5.587568	2.854029	7.90257	9.328117	6.39783	6.527936	7.59873	10.942457	12.727034	10.599785	7.729627	3.948843	7.667389	9.15756	9.769621	5.723575	9.636508	5.373446	5.126213	5.860282	3.422079	6.75522	6.886392	4.17961	5.914234	9.086436	8.530977	3.986567	7.373465	9.672792	5.006764	6.643965	7.828698
g10024	5.612613	7.382668	6.936217	5.861471	8.95268	7.872582	7.221908	9.446324	11.614413	9.359451	7.932644	5.76172	11.055075	8.271239	8.140921	12.818376	10.240631	5.80729	9.423843	12.003448	8.545193	11.836687	12.631416	12.120068	13.320398	14.581703	13.112144	10.953672	10.26075	7.908534	12.967183	10.300142	10.903315	13.479395	13.301969	9.368717
g10025	0.659501	0.806413	0.300054	1.536959	1.515338	1.175283	1.557136	1.319246	1.305615	0.736587	0.56513	0.194663	0.641009	0.520529	0.427337	0.56799	0.868561	0.596272	0.996499	0.468348	1.058264	0.637986	0.5325	1.072402	0.358289	0.332863	1.616647	0.255536	0.272494	1.340786	0.44581	0.307635	1.149493	0.332875	0.166336	2.250122
g10026	0	0	0	0	0	0	0	0	0.069764	0	0	0	0	0.031676	0.036073	0	0	0	0.082983	0	0	0	0	0	0	0	0	0	0	0.101128	0	0	0.072677	0	0	0
g10027	0.003317	0	0	0	0	0.002936	0	0.00365	0	0	0	0	0.031884	0	0	0	0	0	0	0.003649	0	0	0.003503	0	0	0	0.007627	0.00317	0	0.003119	0	0	0	0	0.00953	0.003138
g10028	93.127403	124.576813	141.600983	111.201332	104.176567	100.607452	86.193871	51.550194	73.877281	51.216133	42.540569	63.145626	38.920357	44.898491	61.81665	32.956886	36.788063	38.579308	96.112671	112.56813	86.383537	96.506798	96.418602	85.190308	51.010582	48.637543	59.991653	42.664272	53.576073	44.925858	37.434677	46.691555	55.145618	35.078812	41.941006	39.284412
g10029	74.746529	91.649002	100.64698	92.355904	53.520027	116.078697	88.799171	44.610199	75.377922	59.647278	58.781963	84.213127	56.050941	61.628902	35.882065	42.996498	53.319767	50.189087	58.61306	108.849884	57.841717	72.298882	75.572922	61.801994	44.391216	41.496868	44.288322	45.499836	67.767143	72.297104	29.582857	55.818642	78.473175	32.830585	47.316574	60.495567
g1003	0.431029	0.388134	0.034345	0.146349	0.093743	0.165673	0.114674	0.143172	0.044724	0.468079	0.911129	0.488593	0.631426	1.337973	0	0.720776	1.277783	0.253697	0.425396	0.322624	0.14238	0	0.287484	0.036238	0.384249	0.418746	0.161616	0.311768	0.552894	0.38252	0.25057	0.417108	0.632457	0.684035	0.202426	0.900732
g10030	72.859795	71.918282	109.470795	99.236389	68.249123	102.554039	90.451729	69.113274	100.776825	89.583618	88.617722	86.023422	81.40519	80.491287	88.851685	98.534561	85.575516	96.749191	81.98259	83.929703	73.833481	84.721741	78.381874	71.094269	86.587463	79.090561	68.857063	63.777355	69.617134	78.085754	63.606636	72.991447	106.651047	72.285507	82.1371	88.938438
g10031	33.242292	26.923902	28.188059	26.005588	22.251411	28.944611	30.934212	25.326463	30.333204	27.967481	29.51354	31.641839	29.686914	28.273584	25.817117	30.978855	30.474243	31.164571	25.184503	30.061815	26.870364	25.441667	26.447604	24.511792	28.309347	28.036769	27.987574	26.231394	29.521833	32.09667	24.969063	28.46996	30.083964	27.423098	32.129023	30.944874
g10032	10.789614	11.457302	8.714802	10.064884	9.955133	8.690666	8.315314	6.515955	8.217318	9.003994	12.903399	9.626748	8.800238	12.862535	8.750488	8.912321	11.195976	9.239371	7.084219	8.976562	6.457855	7.769638	8.321241	7.257372	8.085353	9.130268	7.555427	9.33873	8.525791	8.622425	11.130901	9.416692	9.653544	10.300816	9.020383	8.632098
g10033	1.58084	0.435744	0	0.072719	0.247435	0.133138	0.734425	1.602752	0.317538	0.336195	2.500427	5.86102	0.406141	3.454638	1.225481	0.715741	2.253709	2.945363	0.242917	0.481856	0.727942	0.389461	0.453284	0.319968	0.753541	1.798592	0.660447	9.608156	8.829584	6.377828	5.641478	4.048774	4.716479	4.700074	3.756908	5.336683
g10034	0	0	0	0	0	0	0	0	0	0	0	0	0	0	0	0	0	0	0	0	0	0	0	0	0	0	0	0	0	0	0	0	0	0	0	0
g10035	6.564778	7.694887	11.958408	19.189224	11.451423	19.421816	21.93972	9.565	14.592835	17.549002	11.774042	7.943697	16.784674	13.229535	5.221889	15.345577	17.108936	7.50218	3.035332	6.549197	3.669612	8.239962	10.459264	6.226065	6.458622	6.257855	7.626071	7.031536	8.347547	30.841875	5.121615	7.217597	27.249666	7.947389	7.818644	23.883026
g10036	2.730829	3.95173	3.070898	2.261722	3.514179	3.411099	4.128135	2.802491	3.720102	2.588886	0.960502	1.718256	1.693146	2.129137	2.914789	1.730454	1.012007	1.170294	1.829749	1.852015	1.496715	2.488917	2.930148	2.846246	2.12059	2.586538	3.005928	1.145601	1.321555	1.33872	2.584591	1.902555	1.950092	1.31858	1.766207	2.019704
g10037	0.754332	0.653839	0.546385	0.748183	0.213591	1.458917	1.160468	1.097295	1.177989	1.316266	0.748906	0.62699	1.076581	0.918762	0.326955	0.865162	0.616655	0.533469	0.157102	0.592464	0.144165	0.653265	0.718688	0.608152	0.689413	0.565914	0.941609	0.561935	0.848599	0.882539	0.597287	1.025873	1.010682	0.666947	0.610961	1.522883
g10038	0.057384	0.118336	0.197016	0.092198	0.030744	0.339242	0.335619	0.214994	0.207914	0.137145	0.219691	0.210717	0.316373	0.272836	0.127962	0.214227	0.107523	0.100191	0.093759	0.028507	0.029941	0.149065	0.116913	0.262861	0.179469	0.070753	0.106615	0.064705	0.204362	0.241877	0.103861	0.084053	0.367085	0.099748	0.100876	0.267558
g10039	0.628527	0.790117	0.870783	0.450665	0.479167	1.066963	1.134948	0.773124	0.785947	0.857859	0.508784	0.735666	1.132232	0.567029	0.411202	1.193851	0.791352	0.444583	0.218535	0.286937	0.498203	0.91143	0.925947	0.465261	0.62692	0.566135	0.869128	0.507974	0.511345	1.132509	0.448704	0.907499	1.170015	0.456432	0.665537	1.16939
g1004	1.448395	7.058076	0.544215	0.546532	11.697018	0.249705	0.906565	10.955499	0.442077	1.390822	0.419647	0.735502	0.905205	0.388626	0.219146	1.46611	0.222668	0.262826	0.151046	0.370439	0.296798	0.290316	0.077883	0.577981	0.106835	0	0.615042	0.044245	0.467406	0.322087	0.387002	0.096797	0.143342	0.121258	0.123833	0.405966
g10040	3.369806	2.396665	1.485532	5.266915	3.202741	2.538071	4.685736	2.849336	1.440013	1.064031	13.486033	6.703226	2.136135	13.007596	8.452332	2.962421	14.336621	14.7965	4.615109	1.913298	3.553027	5.317199	2.406309	4.812279	4.259354	2.711874	3.034048	3.731315	2.97061	3.71185	6.087314	3.619307	6.844119	8.683764	4.450088	11.979356
g10041	34.530235	40.18465	40.571548	42.453598	50.456402	39.352337	34.986198	34.630863	39.075783	22.30583	24.049509	31.690945	28.353104	26.788128	40.553085	21.516132	26.433649	29.729164	39.5853	35.735283	29.840839	50.764561	44.105083	30.868797	36.875664	37.826622	31.332863	28.591488	29.915659	22.5895	33.632988	33.292549	38.398163	34.486191	32.786072	30.673073
g10042	25.390739	26.46258	18.943197	27.481964	24.454191	31.831972	33.296814	37.137135	32.570801	22.39897	31.407553	38.71257	30.353813	33.540897	25.81687	25.775719	34.02993	38.322613	26.458044	25.794876	18.002151	32.393253	28.570543	18.373343	34.092785	29.679045	19.856482	26.401522	31.919052	27.752647	27.923618	36.548893	44.323433	30.73806	33.705341	34.560833
g10043	2.232861	2.168398	0.97596	2.780602	9.340734	1.1841	2.307287	5.322968	1.901014	0.434587	5.761671	1.918491	1.514363	4.950157	3.666101	2.230194	4.004409	3.985517	3.572349	1.593504	1.490715	2.975878	2.055956	2.174902	3.650978	2.341372	1.713136	2.337285	1.344144	1.66632	2.2894	1.857499	1.886592	3.134941	2.565967	3.055435
g10044	0	0	0	0	0	0	0	0	0	0	0	0	0	0.021957	0	0	0	0	0	0	0	0	0.034296	0	0	0	0	0.015731	0.017421	0	0	0	0.07234	0.03571	0	0.027204
g10045	0.114691	0.190608	0.061955	0.1594	0.172774	0.067193	0.334699	0.22602	0.365883	0.108406	0.30222	0.154913	0.343253	0.376779	0.197299	0.124185	0.286375	0.50777	0.437492	0.290642	0.384774	0.26986	0.423169	0.345556	0.331967	0.13011	0.232842	0.277632	0.432895	0.254484	0.295313	0.333919	0.466033	0.501762	0.366941	0.55686
g10046	0	0	0	0	0	0	0	0	0	0	0	0	0	0	0	0	0	0	0	0	0	0	0	0	0	0	0	0	0	0	0	0	0	0	0	0
g10047	0.083481	0.194079	0.161901	0.144552	0.409754	0.053486	0.104077	0.080418	0.042937	0.084015	0.078749	0.031742	0.007473	0.035662	0.265284	0.083058	0.074881	0.007655	0.823719	0.146251	0.156648	0.109935	0.080841	0.26836	0.210677	0.270661	0.063985	0.030711	0.148951	0.052457	0.140863	0.069223	0.104897	0.026733	0.079129	0.045382
g10048	0	0	0	0	0	0	0	0	0	0	0	0	0	0	0	0	0	0	0	0	0	0	0	0	0	0	0	0	0	0	0	0	0	0	0	0
g10049	0	0	0	0	0	0	0	0.033308	0	0	0	0	0.008996	0	0	0	0	0	0	0	0	0	0	0	0	0	0	0	0	0	0	0	0	0	0	0
g1005	4.152077	4.613048	2.959884	3.096381	2.09478	4.109138	4.702013	2.841037	2.921009	2.916735	2.802138	4.252873	4.062362	2.858086	0.926128	3.956707	2.650473	3.067319	2.553139	4.355048	3.082412	2.797145	3.489029	2.797262	2.407034	2.517992	2.654085	2.345937	4.476698	3.776864	1.690166	2.700167	3.507642	1.829255	1.844468	3.990331
g10050	0	0.020799	0.020403	0	0	0	0	0	0	0	0	0	0	0	0	0	0	0	0	0.09002	0.020783	0.021172	0	0	0	0	0	0.05517	0	0	0	0	0	0	0	0
g10051	0.744042	0.530185	0.759474	0.456628	0.248804	1.010283	0.63746	0.649532	0.868346	1.436961	0.986241	1.087775	1.461722	1.088487	0.460862	1.492653	1.315897	0.874473	0.548308	1.185357	0.394035	0.430946	0.870423	0.469255	0.600952	0.628296	0.38411	1.041749	1.427573	1.155908	0.702407	0.861033	1.870055	0.779755	0.832682	1.367996
g10052	0.387801	0.19371	0.466907	0.271327	0.09549	0.706649	0.250286	0.505616	0.501268	0.785887	0.650823	0.586517	1.896357	0.51715	0.057411	0.799812	0.669754	0.612227	0.207939	0.329866	0.18491	0.310053	0.6163	0.23406	0.54096	0.220212	0.281009	0.629149	0.934556	0.789993	0.392106	0.890416	0.765987	0.418425	0.344823	0.727347
g10053	2.360553	1.762657	3.672403	2.61645	2.297152	3.544385	2.616907	1.901237	3.181881	4.532746	3.546905	2.947302	3.674439	2.775024	2.470566	3.111502	3.40521	2.167019	1.53549	3.973151	1.377414	1.62049	3.790347	1.150534	2.09279	2.577313	1.624172	3.39438	3.354791	2.418212	2.649244	2.946884	2.507752	2.378551	2.143255	1.95012
g10054	12.102985	17.26038	12.824042	13.057113	21.286303	13.52284	15.318355	16.233725	13.038035	13.506752	11.581127	17.840006	11.530587	8.620904	16.394445	9.94393	11.417459	12.335971	16.541698	17.763689	10.531793	18.832106	22.424593	11.422596	11.166908	16.26453	12.20045	12.892934	15.129361	5.080693	10.547794	17.803757	12.785438	11.759881	10.353291	10.180941
g10055	2.327812	2.231492	1.978182	2.048678	1.449815	2.370805	2.57849	1.898621	2.259935	2.176401	3.295915	3.114787	2.191337	2.525571	1.160398	1.820355	2.732241	2.260113	1.403238	2.357259	0.803686	1.380076	1.669402	0.673592	1.237692	1.431108	0.808994	1.533969	1.986938	2.185565	1.021207	1.640448	2.706015	1.34758	1.123908	2.472778
g10056	0.043552	0.071041	0	0.065955	0.054152	0.131065	0	0.203641	0.087887	0.016528	0	0	0.047565	0.141985	0	0.189869	0.071509	0	0.077316	0	0.102747	0.084832	0.126151	0	0.077349	0.184117	0.1357	0.032999	0.092072	0.26435	0.174965	0.082136	0.099886	0	0.06356	0.0826
g10057	0.071149	0.142456	0.151039	0.219229	0.195003	0.148421	0.167368	0.247538	0.132486	0.097432	0.097961	0.064285	0.096218	0.102205	0.310643	0.104176	0.130918	0.025829	0.578661	0.173382	0.235262	0.202093	0.263105	0.231295	0.266672	0.196092	0.17814	0.0735	0.051053	0.309784	0.229739	0.108283	0.100106	0.085555	0.044504	0.27642
g10058	1.779555	1.586172	1.24032	1.618778	0.491168	1.873883	1.784818	1.257142	1.154145	1.759684	2.107115	2.403932	1.926961	2.339067	1.075359	1.134688	2.502563	2.031871	1.355527	1.531992	0.599483	1.022465	1.124313	0.622265	0.925567	0.545374	0.703061	0.792818	1.824377	2.131921	0.711217	1.527257	1.914805	0.712494	0.827933	1.879851
g10059	6.266884	7.56438	7.585408	8.068792	5.468221	7.905508	9.175147	4.255048	6.241034	6.916104	7.030035	8.480192	5.607169	7.339257	6.476775	1.937439	8.501902	7.219777	3.445671	6.542905	3.008798	4.545464	5.165476	3.928397	5.555532	2.231503	3.537956	3.230681	4.849946	5.54109	3.614582	3.467424	5.681482	3.490899	3.776088	5.503819
g1006	0.429291	0.413873	0.292906	0.433501	0.187677	0.427683	0.52608	0.270042	0.423278	0.365882	0.260455	0.519431	0.411508	0.602442	0.188074	0.398003	0.534371	0.539079	1.168952	0.788661	0.334595	0.586083	0.530928	0.512068	0.934365	0.983682	0.562204	0.420421	0.56049	0.810881	0.513472	0.49881	0.973657	0.529198	0.518729	1.040771
g10060	2.473677	2.663869	1.451061	1.929152	2.222995	3.389939	2.831467	3.888696	3.200653	2.668516	3.260274	4.740189	3.248503	4.130168	1.491977	2.866317	3.781617	3.314882	2.499951	3.259857	1.852748	3.545563	4.246745	1.745237	2.760962	2.905248	1.729471	3.58052	4.989973	2.96042	3.003023	5.227904	2.837414	2.968607	3.459247	3.596638
g10061	5.917903	4.352354	2.269717	3.741936	2.745928	6.81512	5.98762	10.345267	6.366899	5.007396	8.98241	12.272028	8.854953	11.475784	3.821585	7.20446	9.919257	9.0812	4.195105	5.169696	3.775659	8.314184	9.434933	3.832067	6.714808	6.433962	3.984764	8.179101	15.063146	9.486636	7.457541	16.182098	7.941291	6.172203	8.143551	10.80868
g10062	3.921455	4.921319	3.75644	0.834443	4.070821	2.836221	1.248966	3.28546	2.554255	5.566073	4.205932	4.648512	5.422899	2.360794	4.367911	3.855953	4.039446	2.49078	2.402781	5.202485	2.306897	2.442394	3.781055	1.6709	2.43557	3.805182	1.340794	4.769163	4.671545	2.288007	3.993581	4.463531	2.537559	4.048695	3.648011	1.998544
g10063	0	0	0	0	0.047366	0.10983	0	0.050473	0	0.050216	0	0	0	0	0	0	0.04681	0	0	0	0.095108	0	0	0	0	0	0	0	0.067174	0.057949	0	0	0	0	0.044126	0
g10064	0.79254	0.803654	0.627576	0.769428	0.913312	1.133975	0.991921	1.222424	1.06193	0.946591	1.089525	0.893798	1.997833	1.182402	0.44325	0.732779	1.188552	1.07603	1.503436	1.324906	0.834356	1.349832	0.900918	0.444341	1.31401	2.268407	0.888662	0.95631	1.238423	1.003738	1.092111	1.119469	1.314358	1.157476	1.015147	1.426025
g10065	0.036454	0	0	0	0	0.012549	0	0	0	0.084018	0	0	0.121865	0.022837	0	0	0	0	0	0	0	0	0	0	0	0	0.016557	0	0	0	0	0	0.050832	0	0	0
g10066	1.350669	1.656799	1.180165	1.564018	1.01345	1.184198	2.150393	2.556553	1.841162	1.775758	2.351542	2.08812	2.42157	2.538979	0.735761	1.317825	2.834896	1.998691	2.478147	1.399556	1.453953	2.478681	1.989775	1.228316	2.683376	3.274251	1.740342	1.836688	2.65185	2.642585	1.465505	2.623232	2.649128	1.701432	1.999285	2.828201
g10067	0.587033	0.545448	0.408074	0.432354	0.135818	0.721772	0.809946	0.374147	0.554611	0.40111	0.678822	0.554573	0.526027	0.671094	0.148215	0.566527	0.64482	0.464525	0.173873	0.288448	0.295681	0.448578	0.398175	0.138401	0.404602	0.12274	0.307975	0.376202	0.473905	0.89792	0.350625	0.41154	0.546441	0.287005	0.314075	0.860345
g10068	0.845522	1.030624	1.584024	1.403537	0.850332	1.459072	1.412277	0.702104	1.290084	1.039233	1.398797	1.095639	1.262056	0.77023	0.401479	1.492158	0.926473	0.571641	1.211972	1.396076	0.840508	0.894403	0.921197	0.738941	0.834062	2.169861	0.660157	0.907475	0.933274	1.06868	0.349997	1.115741	1.026038	0.918997	0.707228	1.076159
g10069	0	0	0	0	0	0	0	0	0	0	0	0	0	0	0	0	0	0	0	0	0	0	0	0	0	0	0	0	0.087812	0.055325	0	0	0	0	0	0.029498
g1007	0	0.017339	0.017277	0	0.044437	0.010227	0	0	0	0	0	0.020152	0	0.005583	0.010597	0.006758	0	0	0.120504	0	0	0.011095	0	0	0	0	0	0	0	0	0	0.017786	0.03181	0	0	0.026074
g10070	0.197997	0.283909	0.370224	0.361644	0.360772	0.275669	0.442944	0.373858	0.347168	0.666146	0.335287	0.201817	0.426782	0.207235	0.266408	0.417503	0.184343	0.121381	0.188655	0.503351	0.264642	0.137991	0.251715	0.130839	0.344857	0.626864	0.149097	0.106224	0.194012	0.219152	0.093396	0.145316	0.20741	0.120355	0.105908	0.20983
g10071	0.116906	0	0	0.035798	0	0.114304	0	0	0	0	0.05709	0.184486	0	0.102216	0	0.325408	0	0.075183	0	0	0	0	0	0.342646	0	0	0.712181	0	0	0.037316	0	0	0.159371	0	0.459865	0.208663
g10072	0	0	0	0	0	0	0	0	0	0	0	0	0	0	0	0	0	0	0	0	0	0	0	0	0	0	0	0	0	0	0	0	0	0	0	0
g10073	0	0	0	0	0	0	0	0	0	0	0	0	0	0	0	0	0	0	0	0	0	0	0	0	0	0	0	0	0	0	0	0	0	0	0	0
g10074	0	0	0.06352	0	0	0	0	0	0	0	0	0	0	0	0	0.122926	0	0	0	0	0.39136	0.220598	0	0.074421	0	0.076254	0.240214	0	0	0	0	0	0.280583	0	0	0.149027
g10075	17.934345	23.757811	17.209581	27.175856	15.281482	21.47625	14.083906	9.326117	11.625557	2.248878	14.274749	23.351255	2.118104	18.021622	33.947525	1.549984	7.700111	18.711882	73.523483	38.485352	59.069	69.636391	42.32896	48.937405	35.745804	28.284937	30.909977	39.700661	31.232206	17.510851	56.717091	37.258518	37.452686	52.958469	42.861099	32.885723
g10076	4.801835	3.649109	8.424233	7.542074	3.241979	7.078865	8.302335	3.558686	7.55618	6.966912	5.307667	7.45576	5.758348	3.969251	6.485439	5.238327	5.016288	6.688626	6.535533	6.092656	3.901918	6.28615	6.814815	3.500304	7.351518	7.299202	3.383206	3.280531	4.375428	4.634771	2.493196	4.089953	5.981492	3.637174	4.415913	5.040048
g10077	4.594995	2.99353	6.427359	6.735123	3.008602	10.388123	8.58598	4.821899	8.193665	6.952566	6.16798	7.214959	8.213373	6.816363	3.243675	7.076806	9.021017	6.646507	4.967715	6.290428	3.793557	4.783731	6.007997	2.767377	5.68064	4.499813	4.292805	3.14183	6.308486	8.700416	2.951749	5.132218	6.999787	3.515978	6.188156	7.559569
g10078	4.449093	3.761256	6.502719	7.001027	3.728479	6.294907	6.656171	4.391923	6.949039	4.905601	4.534464	5.420195	3.879503	5.402534	6.30265	3.691286	5.963887	6.96419	2.887995	3.442215	3.337417	4.254513	3.451799	3.476505	4.562772	4.238884	3.365687	2.621633	3.540224	4.601934	2.777493	3.039663	4.902214	3.301375	3.523202	5.763262
g10079	57.233147	55.663239	39.986092	43.93605	50.228497	59.212025	51.540398	66.599953	55.468155	62.615841	96.467911	82.748352	86.140305	77.874466	44.822842	82.718239	74.732002	73.048935	28.291912	35.408184	24.888205	30.185238	32.820389	21.471643	36.722996	41.256245	22.348959	35.272457	46.107372	43.118217	28.295872	44.147194	43.826382	40.221718	44.485737	39.70356
g1008	0.029391	0	0	0	0	0	0	0	0	0	0	0	0	0	0	0	0	0	0	0	0	0	0	0	0	0	0	0	0	0	0	0	0	0	0	0
g10080	10.522205	10.816974	11.527313	9.34002	10.146155	10.125288	9.792749	9.377787	10.512107	11.570095	10.255331	10.194362	12.637365	7.981605	9.791984	9.754611	10.626345	7.639448	6.75332	6.079742	4.991377	6.390759	5.910093	5.014752	5.776743	6.580097	4.841484	5.406029	5.862649	5.133698	5.076054	5.459031	6.125474	5.863203	5.49369	6.019403
g10081	8.593174	6.947274	5.272939	5.558768	3.546713	8.323849	8.270974	7.368032	6.512443	7.714091	9.569855	10.096283	11.229673	8.339083	5.230884	8.893538	10.152534	7.964767	7.02412	7.317136	6.294447	8.586877	7.740358	5.781314	8.815316	7.991418	5.756472	8.212826	10.236125	10.39965	6.304808	10.272137	9.372612	7.873276	9.163384	9.154753
g10082	1.020962	0.610504	0.409724	0.8625	0.203597	1.353928	1.180846	1.129744	0.908719	0.562118	1.568645	1.061122	1.46977	1.650562	0.381899	1.174445	1.537277	1.07783	0.701182	0.637341	0.500166	0.875027	1.063556	0.410195	0.931488	0.495734	0.366735	0.349149	0.886377	2.020326	0.548868	0.689152	2.308109	0.246358	0.452009	2.191288
g10083	0.759687	0.58215	0.524198	0.284104	0.246207	0.361837	0.599324	0.462575	0.21576	0.447576	0.685281	0.327171	0.534428	0.827527	0.331586	0.970688	1.263152	0.569642	0.006698	0.600383	0.350211	0.095001	0.367154	0.120556	0.400265	0.196159	0.253056	0.191778	0.499081	0.508361	0.131433	0.273686	0.159013	0.382514	0.262519	0.624876
g10084	32.827648	30.644913	17.63415	29.788343	41.127228	45.742111	45.798012	69.516739	51.566055	31.006302	71.468193	66.269966	52.991245	52.400295	34.87986	47.13884	63.685707	44.440414	43.746063	33.75584	32.099888	51.999233	49.03994	31.13265	63.893475	58.550179	26.577534	45.700058	65.294998	38.187054	38.293629	70.476852	62.868515	43.381687	54.633877	51.728882
g10085	382.53598	441.481018	262.857941	174.789215	291.418732	200.593979	172.581924	264.309509	159.416641	233.795044	287.115479	254.142929	191.104614	239.457809	219.726761	170.181534	217.110825	215.811615	236.296585	414.090851	283.775146	168.785309	201.17337	175.230103	161.515411	193.830338	178.595917	377.576996	305.630127	261.137726	362.538544	277.615631	229.113907	359.249207	319.363495	184.491013
g10086	1.237789	1.036111	0.632862	1.390692	0.990047	2.071522	2.838692	1.989997	1.423526	0.988163	2.490302	3.078494	2.466778	2.645146	1.310232	1.982294	1.798327	2.324966	1.083901	1.415278	0.881865	3.955956	3.755239	1.393744	2.95099	2.380391	1.13495	2.607229	4.321034	1.907462	2.857836	6.220233	3.53037	2.540992	2.223259	2.844463
g10087	0.304272	0.379362	0.137242	0.198312	0.433124	0.502485	0.832797	1.120511	0.622968	0.103025	0.775017	0.94375	1.196717	1.522095	0.169667	0.294962	0.874972	0.928771	0.432851	0.201168	0.382491	0.73826	0.804063	0.317126	0.614415	0.72327	0.447819	0.713016	1.502753	0.862153	0.843195	2.367525	1.519626	0.670001	1.030722	1.284082
g10088	11.246184	10.26137	12.64815	8.725209	9.296848	11.974442	10.499851	9.303585	10.662361	13.683248	15.463052	11.62681	13.582953	13.083062	10.285923	12.360422	14.373726	10.247596	7.037862	11.316473	7.532551	8.910725	10.490551	7.222286	9.848818	9.770251	7.315817	10.078063	12.486137	10.703447	8.877836	10.007913	9.328103	9.846389	11.333742	8.867508
g10089	0.098592	0.080953	0	0	0	0.047357	0.007164	0.055919	0.075876	0.066068	0.160775	0.106649	0.012265	0.189141	0.026509	0	0.216473	0.095716	0	0.185807	0	0.018504	0.008883	0.063625	0.013761	0	0	0.053088	0.133667	0.133586	0.049935	0.085102	0.024344	0.099788	0.05352	0.023714
g1009	255.141647	253.0233	278.507599	179.541855	189.507141	278.878174	207.610916	225.63858	270.656769	328.162537	321.965576	283.188171	336.636658	321.734711	243.462463	373.347656	315.283813	294.186188	178.066299	335.611298	199.557343	190.321671	239.608337	168.681198	195.025299	250.000824	193.810104	227.582108	264.192139	240.04805	248.717316	267.653778	261.727325	278.015289	306.402588	229.182373
g10090	3.308817	4.515867	4.27066	3.908279	2.83177	5.017557	2.839736	5.44381	4.684738	5.20976	5.3277	6.228137	9.458508	7.334002	1.139297	9.000745	8.02638	5.76096	2.913905	5.232905	2.392078	3.408434	4.168524	2.16565	3.914295	3.021767	3.622613	3.892614	6.392326	5.058925	2.960518	4.694197	4.881288	3.889508	5.879452	5.316583
g10091	3.654794	2.484835	1.883074	3.078794	1.015726	4.417856	4.115423	4.067467	3.294881	3.31241	6.356406	3.905263	6.234448	5.80213	1.782383	5.32877	4.926631	3.306619	2.156234	2.520969	1.808074	2.265347	3.371563	1.558555	3.557351	3.162507	2.203805	2.925063	5.269024	8.164935	1.703386	4.108165	6.702542	1.743964	2.97825	7.422397
g10092	7.31167	7.605027	11.224007	6.869974	5.829451	7.551504	4.747397	5.38174	7.038064	5.573129	3.880482	5.187853	5.11709	6.261018	6.478211	6.397356	2.906891	4.80216	0	0	0	0	0	0	0	0	0	0	0	1.164243	0	0	1.790498	0	0	0.98235
g10093	5.060857	3.588862	3.317515	4.613925	2.10446	6.352848	6.2436	4.848039	4.378411	6.064952	9.392845	7.73722	8.081869	6.536947	3.398283	7.654015	8.381915	5.305812	4.110791	5.923594	4.122136	5.619267	7.020618	3.209281	7.402598	6.521142	4.747085	5.278982	9.272517	10.384562	3.389543	7.687465	9.76393	4.772411	5.435821	8.81609
g10094	8.438375	8.153434	9.903723	10.239058	7.42035	10.938884	9.903787	9.693231	10.012078	10.974565	11.702775	11.631091	11.233003	8.669878	6.265971	10.96507	12.467913	7.790007	9.44384	11.209813	7.380638	9.156832	11.185022	6.081336	11.552301	10.685815	5.391762	7.096824	9.499215	9.262073	5.335664	8.854369	12.779381	6.265025	7.911021	10.316936
g10095	48.342819	55.494114	51.13929	47.059208	61.974491	48.984882	42.849483	46.870861	44.539341	41.021507	54.625797	44.089191	43.498234	48.0578	62.763653	37.718296	50.149857	42.823204	62.636372	60.826206	57.886795	68.881393	62.404091	59.715813	60.258514	57.6222	49.918613	64.583519	59.32864	38.165478	80.013916	65.239944	54.394543	78.37796	63.832977	41.972893
g10096	63.842621	67.638741	54.529026	65.830269	62.788212	72.059601	73.402351	64.40007	70.561737	70.180954	98.249489	97.605255	85.347511	82.116997	68.38382	71.247963	85.717072	89.976562	80.904259	83.695366	68.302513	95.659821	80.37336	69.291496	85.561523	71.46537	55.567738	80.757713	88.575424	66.946823	80.454811	97.635635	95.725243	92.53289	91.007347	75.495949
g10097	2.885674	1.696759	1.650706	2.871878	0.533581	3.49402	3.775735	2.169408	2.342673	2.442269	2.986836	3.516117	4.414915	2.511522	1.145112	3.750865	3.890789	3.344764	2.317093	3.185167	1.851874	2.795642	2.978955	1.610053	3.531544	2.564336	2.068499	2.166089	3.820294	4.730766	1.348733	2.965628	4.871654	1.619004	2.741602	4.733009
g10098	16.435869	13.334547	6.445915	9.392109	4.589379	17.813049	15.827835	16.770628	13.641981	15.990407	29.009291	21.930708	32.485783	24.579378	5.57121	23.38085	27.783747	17.618092	11.137625	19.097292	13.739882	14.698693	15.757476	11.110835	16.625622	15.558193	10.594252	14.325468	30.121687	23.569042	9.672307	23.368868	22.039658	14.31411	18.151031	22.517143
g10099	3.406572	2.911987	3.44198	3.459167	2.377082	5.327478	4.10889	3.311033	4.419005	5.997055	4.654259	3.562914	7.25177	5.047751	2.880337	6.650601	6.591676	3.308744	7.647519	7.664143	6.091442	8.817592	8.273836	7.97216	9.239477	7.579434	11.809937	5.003017	6.350429	6.100379	4.360993	6.297677	7.604508	7.297165	7.174531	8.190639
g101	0.399313	0.406369	0.312504	0.536643	0.194164	0.555462	0.792697	0.249827	0.45193	0.387929	0.795083	0.946243	0.613701	0.555552	0.248631	0.565266	1.061661	0.860503	0.347251	0.411126	0.372708	0.445752	0.451527	0.209967	0.577018	0.334804	0.347551	0.202026	0.470745	0.670597	0.104522	0.427728	0.874308	0.3172	0.241329	1.023357
g1010	2.864501	2.864664	2.837136	2.847777	3.2548	3.34064	3.603525	3.268522	3.409649	2.679478	2.771228	3.551661	2.68087	2.714423	3.170272	2.864783	2.097779	3.093908	2.205886	2.354676	2.005359	2.055387	2.50318	2.192499	2.168367	2.025597	1.851563	1.812096	2.562597	1.641488	1.308773	2.125975	2.679676	1.322941	1.921673	2.157474
g10100	320.438751	342.609528	381.904053	320.558533	329.269501	282.482635	278.584351	251.314285	275.329865	308.1539	283.399719	236.88588	256.304901	304.459778	425.389069	296.472961	243.867752	254.385696	422.363495	358.746277	375.553345	309.975922	323.378052	380.658875	305.870392	330.454346	389.357117	323.951202	257.614075	256.718597	367.628479	267.249329	295.10083	313.798401	265.890076	232.533615
g10101	27.204062	21.206223	32.818192	46.528797	22.604073	31.197571	47.869911	18.155119	33.862923	22.00069	24.172173	20.488125	19.635599	18.193115	28.015858	18.190947	25.022799	24.201328	27.602322	20.772831	16.573229	25.588873	20.463503	18.230349	26.751413	22.902613	18.88052	12.2787	11.197869	26.913584	10.960845	12.226421	40.591824	14.414067	12.565975	34.685913
g10102	12.115611	9.15218	10.807127	19.169905	7.580142	13.848513	20.567906	11.30784	14.867211	10.792743	14.141618	11.215473	12.917449	16.561005	5.988219	14.662357	19.253397	11.974724	12.54335	14.746723	12.071075	16.129864	14.855147	10.209841	17.704391	11.200941	13.584185	8.286173	11.833606	35.63865	6.994978	10.471495	32.49366	9.654115	11.12482	36.339793
g10103	10.645385	8.18787	7.469203	14.17866	6.896565	14.270192	19.228905	10.417421	13.235794	11.375569	16.829674	10.63617	14.489142	15.321338	3.809091	12.351524	23.60346	12.286939	7.53412	5.995118	5.9811	8.774487	10.364749	5.453132	9.794657	7.186766	6.599845	4.479154	7.452627	27.459665	3.908927	7.640817	24.967049	5.656897	8.066456	31.042213
g10104	5.501439	5.647916	4.942417	9.632537	5.288177	5.954293	11.825747	6.883087	7.179272	5.619673	3.70154	3.350788	4.904686	4.783237	4.847383	6.314076	6.962092	7.915996	6.321047	3.730208	4.417325	6.340583	3.872114	4.21377	7.880419	4.259168	6.013879	4.019701	3.924058	23.089708	3.713866	3.795922	23.321402	6.724978	6.587742	30.961332
g10105	0.172493	0.105501	0.15823	0.251457	0.113265	0	0.058573	0.076442	0.228485	0.194385	0.094244	0.024421	0.26408	0.020899	0.091091	0.692973	0.226449	0.023722	0.524264	0.259333	0.083734	0.145213	0.039175	0.117797	0.062761	0.177773	0.149739	0.106762	0.020413	0.094511	0.118858	0.096011	0.081208	0.119963	0.044121	0
g10106	0.550518	0.818233	0.628391	0.671519	1.265935	0.703931	0.423199	0.516565	0.579233	1.067047	1.17413	0.268202	0.525069	0.289031	0.567655	0.578692	0.432951	0.083517	1.389013	1.364227	0.532527	0.466233	0.476805	0.661107	1.023857	1.214304	0.247783	0.09124	0.356023	0.39043	0.438332	0.263747	0.533755	0.223974	0.48129	0.078837
g10107	0	0	0	0	0.011009	0.010168	0.006319	0.050424	0	0.008834	0	0	0	0	0	0	0	0.022507	0	0	0	0	0	0	0	0	0	0	0	0.027159	0.032699	0	0.010402	0	0	0.079546
g10108	0.892465	0.832556	1.274967	1.10919	0.859605	1.310654	1.324347	1.039228	1.295467	1.047624	1.218556	1.321095	1.01871	0.793603	0.783382	1.167823	1.593443	1.516773	0.756465	0.575034	0.50956	0.895461	0.594813	0.584148	0.611248	0.780261	0.620682	0.586046	0.839623	0.990504	0.644037	0.732062	1.522169	0.533189	0.707494	1.053618
g10109	8.253488	7.191633	10.450473	11.653423	5.834487	10.939914	12.646196	7.378925	10.785468	8.026336	10.585012	9.218336	10.436991	8.41722	7.310545	8.305462	11.519548	7.847225	8.522304	6.752076	5.450222	8.373703	7.682366	5.890141	9.409857	7.902441	6.897521	5.378553	7.524412	11.568453	5.730999	6.31451	12.645001	5.663229	6.371629	11.209457
g1011	0.136726	0.16226	0.116334	0.028967	0	0.08338	0.088664	0.124327	0.124394	0.041143	0.020699	0.105677	0.230741	0.06859	0.065306	0.066515	0.01881	0.083284	0	0.127357	0.012424	0.031064	0.039292	0.036253	0.012523	0.009265	0.024464	0.034155	0.111203	0.02415	0.029674	0.072943	0.017336	0	0.016194	0.022756
g10110	0.550758	0.13603	0.097391	0.160319	0.205326	0	0.330538	0.574667	0	0	0.096185	0.102852	0	1.343979	0.923778	0.084213	2.124278	1.209299	0.084027	0.774475	3.888672	1.946762	0.263287	8.27297	0.150314	0.663525	2.387966	0.882623	0.861405	0.566665	0.865013	0.616229	0.465171	0.678704	0.949847	0.376145
g10111	37.349995	26.692402	1.263511	0.394275	16.056509	1.232942	0.542237	17.523891	1.023366	6.554689	9.559599	21.210548	7.841788	13.279542	19.273045	4.967022	8.459611	12.261467	2.806849	7.068405	8.1174	3.394643	4.942088	4.473648	3.093345	4.871607	4.008345	10.716619	10.91903	4.669353	10.165711	9.910502	3.972812	8.32191	7.830298	3.692583
g10112	1.371934	1.070269	0.700754	0.608157	0.645597	0.669229	0.518885	0.838072	0.647628	0.576818	0.845753	0.813344	0.586086	0.66039	1.020192	0.724781	0.905072	0.92801	0.477633	0.646663	0.282675	0.611844	0.51359	0.251861	0.740973	0.644409	0.418341	0.797864	0.645297	0.982217	0.386879	0.724088	0.84366	0.665902	0.396263	0.996033
g10113	1.641582	1.469243	2.049456	2.177344	1.279389	1.835542	2.275565	1.676272	1.866651	1.920409	3.037123	2.210967	2.246717	2.296272	1.679406	2.317563	3.140848	1.868872	1.411698	2.208961	1.292764	1.63672	1.749875	1.214582	1.802384	1.786789	1.201108	1.079438	1.965232	2.278983	1.028561	1.542891	3.092351	1.155769	1.476103	2.800265
g10114	0.281997	0	0.097124	0.322549	0.07775	0.116265	0.113204	0.063995	0.015685	0	0	0	0	0	0	0	0	0	2.854969	0.010158	13.145574	2.082248	0.11082	9.99176	0.633226	0.058628	8.862956	0.044405	0.011356	0	0.034907	0	0	0	0	0
g10115	0	0	0	0	0	0	0	0	0	0	0	0	0	0	0	0	0	0	0	0	0	0	0	0	0	0	0	0	0	0	0	0	0	0	0	0
g10116	0	0	0	0	0	0	0	0	0	0	0	0	0	0	0	0	0	0	0	0	0	0	0	0	0	0	0	0	0	0	0	0	0	0	0	0
g10117	0	0	0	0	0	0	0	0	0	0	0	0	0	0	0	0	0	0	0	0	0	0	0	0	0	0	0	0	0.015291	0	0	0	0	0	0	0
g10118	0	0	0	0	0	0	0	0	0	0	0	0	0	0	0	0	0	0	0	0	0	0	0	0	0	0	0	0	0	0	0	0	0	0	0	0
g10119	0	0	0	0	0	0	0	0	0	0	0	0	0	0	0	0	0	0	0	0	0	0	0	0	0	0	0	0	0	0	0	0	0	0	0	0
g1012	1.12638	0.393989	0.113413	0	0.268724	0.548022	0.891878	0.2001	0.703329	0.729947	0	0.113883	0	0.254218	0.212959	0	0.061643	0.237799	0	0	0.180783	0	0.35392	0	0.131512	0.034808	0	0.165198	0	0.240486	0	0.228745	0.14791	0	0	0.299789
g10120	0	0	0	0	0	0	0	0	0	0	0	0	0	0	0	0	0	0	0	0	0	0	0	0	0	0	0	0	0	0	0	0	0	0	0	0
g10121	0.24002	0.05262	0.252101	0.399067	0.42882	0	0.531682	0	0.15412	0.048233	0.233388	0.182146	0	0.172972	0.286381	0.473255	0.21073	0.126587	0.121525	0.108324	0.0645	0.388023	0.400737	0.214795	0.446075	0.308199	1.04623	0.190356	0.467694	0.435458	0.140355	0.333384	0.361325	0.134191	0.118579	0.300401
g10122	0	0.024901	0	0	0.015426	0	0	0	0	0	0	0	0	0.008614	0	0	0	0	0	0	0	0	0	0	0	0	0	0	0	0.01325	0.02883	0	0	0	0	0
g10123	0	0.045811	0.050386	0	0	0.005983	0	0	0	0	0	0	0	0	0	0	0	0	0	0	0	0	0	0	0	0	0	0	0	0	0.184277	0	0	0	0	0
g10124	0	0	0	0.377825	0	0.122269	0	0	0	0	0	0	0	0	0	0	0	0	0	0	0	0	0	0	0.248676	0	0	0	0.543023	0.188234	0	0	0.193343	0.100438	0	0.422621
g10125	0.095197	0	0.201165	0.139409	0	0.191752	0.21114	0.428003	0.166499	0.095193	0.176921	0	0.188343	0.226793	0.186974	0	0.121102	0.129216	0.353208	0.065722	0	0.219955	0.141194	0.329544	0.271913	0	0.565808	0.095158	0	0.217747	0.193783	0.146836	0.198278	0.077316	0.358519	0.210584
g10126	0	0	0	0	0	0	0	0	0	0	0.032444	0	0	0	0	0	0	0	0	0	0	0	0	0	0	0	0.017301	0	0	0	0	0	0	0	0	0
g10127	0	0	0	0	0	0	0	0	0	0	0	0	0	0	0	0	0	0	0	0	0	0	0	0	0	0	0	0	0	0	0	0	0	0	0	0.124857
g10128	6.16336	4.549259	1.528152	1.461705	1.581863	2.797967	3.56796	5.47865	2.737951	6.999126	7.876848	7.505514	9.513016	7.290102	2.415488	7.614524	7.291037	5.865641	2.447496	5.546235	3.61639	2.826734	3.79501	2.282756	3.104883	3.97795	3.337303	6.497954	10.787292	6.811333	4.054091	6.986258	5.479298	5.757583	6.157482	5.962654
g10129	4.700638	5.930461	2.912007	1.27876	3.914514	2.272629	2.509332	8.366246	3.776616	8.141566	6.685718	3.83217	5.969342	7.139937	3.196717	8.742026	8.843939	2.494285	0.089082	0	0	0	0.112799	0	0.130196	0	0.041042	0	0.083929	0	0.085299	0	0.275605	0	0	0.320479
g1013	0.226471	0.40222	0.083965	0	0.026002	0.441107	0.217278	0.149923	0.225235	0.117637	0.023854	0.127302	0.062737	0.249943	0.062007	0.072306	0.010089	0.0648	0	0.026581	0.025839	0.115448	0.181175	0.02113	0.099204	0.269156	0.076237	0.021905	0.271153	0.054614	0	0.142641	0.220994	0	0	0.125213
g10130	2.484225	2.363421	0.675179	0.734534	0.386755	1.647571	2.057092	2.212241	1.106986	2.316189	4.012765	2.714982	3.589458	2.847844	0.56387	3.771952	3.40541	2.210087	0.56251	1.79342	1.278522	1.257984	1.271554	1.074133	1.675505	1.860635	1.374977	2.70052	4.289286	4.129412	1.894085	3.062062	2.195569	2.084862	1.733734	3.311234
g10131	0.1323	0.061941	0.102181	0.041783	0.042913	0.042413	0.08034	0.264656	0.024025	0.100104	0.156137	0.02986	0.073478	0.088249	0.028695	0.078212	0.03899	0.114319	0.044807	0.186526	0.028998	0.046854	0.100069	0.033605	0.094304	0	0.03653	0.045547	0.037421	0.157247	0.081551	0.081576	0.015778	0.020373	0.123505	0.060907
g10132	0.081353	0.100515	0	0	0	0	0	0.445169	0	0	0	0	0	0.039952	0.097223	0	0	0	0	0	0	0	0.086858	0	0	0	0	0	0	0.116896	0	0	0	0	0	0.235626
g10133	0.02712	0	0	0	0	0.106307	0	1.470761	0.019693	0.047669	0	0	0	0.060963	0	0	0.023722	0	0	0	0	0	0	0.019565	0	0	0	0.031579	0.200249	0.312061	0.149154	0.131973	0	0.086201	0.032885	0.293596
g10134	0	0	0	0	0	0	0	0	0	0	0	0	0	0	0	0	0	0	0	0	0	0	0	0	0	0	0	0	0	0	0	0	0	0	0	0
g10135	0.037983	0.03243	0.041997	0.048272	0.04376	0.0114	0.147011	0.036985	0.011001	0.064871	0.040126	0.099884	0.028878	0.037211	0.06081	0.081147	0.053861	0.044347	0.085145	0.088308	0.070178	0.090482	0.138438	0.081062	0.10503	0.078639	0.087784	0.030502	0.054997	0.111498	0.030799	0.084188	0.070603	0.04375	0.05066	0.059811
g10136	0	0	0	0	0	0.108859	0	0	0	0	0	0	0	0	0	0	0	0	0	0	0	0	0	0	0	0	0	0.088329	0	0.119236	0.087871	0	0	0	0	0
g10137	0.224953	0.192296	0.254536	0.124512	0.064575	0.172513	0.140498	0.315561	0.223673	0.118439	0.5086	0.203243	0.532371	0.105102	0.154698	0.177842	0.31774	0.093171	0.06689	0.243366	0.074242	0.169065	0.334271	0.085858	0.281653	0.464073	0.239608	0.158737	0.152261	0.562303	0.292685	0.058094	0.180493	0.104927	0.142808	0.407314
g10138	0.733018	0.447236	0.181078	0.101097	0.297379	0.462735	0.469592	1.745132	0.22289	1.163233	1.417306	0.973263	2.148642	1.002486	0.785959	1.718919	1.405533	0.939579	0.272759	0.342364	0.332168	0.207254	0.14034	0.250596	0.167016	0.120833	0.570665	0.883415	1.914832	1.05565	0.588385	1.078665	0.302579	0.610221	0.573708	0.608203
g10139	0	0	0	0	0	0	0	0	0	0	0	0	0	0	0	0	0	0	0	0	0.044894	0	0	0	0	0	0	0	0	0	0	0	0	0	0	0
g1014	6.885828	7.529597	7.943259	6.890618	6.923952	8.949431	7.495053	7.726287	8.802178	8.968022	10.889997	9.674471	8.662192	11.371716	10.231945	11.195345	9.491706	10.852786	9.239467	9.94883	5.878293	8.910552	7.622027	5.02227	9.088378	9.496286	5.97389	8.361666	9.954285	10.21143	8.862613	9.028471	12.7977	9.515653	10.071209	10.164922
g10140	0.207325	0.099772	0.120888	0.112284	0.092075	0.153671	0.267055	0.05389	0.342668	0.145332	0.224358	0.114216	0.171888	0.171461	0.092741	0.324175	0.147457	0.016366	0.062805	0.229349	0.283609	0.225792	0.065119	0.256845	0.159755	0.081972	0.444948	0.066317	0.201803	0.192267	0.14524	0.072114	0.208353	0.139788	0.165746	0.261479
g10141	8.00656	6.321912	8.461476	9.76955	4.252535	9.194173	13.303524	6.146445	9.45029	7.605839	7.714804	9.885008	8.606708	6.153751	6.850852	8.526923	11.627596	12.749664	9.902897	9.539597	5.988372	8.021432	8.274914	6.430524	11.819276	9.588904	6.714419	4.598981	7.000855	7.375059	2.782102	5.737006	11.089948	4.962568	6.204838	7.563658
g10142	22.766342	47.767822	33.481007	48.195591	33.276913	39.01767	39.823608	30.520041	36.867172	13.803677	18.427187	38.92992	18.668209	46.751114	94.117615	31.369316	31.535406	89.849335	61.45277	34.560524	85.156433	68.748741	44.501694	76.757805	48.273941	36.589703	56.59536	65.058052	35.079922	26.459112	104.368355	55.173748	38.07225	100.067543	62.561867	65.524078
g10143	0.623361	0.464405	0.374153	0.253126	0.265505	0.727158	0.615794	0.905705	0.439631	0.528507	0.770296	0.832194	0.948068	0.609389	0.406903	0.833851	0.677018	0.595833	0.314452	0.620214	0.343432	0.459629	0.604276	0.23846	0.470184	0.63983	0.264582	0.506746	0.746899	1.098902	0.547084	0.595983	0.859009	0.331447	0.353925	1.077174
g10144	8.827724	9.461702	10.47788	14.251817	8.885744	10.997461	10.642095	7.858243	11.792999	7.416398	9.399304	8.389475	5.904151	9.205091	10.655359	5.755808	8.236506	8.686433	11.09445	6.219526	6.200344	10.269399	9.178353	6.63744	9.214801	7.013576	7.912849	7.26147	6.122467	11.061886	9.021971	6.541074	11.14793	7.272706	6.794184	13.033948
g10145	34.819336	31.99324	48.333599	56.327267	32.250084	41.594795	58.18224	23.613199	42.776821	26.952383	27.834671	30.159363	20.828007	26.265032	51.02076	23.094458	23.401857	37.417259	50.830555	35.18446	49.783398	42.969002	38.414925	50.348278	40.518959	38.832981	40.934238	26.678644	22.59782	29.118137	28.182777	23.594139	35.637249	26.698238	24.148674	34.116993
g10146	0.595346	0.375617	0.324235	0.368627	0.123682	0.566904	0.421076	0.720489	0.309459	0.641731	0.709136	0.413002	0.973091	0.978909	0.096983	0.708304	0.76225	0.47423	0.426864	0.421668	0.241896	0.490146	0.277832	0.242366	0.45369	0.48516	0.303245	0.419225	0.910474	0.952808	0.470876	0.349866	1.03619	0.318541	0.39375	1.094852
g10147	4.082082	3.09029	2.664646	3.196201	1.042857	4.45345	5.336675	2.946854	3.509339	2.848285	3.708587	4.456449	5.465189	3.218412	1.264222	4.425641	4.783278	3.409501	4.145975	5.49764	5.489345	4.604818	6.19238	5.367327	4.232594	4.291269	4.667971	2.52097	6.267793	8.31344	1.972268	5.200624	6.106802	2.485465	3.933216	7.695486
g10148	5.044523	4.147716	4.004046	7.28865	3.267331	5.289786	9.266604	5.284439	5.364605	4.877504	8.906168	5.505802	5.07325	8.245683	2.461854	5.195972	11.397542	5.661856	2.105655	1.840679	1.745846	2.594941	2.12027	1.433749	2.631345	2.050205	1.871182	1.045827	1.978306	5.740557	0.888857	1.66496	6.356997	1.277609	1.657874	6.380322
g10149	13.342301	12.865713	12.061507	12.885948	12.123143	16.995497	13.851833	16.127132	17.173347	17.188477	20.177507	16.242622	18.392744	20.400745	12.522585	18.228142	23.224699	16.997671	9.378157	10.908073	8.604147	13.338543	12.891601	8.68199	14.099955	13.668908	9.234316	12.333879	16.823751	17.384083	12.033092	17.300024	18.019592	13.109716	15.052022	17.617334
g1015	80.006638	85.548561	76.383102	87.395775	106.151604	100.840012	94.707939	113.544746	119.773682	78.5252	111.916916	106.847916	102.101151	124.951981	135.264755	99.710213	96.277962	109.298073	86.78157	79.480682	98.984535	101.566521	89.559616	83.812546	88.000076	98.99614	86.996239	113.787498	107.127861	100.232208	137.365738	117.395844	142.289124	111.574158	122.063995	119.502754
g10150	4.516962	4.145528	5.603044	4.643149	2.662662	6.618711	6.309788	4.890427	7.985407	6.782757	6.305174	5.962024	6.602622	6.330183	3.642276	6.541309	7.870214	7.066424	3.963349	3.854363	2.889374	3.393541	3.606283	2.982821	3.637157	2.934859	3.006902	2.800735	4.57198	6.041757	2.376659	3.61131	4.450634	2.754975	3.775792	5.166701
g10151	2.250829	1.894561	2.669328	2.430345	1.884088	2.972826	2.788787	2.201311	2.295785	2.684369	1.177936	1.780263	1.942854	1.795924	1.837274	2.163081	1.706739	1.818118	0.439652	1.027004	0.417766	0.75573	1.250705	1.023013	0.670018	0.699066	0.830127	0.593529	0.661197	0.994398	0.433727	0.728736	1.034355	0.8692	0.86503	1.538334
g10152	8.390989	8.613006	10.390111	10.180373	8.192803	10.311679	11.207989	6.292825	10.207334	7.715445	9.646147	9.652393	8.351803	10.842873	8.953996	8.799841	8.083241	9.700494	10.743574	7.629981	8.756359	7.901612	7.72803	8.137276	6.908238	6.071125	6.8418	5.271987	7.700411	7.713688	6.55033	6.770293	10.280998	6.482827	7.288852	9.072865
g10153	0	0	0	0	0	0	0	0	0	0.008882	0	0	0.120784	0	0	0	0	0	0	0	0	0	0	0	0	0	0	0	0	0	0	0	0	0	0	0.053103
g10154	3.195554	1.409463	4.655815	5.325546	1.098554	5.463937	5.620494	1.209063	4.416343	2.921038	2.715464	3.492079	2.733634	2.618479	2.291499	1.929421	3.169414	3.454797	2.837606	3.047313	2.214523	3.661737	3.54895	2.4143	4.135902	2.308968	2.765199	0.870399	1.347699	3.395012	1.20029	1.433114	4.431137	1.203133	2.073001	4.423867
g10155	0	0	0	0.009912	0	0.012965	0.025585	0.051401	0.013056	0.006408	0	0.038513	0	0.040839	0	0	0	0.019087	0	0	0	0.006974	0.020641	0	0	0	0	0	0.005603	0.018715	0	0	0.058767	0.006652	0	0.0198
g10156	0.029618	0.096726	0	0.124651	0	0	0	0	0	0.015581	0	0	0	0	0.284557	0	0.063644	0	0	0.033953	0	0.064865	0	0.033687	0	0	0	0	0.045105	0.056984	0	0.030297	0	0.034521	0	0.037535
g10157	0.180307	0.147588	0.241071	0.325045	0.04164	0.371007	0.475488	0.089877	0.244812	0.102141	0.258679	0.296178	0.462594	0.310525	0.111167	0.226198	0.256953	0.104058	0.366593	0.206005	0.084956	0.244597	0.115723	0.275051	0.138235	0.305511	0.163226	0.14211	0.194616	0.386904	0.066044	0.167772	0.569259	0.153787	0.139566	0.490617
g10158	0.026102	0.047439	0	0.012549	0.054925	0.010523	0.022569	0.01657	0.038511	0.066961	0.176461	0.031609	0.035211	0.082981	0.002194	0.096924	0.114191	0.006266	0	0.027197	0.032944	0.013899	0.02208	0.092349	0.031931	0	0.046204	0.025096	0.061985	0.113484	0.070571	0.050111	0.095244	0.180739	0.070608	0.203774
g10159	2.100266	2.792233	3.782462	3.106514	4.343874	3.241696	3.608248	3.882201	4.83446	3.522572	1.475175	1.991611	1.807022	2.775001	3.511493	4.530562	2.734285	2.44916	2.313529	2.840443	2.000847	3.413596	2.928392	2.894001	2.039857	3.52499	2.766074	2.105387	2.588135	2.303245	2.711453	3.46497	3.349941	3.142872	3.110459	2.497557
g1016	2.066825	1.726358	1.892243	2.46467	1.714222	2.574924	2.98907	1.943576	2.416414	2.301847	2.818238	2.40423	2.192406	2.672901	1.768846	2.601686	2.57902	2.55019	2.66569	2.448266	1.513063	2.112878	1.927484	1.720673	2.114548	2.006552	1.940693	1.600595	1.783773	2.590925	1.392077	1.480612	3.607238	1.54621	1.941399	2.940126
g10160	1.601678	1.55733	2.208328	2.817989	1.956634	2.153315	2.81612	1.770024	2.330356	1.175835	1.557402	2.145608	0.960135	1.842603	2.524895	1.913282	1.649296	2.529956	1.917333	2.286574	1.501531	2.184467	1.965016	1.35879	2.39703	1.915868	1.558622	1.468858	1.56877	2.224826	1.970072	1.617587	3.448364	1.908581	1.744119	2.824964
g10161	0.016174	0.114089	0.017388	0.084727	0.071077	0.06096	0.189994	0.039927	0.127979	0	0.098365	0.050301	0	0.060875	0.138167	0.263485	1.486523	1.550234	0.063693	0.01971	0.082757	0.214179	0.365159	0.154262	1.504117	1.655232	0.489483	0	0	0.064919	0.19174	0.295831	0.256197	1.934561	2.14746	1.893123
g10162	0	0.074564	0	0	0.150969	0	0	0	0	0	0	0	0	0	0	0	0	0	0.233628	0	1.049055	0	0	0.597076	0	0	0.30389	0	0	0	0	0	0	0	0	0
g10163	0.147053	0.085859	0.044729	0.0222	0	0.032409	0.257251	0.313367	0.023208	0.042503	0	0.021287	0	0	0.196568	0	0	0.100199	0.098561	0	0	0.115094	0.112923	0.127998	0.224016	0.260367	0.155506	0	0	0.028388	0.046168	0	0.150218	0	0.042418	0.136983
g10164	35.051468	60.220142	55.816166	19.159197	55.827209	42.438576	22.180746	44.342171	39.222343	23.176664	22.966507	41.393383	19.514126	34.412868	61.830982	39.358753	20.939695	38.127934	14.976505	49.452145	19.237362	32.645725	40.436432	23.828892	27.45908	43.25491	25.856701	16.835505	22.266645	15.677045	30.38982	30.673796	19.67877	22.928133	27.730122	23.544872
g10165	0	0	0	0	0	0	0.129541	0	0	0	0	0	0	0	0	0	0	0	0	0	0	0	0	0	0	0	0	0	0	0	0	0	0	0	0	0
g10166	1.662474	1.463559	1.196099	3.66403	1.410243	2.27761	2.986232	1.33236	2.21363	0.610889	1.600935	2.685086	0.851571	1.389296	4.407942	1.203341	1.764409	5.118311	3.107172	1.080924	1.825999	3.709438	1.266606	1.650042	3.12487	1.417114	1.247142	2.867959	1.554481	1.231525	3.238239	1.815994	2.055701	2.792578	2.142814	3.604707
g10167	0	0	0	0	0	0	0	0	0	0	0	0	0	0	0	0	0	0	0	0	0	0	0	0	0	0	0	1.067241	0	0	0.71519	0.763122	0	0.639575	0	0
g10168	0	0	0	0	0	0	0	0	0	0	0	0	0	0	0	0	0	0	0	0	0	0	0	0.173123	0	0	0.129675	1.567934	0.075791	0	1.815733	1.043425	0	1.110805	0.039481	0
g10169	0.054405	0	0	0	0	0	0	0	0	0	0	0	0	0	0	0	0	0	0	0	0.16578	0	0	0	0	0	0	0.581581	0.059043	0	0.613311	0.236238	0	0.536484	0	0.09238
g1017	99.836014	97.434845	160.480057	155.005264	90.918396	141.067474	148.757309	83.818916	159.622726	84.177132	94.830048	116.891266	71.483025	101.459953	150.142532	107.426796	80.48835	149.914169	137.094788	117.132721	113.914154	119.691521	100.101257	92.034576	108.32357	113.331612	94.755707	96.57666	88.880791	96.845665	112.178345	83.43222	124.326965	94.470284	89.480286	111.406654
g10170	0	0	0	0	0	0	0	0	0	0	0	0	0	0	0	0	0	0	0	0	0	0	0	0	0	0	0	0	0	0	0	0	0	0	0	0
g10171	0	0	0	0	0	0	0	0	0	0	0	0	0	0	0	0	0	0	0	0	0	0	0	0	0	0	0	0.046365	0	0	0.101236	0	0	0.239784	0	0
g10172	0.028063	0	0	0	0.013946	0	0	0	0	0	0	0.027278	0	0	0.01122	0.040569	0.032198	0	0	0.060537	0	0	0	0	0.042852	0	0.014419	0.01279	0.005566	0.013285	0.042887	0.038705	0	0.042546	0	0
g10173	0	0	0	0	0	0	0	0	0	0	0	0	0	0	0	0	0	0	0	0	0	0	0	0	0	0	0	0	0	0	0	0	0	0	0	0
g10174	0	0	0	0	0	0	0	0.021338	0	0	0	0	0	0.091669	0	0	0	0	0	0	0	0	0	0	0	0	0	0	0	0	0	0	0	0	0	0
g10175	0.108131	0.14628	0.073077	0.225403	0.179065	0.163915	0.068127	0.106855	0.182617	0.236183	0.231061	0.162014	0.092762	0.168331	0.02551	0.258177	0.144967	0.199024	0.180151	0.080358	0.034476	0.069508	0.100828	0.048839	0.218286	0.190376	0.144414	0.089913	0.060978	0.114671	0.036157	0.103998	0.145029	0.109116	0.12349	0.180669
g10176	1.183149	0.522936	0.819453	1.269313	0.892457	1.654005	2.52556	1.326958	1.638852	1.725431	1.678157	1.563336	2.288257	1.414508	0.751543	1.973784	2.150831	1.23552	0.775933	0.86339	0.649821	1.598499	1.258315	0.815633	1.470603	1.113641	1.026178	0.725077	1.129621	1.011604	0.442485	1.086267	1.177837	0.641138	1.035585	1.756547
g10177	0.031303	0	0	0	0	0.18134	0.019816	0.025452	0	0.025714	0	0	0.008466	0	0	0	0	0.064639	0.012344	0.010733	0.002718	0.024593	0.011888	0.006785	0	0.005508	0	0.013206	0.002108	0.021753	0.011988	0.018517	0.017705	0.009258	0.007714	0.008477
g10178	0	0	0.074532	0.024139	0.055028	0	0	0	0	0	0.107547	0	0	0	0	0	0	0.015415	0	0.019133	0	0	0	0.119987	0	0.291928	0.054293	0	0	0.054971	0	0.269326	0	0.023988	0.093147	0
g10179	6.280203	4.67552	6.72221	6.997358	3.528432	6.389316	7.945754	3.938407	6.536894	4.94639	5.493964	5.936418	5.688349	5.08197	4.759332	4.947525	6.935396	6.570024	6.320815	6.032743	5.023941	6.292302	6.102457	5.736147	6.366046	4.92723	5.040178	4.771532	5.918028	7.08182	4.529826	4.661026	7.809167	6.081477	5.810551	6.574986
g1018	15.712688	20.701	13.672816	5.913232	13.510924	14.840798	12.419993	12.555437	12.726381	13.906838	13.083823	16.436967	7.293377	6.469309	9.098253	13.188796	13.041394	11.226719	14.606388	18.969244	8.147475	17.135642	17.551469	8.093596	14.740557	14.953813	8.803221	12.835089	14.612909	11.183952	8.69085	14.258374	14.187666	9.610671	10.776245	12.749892
g10180	2.636822	2.303396	2.448829	3.149615	1.729009	3.071985	3.85031	2.381456	3.542982	2.398618	3.190368	2.957007	3.300888	2.668859	1.896211	2.490924	3.717904	3.31625	2.554669	2.173623	1.505933	2.43374	2.263481	2.023069	2.156334	1.812795	2.135315	1.832035	1.970103	3.556146	1.701975	1.625574	4.418569	1.614921	2.007615	4.312906
g10181	8.755927	9.182576	9.532607	6.004352	9.37316	7.417006	6.417856	6.566506	7.048371	7.276735	6.853277	8.120569	6.187166	4.985952	7.827832	6.176134	6.879482	5.749476	6.391959	8.578683	5.482081	6.869267	7.302745	4.804428	5.598051	7.695497	5.473835	8.522198	6.965456	5.023677	7.881072	6.553962	5.995636	7.35613	5.881312	5.413986
g10182	1.47097	1.255595	0.49946	0.69027	0.290995	1.374755	1.366321	1.367195	0.915493	1.560834	1.69709	2.219541	3.176618	1.894278	0.675322	1.665382	1.997671	1.556797	0.552051	1.10148	1.035727	1.393228	1.306383	0.708475	0.945176	0.852831	0.740363	1.630652	2.860929	2.417407	0.956084	1.714559	2.03267	1.351557	1.312733	2.141381
g10183	0	0	0	0	0	0	0	0	0	0	0	0	0	0	0	0	0	0	0.139502	0.039126	0	0	0	0	0	0	0	0	0	0	0	0	0	0	0	0
g10184	0.156649	0	0	0	0	0	0	0	0	0	0	0	0	0	0	0	0	0	0	0	0	0	0	0	0	0	0	0	0	0.036595	0	0	0	0	0	0
g10185	0	0.011692	0	0.011698	0	0	0	0	0.006136	0	0	0	0.009313	0	0.005287	0.041248	0	0	0.031883	0	0.034351	0.07097	0	0.023465	0	0.010574	0.030248	0	0.016047	0	0.027659	0	0	0	0	0.022528
g10186	0	0.052704	0	0	0	0	0	0	0	0	0	0.167559	0	0	0	0	0	0	0.161272	0	0	0	0	0	0	0	0	0.061637	0	0	0.046485	0	0.13493	0	0.061414	0.04024
g10187	0.575906	0.313978	0.227707	0.184785	0	0.427301	0.058701	0	0	0.169076	0.337903	0.08137	0.272187	0.30498	0	0	0.035363	0	0.019619	0.17314	0.142099	0.182586	0.086487	0.086794	0.061335	0	0	0.11262	0.854646	0.60147	0	0	0	0	0	0.034636
g10188	7.503681	6.253303	8.885309	9.935452	5.805717	8.307526	10.48732	5.719995	8.142821	7.86746	6.718824	8.33295	7.892598	5.580764	6.881521	7.14124	7.381161	6.58867	9.319417	8.092804	6.971128	8.503586	8.257676	6.778843	9.676076	7.404003	6.429359	4.955999	6.418351	8.387779	4.716113	5.823966	9.947412	5.852936	5.799613	8.886075
g10189	2.921614	4.78557	25.254713	4.096736	2.590852	4.392381	5.750324	22.869818	9.92063	6.497922	5.322392	4.210629	4.381776	4.860317	3.096837	8.062357	42.181824	4.359426	4.035039	4.661025	3.585524	3.878989	3.699996	2.92151	5.194037	12.745358	4.083213	3.676026	4.398092	5.66175	48.830425	3.747922	5.97912	4.327583	4.415799	8.680433
g1019	0.23602	0.289274	0.235557	0.149312	0.028619	0.415748	0.211632	0.317013	0.123204	0.245941	0.572581	0.251091	0.258339	0.124355	0.189524	0.130219	0.083978	0.170283	0.326255	0.282338	0.037429	0.429472	0.741412	0.184157	0.199112	0.120968	0.129753	0.236587	0.367095	0.345999	0.30166	0.39729	0.291745	0.20777	0.20262	0.234477
g10190	0.008557	0	0.017476	0	0.007262	0.008245	0.050012	0.009447	0.020075	0	0	0.008317	0	0.030724	0	0.033163	0	0	0.039975	0	0.012928	0	0	0	0	0	0	0	0	0	0.009049	0	0	0	0	0.083951
g10191	1.393867	1.47119	1.141661	1.575797	1.328355	1.48687	2.259957	2.005423	1.219233	1.269264	1.561819	2.334245	1.430037	1.068085	0.962625	1.475338	1.313057	1.742263	1.976763	2.09991	1.649863	2.498806	1.689126	0.950302	2.258961	1.549152	1.043663	1.597328	1.729171	1.272952	0.97464	1.685804	1.769156	1.360966	1.111279	1.834727
g10192	1.293426	1.244853	1.826162	1.858482	1.081823	1.544014	1.814922	1.010235	1.683636	1.071121	0.81527	1.266026	1.485428	1.475581	1.050658	1.048483	1.099325	1.373137	1.335859	1.293864	1.104255	1.339539	1.452719	0.999952	1.543828	0.987095	1.044939	1.103896	0.857155	1.522043	0.796263	0.794349	1.815998	0.933123	1.043433	1.793164
g10193	0.65714	0.675617	0.928475	0.70915	0.431758	0.949287	1.972766	0.547298	0.911037	0.868267	0.72279	1.450015	1.317746	0.824419	0.348267	0.813619	1.317087	1.259841	0.819024	1.018638	0.757824	0.668584	0.45052	0.566491	1.033736	1.067753	0.564835	0.302608	0.410305	1.305464	0.47969	0.57539	1.860709	0.232225	0.688561	1.298292
g10194	1.536488	1.274949	1.38258	1.968364	0.747001	2.024152	2.896222	1.477445	1.587104	1.111312	1.876299	2.010445	1.425105	1.238277	0.535932	1.485796	2.368704	1.779078	1.381884	1.384251	1.077057	1.572492	1.419219	0.871466	1.179145	0.979586	0.953764	0.55871	1.026791	2.656137	0.370323	0.828353	3.228605	0.688057	1.10077	3.287783
g10195	3.66058	3.153835	4.13108	3.810876	3.234387	2.993807	3.688169	2.205747	3.335471	3.414141	2.913229	2.867684	3.140258	1.966138	3.366976	2.943504	2.393984	2.977376	2.893394	2.9038	2.678213	3.185036	2.346725	2.171891	2.90165	2.641869	2.618849	2.474097	3.038719	2.050828	2.853941	3.047387	2.802928	2.306777	2.408498	2.028046
g10196	0.978366	0.591659	0.600011	0.549608	0.628468	0.865164	0.723975	0.743687	0.747198	0.817761	0.735006	0.968716	1.494828	0.677739	0.248954	1.021678	0.698496	0.70881	0.788718	0.681052	0.578848	0.626753	0.76045	0.398179	0.741482	0.582364	0.572682	0.55796	1.04487	0.86568	0.528609	0.57011	0.774628	0.587444	0.49318	0.882824
g10197	0	0	0	0	0	0	0	0	0	0	0	0	0	0	0	0	0	0	0	0	0	0	0	0	0	0	0	0	0	0	0	0	0	0	0	0
g10198	0.073126	0.060746	0.025873	0.058449	0.032977	0.060394	0.053534	0.123242	0.041466	0.122114	0.153383	0.066084	0.061051	0.076424	0.058318	0.040903	0.199131	0.02712	0.086059	0.029652	0.011891	0.021563	0.086594	0.011457	0.006404	0.006423	0.036137	0	0.026427	0.078645	0.012362	0.011415	0.060167	0.011914	0.039288	0.082189
g10199	0	0	0	0	0	0	0	0	0	0	0	0	0	0	0	0	0	0	0	0	0	0	0	0	0	0	0	0	0	0	0	0	0	0	0	0
g102	32.621988	29.155648	21.566717	22.444771	27.872438	24.263253	26.643825	30.405972	25.581869	35.87039	39.040944	35.457281	34.217435	32.864541	22.235823	34.597825	45.242641	29.454364	24.039523	29.191158	24.712263	23.227331	30.524057	26.261504	26.790354	29.705585	25.145409	25.491889	34.414906	33.680524	19.54996	30.349031	32.156736	22.879953	30.136956	31.769437
g1020	2.071028	2.881213	2.979722	2.470938	2.59398	2.207044	2.036912	1.777622	2.005066	1.77814	1.325274	1.482345	1.018758	2.307975	2.992051	1.815131	1.720887	1.872604	1.404524	2.096984	1.543192	2.398297	1.863823	1.956818	2.623486	1.870832	0.838086	2.164945	1.640017	2.249662	1.567666	1.844364	1.996658	1.962788	1.900078	2.070775
g10200	0	0	0	0	0	0	0	0	0	0	0	0.014074	0	0	0	0	0	0	0	0	0	0	0	0	0	0	0	0	0	0	0	0	0	0	0	0
g10201	0	0	0	0.095154	0	0	0	0.02102	0	0.018414	0.062345	0	0	0	0	0	0.019495	0	0	0	0	0	0	0	0	0.043873	0	0	0	0	0.019868	0	0.018957	0	0	0
g10202	0	0	0	0	0	0	0.027901	0.092156	0	0	0	0	0	0	0	0	0	0.01881	0	0	0	0	0	0	0	0	0	0	0	0.036711	0.027564	0	0	0	0	0.039683
g10203	0	0	0.032279	0.025974	0	0.206781	0.121629	0.136099	0.243524	0.055229	0	0	0	0.098222	0.022114	0.368229	0	0	0	0	0	0	0.066761	0	0	0.034329	0	0.026245	0.026009	0	0	0	0	0.045909	0	0.02895
g10204	0.049857	0.119092	0	0	0	0	0	0	0	0.102289	0	0	0	0.100455	0	0.180482	0.127869	0	0	0	0	0	0	0.068965	0.144209	0	0	0	0	0.09421	0	0.079053	0	0	0	0.050228
g10205	0.019837	0.047061	0	0	0	0	0.029497	0.011251	0	0.01833	0	0.009313	0.081714	0.077257	0.010003	0.053843	0	0.057248	0.093133	0	0.147077	0.075269	0.053237	0.080371	0.088829	0.053594	0.154786	0.0184	0.013643	0.031275	0	0.043568	0	0.025034	0.020296	0.173732
g10206	0.260692	0.302532	0.464986	0.254546	0.369464	0.247718	0.157066	0.188001	0.168226	0.408994	0.415096	0.125902	0.235829	0.344796	0.330155	0.312003	0.176505	0.051221	10.513069	5.221376	3.438614	2.701801	3.427569	4.441737	2.317202	2.52815	0.957896	1.021338	1.11419	0.957823	0.926501	1.159298	1.094093	0.550227	0.63008	0.602465
g10207	0.04961	0	0.027791	0.105258	0.064215	0.01636	0.073015	0	0.009398	0	0	0	0	0	0	0	0	0	1.46612	0.018575	2.863917	0.803136	0.011361	2.434953	0.127616	0	1.649607	0	0	0	0	0	0	0	0.010706	0
g10208	0.213067	0.022423	0.215365	0.588322	0.34447	0.79937	0.563181	0	0.181339	0.04097	0	0	0	0	0	0	0	0	12.438271	0.049313	16.998291	10.544266	0.112293	16.929598	1.878114	0.056214	12.709262	0.058273	0	0	0	0.028014	0	0.020839	0	0.042339
g10209	4.63152	6.540521	5.044115	11.934108	9.610713	5.593617	9.357829	6.299777	4.631262	1.849428	8.465609	16.895802	2.938269	6.266243	19.779352	4.626949	7.053528	25.99914	15.498673	5.998055	7.003577	18.869339	7.162589	6.205836	12.880524	9.101899	3.890422	13.12218	7.234474	7.928817	15.243252	7.858252	13.071353	14.040942	8.282644	19.701191
g1021	1.389498	0.569996	0.483424	0.985779	0.158842	1.676312	1.921603	0.897619	1.105097	1.116565	1.376342	2.200339	2.143751	1.182934	0.740634	1.825207	1.92639	1.697606	0.441965	0.920636	0.639905	0.696941	1.182019	0.37472	0.598782	0.386041	0.660579	0.413269	1.829286	2.602891	0.329215	1.138463	3.088732	0.547772	0.922144	3.053931
g10210	0.074242	0.013119	0.013238	0	0	0	0	0.025956	0	0.035481	0.087428	0.041346	0.159223	0.02262	0	0	0.012584	0.045203	0	0.092015	0.006297	0.022785	0	0	0.019799	0.02829	0	0.011423	0.084214	0.008481	0	0.078896	0	0.017053	0.022132	0.018303
g10211	0.769815	1.518344	1.137138	3.301071	2.230364	1.748133	4.206264	1.708847	3.403847	0.492934	1.792316	2.576415	0.972014	1.847678	4.000482	3.438423	1.971053	3.557581	1.20192	1.670594	4.083647	2.747001	2.596918	6.980254	3.836934	4.701373	4.307912	1.883836	1.094437	1.368703	5.025755	1.892335	3.865571	3.821687	2.575812	3.881817
g10212	18.724924	17.978338	22.803469	18.088358	14.977886	22.277433	18.302502	18.078577	22.225782	25.13839	25.961718	22.931892	22.027992	23.211262	20.13978	26.12779	24.840527	20.073044	16.711473	22.322012	11.947653	17.085279	18.33095	11.79508	18.934334	18.296825	12.593999	15.529884	20.343264	17.580618	14.942575	18.037928	20.888346	16.602203	20.272802	17.986719
g10213	4.203717	3.765324	5.173808	5.751151	4.091359	5.628389	7.26113	3.207631	5.7972	3.394533	2.707377	5.314188	3.350506	3.131296	6.188263	3.415409	3.350661	4.814113	4.097284	4.495138	3.063506	4.543397	4.675921	3.202641	4.033318	4.029637	3.223952	2.621166	3.204026	3.319006	3.424426	3.52956	4.963881	3.118029	2.959644	4.65732
g10214	2.513235	2.294851	2.437226	1.948081	2.393012	2.608441	2.094107	2.391218	2.552692	2.895968	3.350931	2.452588	2.778101	3.530064	2.184665	2.644585	4.542388	2.482094	1.84349	3.07167	2.046695	1.885849	2.540994	1.663946	1.736266	1.896897	1.712114	2.481298	2.896037	2.78456	2.017452	2.754261	3.312135	2.202604	2.678219	2.554249
g10215	0.284825	0.29892	0.277497	0.339969	0.297866	0.534534	0.654809	0.481227	0.675633	0.769582	0.500797	0.505908	0.573931	0.38097	0.286075	0.93109	0.76696	0.290281	0.16638	0.590739	0.287304	0.365744	0.721699	0.448794	0.427749	0.094588	0.547076	0.21087	0.350317	0.48028	0.251264	0.531315	0.616729	0.419152	0.391053	0.697827
g10216	3.711066	3.579612	4.625972	4.009959	3.802972	3.402929	4.70422	2.461643	3.425753	3.460254	3.904783	3.105574	2.840731	2.471524	3.355589	2.715651	3.550814	3.113983	4.043869	3.885024	3.504321	3.760362	3.538345	3.912881	3.594717	3.885967	3.333723	2.668886	2.308197	3.116157	2.554838	2.442247	3.140942	2.949361	2.733584	3.092946
g10217	3.636947	2.630147	2.438443	3.1527	1.440096	3.926404	4.836333	3.474471	3.311383	3.820052	5.423616	4.554891	5.941694	4.987533	1.523826	5.016868	5.657107	3.923367	2.798627	2.902091	3.667667	3.217317	3.054355	2.698752	3.761356	2.809061	3.759885	2.265062	4.209547	5.674741	1.775257	3.45516	5.385075	2.793122	3.362688	5.482834
g10218	2.139617	1.892571	0.977215	1.044796	1.267561	1.476273	1.547975	1.415689	1.686301	1.837455	2.686147	2.226159	2.084102	2.501258	0.781531	2.614966	2.221439	1.435514	1.884669	2.75751	0.877339	1.335741	2.350518	0.801451	1.795373	1.92958	1.252765	2.241955	2.807422	1.961934	1.827978	1.855239	2.505962	1.192833	1.551689	2.487954
g10219	2.360674	2.461289	1.922276	2.096254	1.809146	2.131589	2.495727	2.420284	2.052445	2.628122	2.86168	2.934851	2.76861	2.052422	2.294958	2.481124	2.475757	2.091795	2.395383	2.890827	1.74121	2.068094	2.570167	1.475762	2.233923	2.165884	1.94932	1.911041	2.386426	1.897995	1.713117	2.198883	2.5266	1.964183	2.092471	1.958241
g1022	0.032791	0.053747	0	0	0.073362	0.060611	0.044838	0.046408	0.060337	0	0.074309	0.031827	0	0	0	0	0	0	0.349116	0.062871	0.122587	0.134938	0.025715	0.182079	0.046643	0	0.048419	0.110079	0	0.012692	0.018099	0.109343	0.05094	0.1836	0.055135	0.039316
g10220	4.09023	3.510964	2.777297	3.260757	2.77085	4.342278	4.246127	4.044364	2.928883	5.408912	6.409534	5.553253	7.425261	4.456609	2.549165	5.019665	5.374826	3.938303	3.762684	5.571999	3.871482	4.315945	4.456347	2.803656	4.244662	5.245401	3.772021	3.675209	6.657254	4.726751	3.032835	5.528514	5.261953	4.037354	4.328102	5.116409
g10221	2.549452	1.363778	1.050877	1.999581	0.207776	3.80676	3.155764	1.7819	1.629498	2.961125	4.888728	3.414842	4.905184	3.103795	0.510175	4.332288	3.246213	2.912968	1.427142	2.989315	1.442925	1.541239	1.695587	1.040879	2.164915	1.515933	1.259844	1.553487	4.725698	4.582049	0.973367	2.679465	5.229657	1.36291	1.948095	4.455359
g10222	12.787444	9.348324	13.638277	12.507854	6.430669	13.940559	15.892927	8.625851	11.489774	14.718692	15.987913	16.576229	17.299459	9.610681	6.364512	13.800349	13.570651	12.056005	10.659084	15.922229	9.242663	10.240193	11.857031	7.340796	11.747164	10.928061	7.049558	9.500031	14.079034	11.296269	6.663344	11.610351	14.947242	8.977098	9.393825	11.678504
g10223	17.79303	19.087877	28.433523	23.324797	20.205297	18.831415	23.46636	11.896807	20.875698	20.559338	18.099611	18.904825	18.809561	6.783266	21.177238	16.390461	12.711412	13.324939	21.500225	22.624495	14.126948	18.62413	20.277273	14.43599	16.2222	18.613884	12.821404	13.764121	15.567904	7.831645	9.634786	13.364174	20.619951	11.705814	10.703781	12.310067
g10224	0	0	0	0	0	0	0	0	0	0	0	0	0	0	0	0	0	0	0	0	0	0	0	0	0	0	0	0	0	0	0	0	0	0	0	0
g10225	0	0	0	0	0	0	0	0	0	0	0	0	0	0	0	0	0	0	0	0	0	0	0	0	0	0	0	0	0	0	0	0	0	0	0	0
g10226	10.963573	18.242645	9.398247	21.06237	15.028416	15.411415	16.793583	15.96292	14.287408	10.064634	16.902449	28.921543	11.174163	26.452599	61.102367	20.068645	18.766758	58.435394	26.557209	13.249423	14.225988	33.958138	20.412601	17.025885	25.426567	20.805359	12.806327	28.496012	19.168045	16.531044	47.538551	32.046413	24.590849	52.533566	38.243244	42.149925
g10227	7.416005	7.377054	9.691715	7.850451	7.183295	8.737683	7.58749	6.636417	8.928314	10.399843	8.70632	8.463925	11.162292	7.79082	6.848693	10.348181	9.897277	8.811208	7.645235	7.288856	5.751482	7.882966	8.988625	6.237148	8.085615	10.62269	5.897224	6.738487	7.802518	8.641779	6.677253	8.438821	8.410701	8.044394	9.610255	8.57947
g10228	1.268423	1.043273	0.86691	0.985408	0.408606	2.007638	1.324164	1.36764	1.187656	1.131007	2.067728	1.706695	2.652648	1.72558	0.583604	2.091301	1.890505	1.170283	0.773953	1.301528	0.677809	1.268765	1.333069	0.631796	1.398223	1.263367	0.623266	1.03319	1.950453	1.727761	0.89402	1.460345	1.885744	0.995588	0.814469	2.190979
g10229	0.380191	0.62747	0.842511	0.389453	0.22097	0.800735	1.090897	0.238086	0.272446	0.829938	1.029876	0.968463	1.070011	0.568374	0.191858	1.317817	0.682001	0.828047	0.135648	0.906733	0.310532	0.639025	0.784564	0.146761	0.808389	0.391632	0.430053	0.557619	0.806121	0.811849	0.105717	0.561926	1.257016	0.074536	0.452062	1.007988
g1023	0	0	0	0	0	0	0	0	0	0	0	0	0	0	0	0	0	0	0	0	0	0	0	0	0	0	0	0	0	0.021399	0	0	0	0	0	0.016243
g10230	0	0	0	0	0	0	0	0	0	0	0	0	0	0	0	0	0	0	0	0	0	0	0	0	0	0	0	0	0	0	0	0	0	0	0	0.028873
g10231	1.512831	1.410578	1.387521	1.33621	0.793579	1.869194	1.697892	1.26092	1.632655	1.441199	2.268565	2.357723	2.419064	1.504032	0.78866	1.644362	1.691487	1.718716	1.220378	1.117563	0.993675	1.37666	1.746871	0.741089	1.484539	1.224649	0.893636	0.880262	1.635655	1.69309	0.919943	1.557793	2.034052	0.892855	1.336678	2.08661
g10232	15.886982	16.058477	16.0222	4.017128	8.141505	33.102749	5.142145	30.840296	21.038034	31.91461	32.647282	35.050404	54.192738	32.013607	9.37826	51.069637	35.316936	26.539616	10.954573	16.85681	6.288026	14.455244	18.50602	5.152937	19.704248	20.6236	7.771985	11.10492	37.211472	30.455097	7.004411	26.196859	21.26211	10.653999	21.15839	21.706036
g10233	0.160229	0.050955	0.240015	0.265209	0.135226	0.237946	0.255948	0.402323	0.286777	0.517139	0.094518	0.290709	0.181637	0.338021	0.073976	0.363755	0.066135	0.299065	0.303004	0.116924	0.181259	0.239205	0.313789	0.373177	0.171534	0.210101	0.299189	0.20846	0.094037	0.148022	0.409462	0.342056	0.185613	0.27476	0.31112	0.258666
g10234	5.286863	5.247989	5.320262	6.118862	4.938218	5.757345	6.599579	5.217431	5.738925	3.849243	5.490089	7.068117	4.488376	5.078615	5.843364	4.381364	6.148293	7.350323	6.353083	5.681249	4.031354	6.972099	5.660089	4.078633	6.682298	5.201209	4.416749	4.758183	5.365879	5.693956	5.069361	5.559283	7.752411	5.592846	5.988348	7.124731
g10235	1.018782	1.125618	1.440863	1.916037	1.883324	1.933975	1.987811	1.77831	2.069146	1.87298	1.248655	1.114018	1.915214	1.688713	1.793978	1.497645	1.691489	0.819918	1.363552	1.850096	0.905023	1.365652	1.596964	1.451926	1.976155	1.582504	1.636105	1.266441	1.26117	1.473	1.24572	1.812594	2.220182	1.34818	1.723228	2.173786
g10236	6.681884	7.264072	3.829045	6.365146	6.845622	7.119378	7.183957	9.418202	6.393544	7.806919	13.127542	14.887896	11.629978	8.345308	7.655241	7.813591	9.991868	10.496584	7.509942	9.242216	3.765836	9.666425	8.956112	3.62682	9.231338	9.495737	3.295065	10.774637	13.379566	6.77779	7.211463	12.871691	12.346297	10.221725	9.972613	8.485358
g10237	0.067881	0.015392	0.057442	0	0	0	0.112799	0.037168	0.034037	0	0	0.202285	0.038145	0.042884	0	0.110915	0	0.065613	0	0.120697	0.07429	0.058231	0.203245	0.024856	0.08522	0	0.024628	0.044897	0.040595	0.034206	0	0.127258	0	0.024062	0.066614	0.144281
g10238	0.832462	0.529054	0.473973	0.526655	0.534746	0.860298	0.946935	0.618034	0.53955	0.621371	0.92499	1.173704	0.873751	0.805807	0.394296	0.911328	1.107998	0.802236	0.720963	0.552535	0.736822	0.812535	0.793422	0.649572	0.498537	0.545985	0.614553	0.590774	0.923039	1.077865	0.19818	0.532678	1.436647	0.402506	0.659265	1.246402
g10239	1.934478	2.054468	2.808546	2.522597	1.819812	2.205539	2.602214	1.599889	2.617569	2.068192	1.774956	2.154841	1.789246	1.386738	1.503489	1.776951	2.036148	0.981179	3.072631	2.232339	1.721081	2.138288	2.228987	2.124109	2.361997	2.204562	1.684898	1.512413	1.880547	2.009554	1.560675	1.518156	2.85405	1.173539	1.527885	2.210441
g1024	2.940521	2.377982	2.565055	3.206925	1.137367	2.946358	4.204	2.168842	2.526661	2.416591	3.106435	3.659422	2.738461	2.78611	1.532146	3.290808	3.792592	3.177946	2.61023	2.415043	1.995304	2.942959	2.888999	2.074474	3.117055	2.478735	2.287128	1.679789	3.151863	3.545319	1.255202	2.093194	4.472971	2.014989	1.969511	4.26712
g10240	1.543951	1.456361	1.091224	1.651903	1.512095	1.426859	2.147516	2.020497	1.67746	1.625491	2.04263	2.796514	1.692162	1.460588	2.440199	1.524506	2.262633	3.761145	1.870486	1.408746	1.764709	2.192686	1.834586	1.296583	2.239424	1.751574	1.672554	1.616782	2.148545	1.504178	1.982734	2.183748	1.702454	2.892591	2.277012	1.974396
g10241	0.974109	0.606466	1.003418	1.41525	0.539694	1.500728	1.454832	0.766826	0.986063	0.928313	1.237107	1.366557	0.561534	1.092746	0.533344	0.765045	1.530034	1.137848	1.075812	0.828711	0.647002	1.09732	0.970329	0.766006	0.967928	1.300826	0.979532	0.633135	0.944195	1.672713	0.640291	0.5701	1.967958	0.584581	0.683872	1.926809
g10242	0.426236	0.751677	0.314285	1.123511	0.754565	1.050627	2.023735	1.589697	0.890395	0.356349	0.450732	0.782749	0.686347	0.949156	0.546878	0.844755	1.174221	1.945141	0.777711	0.47041	0.422153	1.007103	1.700521	0.731069	1.019945	0.646113	0.840382	1.147016	1.313941	1.198295	0.966013	1.481271	2.844829	1.221537	1.539654	2.876927
g10243	6.393263	6.27073	5.97887	14.373846	15.448112	9.203277	12.676352	13.745091	7.525241	4.120266	2.323753	2.353024	4.617623	3.31631	4.57955	5.106208	4.642584	2.365212	4.897759	4.649364	4.11412	5.097814	4.129727	7.636409	4.344658	4.60122	7.850314	0.955514	1.436914	8.696849	2.253505	2.343971	13.281189	2.033401	2.614733	10.822498
g10244	0	0	0	0	0.216554	0	0	0	0	0	0	0	0	0	0	0.337867	0	0	0	0.056134	0	0	0.134207	0	0	0	0	0	0	0	0	0	0.089569	0.205543	0.108558	0.036071
g10245	1.130845	0.874384	0.768017	0.630908	0.932842	0.541164	0.387188	0.718988	0.276122	0.591949	0.681671	0.473682	0.550391	0.59584	0.798744	0.578082	0.385451	0.527767	0.48399	0.566943	0.922468	0.565839	0.654739	0.529248	0.346747	0.52646	0.585466	0.456973	0.919602	0.536631	1.008887	0.490228	0.608554	0.65305	0.465625	0.388065
g10246	0.024196	0.03273	0	0	0	0	0	0	0	0	0	0	0	0	0	0	0	0	0.151177	0	0.133652	0	0	0	0	0	0	0	0	0	0	0	0	0	0	0
g10247	0	0	0	0	0	0	0	0	0	0	0	0	0	0	0	0	0	0	0	0	0	0	0	0	0	0	0	0	0	0	0	0	0	0	0	0
g10248	0.055994	0.050239	0.131414	0.063346	0.045088	0.123907	0.026826	0.049277	0	0.36323	0.03833	0.043595	0.081771	0.015995	0.044717	0.01815	0.019282	0.045946	0.086568	0	0	0.015628	0.019667	0.017312	0.070555	0.019417	0	0	0	0	0	0	0	0.068807	0	0
g10249	0.01673	0	0.079843	0	0.020204	0	0	0	0.020707	0.018972	0.032427	0	0.030062	0	0	0	0.12654	0	0.191645	0.015151	0.04081	0.073541	0.108975	0	0.036751	0.039718	0	0.017992	0.020314	0.019568	0	0.049419	0	0.056693	0	0
g1025	17.176641	16.636908	16.834038	18.267775	15.118595	18.647657	17.869015	16.06016	18.399282	15.959739	19.660685	20.228216	16.774332	19.116886	17.165247	16.718966	21.143663	18.94186	16.832186	18.806911	16.658188	18.048407	16.388018	13.730419	16.719889	14.505395	13.8378	18.753519	19.21521	17.790483	18.527737	19.562483	21.688755	19.471828	19.989096	17.92572
g10250	0.030839	0.033204	0.040172	0.031795	0.047004	0.045022	0.195171	0.052001	0.080406	0.051791	0.007555	0.050456	0.044657	0.098215	0	0	0.047475	0	0.068747	0.106344	0.062197	0.033572	0.199685	0.055571	0.016984	0	0	0.085278	0.030417	0.065429	0	0.090304	0.109242	0.015798	0.029009	0.080052
g10251	20.325112	20.706276	15.388006	21.217436	18.379375	22.166789	29.112468	27.822284	25.814849	17.834287	22.394723	35.027952	23.171132	26.642387	19.71728	19.082782	26.715064	37.736963	20.420438	19.760155	15.475674	25.580086	24.620936	15.825284	25.157975	21.712799	14.862775	19.453048	24.386603	21.795765	20.882225	28.369294	26.884835	25.317676	26.895194	27.827532
g10252	5.889132	7.414801	4.468307	10.000986	12.473563	6.667313	11.14896	13.122949	9.801661	5.861044	14.466925	13.545467	5.859945	16.962311	23.903444	12.295504	21.346842	28.373526	9.069816	4.976639	10.803281	12.48309	6.92781	11.616999	12.372553	9.198191	8.745037	11.8943	13.815953	6.484661	22.887535	13.4061	11.169941	23.903736	21.566858	18.119717
g10253	0.292728	0.134704	0.151402	0.341366	0.171899	0.092293	0.285831	0.560636	0.192306	0.36016	0.433581	0.48872	0.267621	0.705439	0.571156	0.574731	1.027109	1.254771	0.255468	0.177328	0.148701	0.405228	0.326098	0.348311	0.535394	0.629435	0.207734	0.426388	0.704846	0.09943	0.723552	0.356067	0.399999	1.71842	1.059337	0.094938
g10254	9.705507	16.689672	9.080971	9.537167	14.960512	10.735472	9.621717	17.684694	13.212916	8.652621	17.303997	21.469135	11.031121	20.876053	39.113342	18.414736	22.598408	38.754761	12.096634	13.333166	11.300527	16.931484	14.719101	12.962248	18.948811	21.269154	9.909945	23.192997	22.247284	8.322938	40.827847	26.945768	15.808199	49.696064	39.765827	18.633646
g10255	0	0	0	0.075697	0	0	0.24451	0.074215	0	0	0	0	0	0.050997	0	0	0.026048	0.029016	0	0	0	0.09166	0.157587	0.0618	0.210847	0	1.257567	0	0	0	0.101401	0	0	0.249807	0.306138	0
g10256	0.829718	0.281148	0.48571	0.637386	1.844918	0.964046	0.379779	1.062094	0.361929	0.948447	0.452085	1.148359	1.655413	2.688754	2.864463	0.96096	1.23431	1.718097	0.192599	0.971583	0.761051	0.540216	0.550326	0.9788	0.369229	0.342807	0.880253	0.530763	0.786657	0.996172	1.522466	2.328959	2.20392	0.996828	1.499761	0.665128
g10257	0.093411	0.319385	0	0	0	0	0.046734	1.517085	0.05786	0	0.034265	0.0764	0	0.124592	0	0.35718	0.190361	0	0	0	0	0	0.022326	0	0	0	0	0	0	0.204487	0.096561	0	0	0	0	0.177605
g10258	0.08858	0.053085	0	0.157749	0.018481	0.065555	0.016716	0	0	0.221081	0.251836	0	0.058897	0.057218	0	0.101812	0.054359	0	0.061523	0.107292	0.07359	0.074525	0.046867	0	0.036778	0.090817	0.01518	0.017105	0.12952	0.081244	0	0.032246	0	0.012332	0.030837	0.0742
g10259	0	0	0	0	0	0	0.008982	0	0	0	0	0	0	0	0	0	0	0	0	0	0	0	0	0	0	0	0	0	0	0	0	0	0	0	0	0
g1026	0	0	0	0	0	0	0	0.022808	0	0	0	0	0	0	0	0	0	0	0.10679	0	0.040797	0.084258	0	0.043837	0	0.087256	0.040307	0	0.039882	0.038417	0	0	0.057315	0	0	0.120575
g10260	0	0	0	0	0	0	0	0	0	0	0	0	0	0	0	0	0	0	0.106244	0.025383	0.066703	0.039633	0	0.010493	0	0	0.025486	0	0	0.061576	0	0	0	0	0	0.025564
g10261	0	0	0	0	0	0	0	0	0	0	0	0	0	0	0	0	0	0	0	0	0	0	0	0	0	0	0	0	0	0	0	0	0	0	0	0
g10262	0	0	0	0	0	0	0	0	0	0	0	0	0	0	0	0	0	0	0.019689	0.006496	0	0	0.017257	0	0	0	0	0	0	0	0	0.008302	0	0	0.013627	0
g10263	0	0	0	0	0	0	0	0	0	0	0	0	0	0	0	0	0	0	0	0.030052	0	0.00554	0	0	0	0	0	0	0.014317	0	0	0.015629	0.007028	0	0.043119	0.020256
g10264	0	0	0	0	0	0	0.013068	0	0	0	0	0	0	0	0	0	0	0	0	0	0.013494	0.013446	0	0.037715	0	0	0.025598	0	0	0.012241	0.051186	0.011134	0	0	0	0.013009
g10265	0.551051	1.183995	0.477284	1.031833	0.675575	0.282817	1.816805	0.56043	0.319107	0.313736	0.656228	0.548144	0.364531	1.470694	1.398085	1.445076	4.86597	2.328609	1.529637	1.504662	4.520052	3.795604	0.758077	12.723816	0.908396	1.026104	4.764624	1.231003	0.383274	0.410554	3.145989	0.503394	0.90398	2.000363	0.921169	1.215898
g10266	0	0	0	0	0	0	0	0	0	0	0	0	0	0	0	0.173754	0	0	0	0	0	0	0	0	0	0	0	0	0	0	0	0	0	0	0	0
g10267	0	0.001002	0	0	0	0	0	0.071912	0	0	0	0	0	0	0	0	0	0	0	0	0	0	0.020582	0	0.005014	0	0	0	0	0	0	0.01754	0.053273	0	0	0
g10268	0	0	0	0	0	0	0	0	0	0	0	0	0	0	0	0	0	0	0	0	0	0	0	0	0	0	0	0	0	0	0	0	0	0	0	0
g10269	0	0	0	0	0	0	0	0	0	0	0	0	0	0	0	0	0	0	0	0	0	0	0	0	0	0	0	0	0	0	0	0	0	0	0	0
g1027	0.403967	0.297135	0.458778	0.788757	0.239358	0.565887	1.150824	0.310993	0.514572	0.526249	0.274961	0.874686	0.362701	0.455251	0.338722	0.471381	0.516769	1.145652	0.7363	0.597509	0.296482	0.541635	0.415787	0.272203	0.595451	0.351632	0.403798	0.278422	0.333964	0.922542	0.294533	0.275775	1.301686	0.195203	0.515029	1.644488
g10270	0	0	0	0	0	0	0	0	0	0	0	0	0	0	0	0	0	0	0	0	0	0	0	0	0	0	0	0	0	0	0	0	0	0	0	0
g10271	0	0	0	0	0	0	0	0	0	0	0	0	0	0	0	0	0	0	0	0	0	0	0	0.080835	0	0	0	0	0	0	0	0	0	0	0	0
g10272	12.614823	14.587692	15.51888	16.511637	15.659667	17.012075	17.389711	15.253134	18.804655	14.618111	18.419895	18.300161	16.90514	16.904156	20.96096	16.570343	17.199154	20.162106	18.189489	17.558144	11.345969	18.827225	17.214302	13.05245	17.91696	19.191236	11.890973	12.241763	14.465251	13.106846	13.573192	15.252371	19.538485	15.586003	16.85968	18.315069
g10273	867.333008	996.45166	1033.852417	823.976868	901.125183	750.261841	679.341858	636.461975	706.689697	707.096436	599.720703	608.716736	514.422363	671.169128	1004.217163	659.209351	521.19342	584.350281	1092.834106	1154.4823	1061.073242	858.613647	852.517578	1044.422852	742.749146	784.506592	890.915405	797.485901	599.734619	588.300781	896.392761	658.789734	885.434509	747.540771	646.33844	550.51886
g10274	84.423416	85.065613	95.119179	94.803131	90.035019	89.417809	92.153549	74.290611	92.469925	62.133018	64.851227	78.416443	59.486324	62.250534	91.71933	63.379272	51.679665	82.841446	99.133118	93.141846	120.46244	89.084518	89.691902	105.869621	76.121529	78.438522	97.741753	64.901138	63.172615	54.301216	68.208191	72.249733	83.759819	72.407234	68.81189	65.034111
g10275	2.965723	3.099625	2.41701	4.744737	2.240839	3.430225	4.135939	2.133193	3.477889	2.92083	2.847436	2.813562	3.068315	3.649177	3.304749	3.362922	2.822165	3.652915	2.445472	3.95117	1.909859	3.230531	3.216151	3.301257	2.767785	1.199328	3.252272	2.062088	2.753143	3.318067	2.748648	2.784605	3.554408	2.846218	3.085004	4.016154
g10276	0.286395	0.116222	0.165411	0.273886	0.242132	0.231904	0.152091	0.095265	0.15482	0.123278	0.13422	0.210699	0.134168	0.194164	0.190508	0.100706	0.078078	0.257646	0.566593	0.122859	0.566591	0.254889	0.300951	0.460861	0.213807	0.173371	0.246031	0.086348	0.149922	0.09174	0.13129	0.103859	0.182535	0.141427	0.119634	0.138641
g10277	3.721878	2.682057	2.801005	2.44319	1.275391	5.438755	4.183337	3.845205	4.071173	5.932165	6.576019	5.579904	10.065477	5.264039	2.563215	9.768828	6.343472	5.792256	1.83425	3.026779	3.039097	2.237133	3.570925	2.258099	3.370841	3.53371	2.638334	2.509192	4.589487	8.063317	1.659191	3.55037	5.618466	1.970293	3.872463	6.28341
g10278	15.907506	14.336459	22.502645	15.798888	10.405366	23.370935	19.881678	13.484152	18.516113	25.66568	21.686083	21.921537	30.230209	16.408112	12.881584	24.199146	22.122433	16.796515	13.972878	20.976521	9.23041	15.342279	17.923941	7.759497	17.89864	16.798656	9.580803	9.897717	17.824247	18.168829	7.296887	14.474023	18.248402	9.208629	13.58756	17.192204
g10279	0.454664	0.112767	0.016248	0.275311	0.058851	0.692226	0.367952	0.651305	0.456366	0.403829	1.126953	0.605554	1.372271	0.783337	0.051555	1.15577	0.363019	0.689516	0.019503	0.53862	0.187285	0.266714	0.238407	0.167563	0.21519	0.271311	0.185582	0.432259	0.838338	1.28989	0.193071	0.597997	0.777053	0.083202	0.21682	1.387765
g1028	0	0	0	0	0	0	0	0	0	0	0	0	0	0	0.256979	0	0	0	0	0	0.044594	0	0	0	0	0	0.465989	0	0	0	0.085103	0	0	0	0	0
g10280	0.014134	0.020521	0.04465	0.025311	0	0.030475	0	0.245572	0.009776	0.013444	0.032044	0.044086	0	0.03168	0.049216	0.028819	0.049734	0	0.087309	0.026135	0.014759	0.008895	0.058889	0.015172	0.015352	0.074422	0.025284	0.019225	0	0.247969	0.213562	0.078202	0.050691	0.086482	0.05948	0.412128
g10281	0	0.013105	0	0.011662	0	0	0	0	0	0	0.0149	0	0	0	0	0	0	0	0	0	0	0	0	0	0	0	0	0	0	0.050178	0.011656	0	0	0.025285	0	0
g10282	1.477533	1.08254	0.611193	1.085657	0.179775	2.204038	1.517097	1.777626	0.933572	1.74946	1.919587	2.279422	3.589617	1.841244	0.444365	2.995557	1.866052	2.055464	0.383054	1.472874	0.777946	1.031126	1.7968	0.551252	1.351095	1.011767	0.809059	0.751472	2.515971	2.655739	0.450491	1.759572	2.229645	0.739716	1.228603	2.386872
g10283	0	0	0	0	0	0.015301	0	0	0.020389	0	0	0	0	0.018515	0	0	0	0	0	0	0.098655	0.051219	0	0.058173	0	0	0.028478	0	0	0.012491	0	0	0	0	0	0
g10284	0	0	0	0	0	0	0	0	0	0	0	0	0	0	0	0	0	0	0	0	0	0	0	0	0	0	0	0	0	0.072207	0	0	0	0	0	0
g10285	0	0	0	0	0	0	0	0	0	0	0.021047	0	0	0	0	0	0	0	0	0	0	0	0	0	0	0	0	0	0	0	0	0	0	0	0	0.030458
g10286	0	0	0	0	0	0	0	0	0	0	0	0	0	0	0	0	0	0	0	0	0	0	0	0	0	0	0	0	0	0	0	0	0	0	0	0
g10287	0	0	0	0	0	0	0	0	0	0	0	0.060333	0	0	0	0	0	0	0	0	0	0	0	0	0	0.027865	0	0.042344	0	0	0	0	0	0	0	0
g10288	0	0	0	0	0	0	0	0.031197	0	0	0	0	0	0	0	0	0	0	0	0.013817	0	0.009236	0	0	0	0	0	0	0	0	0	0	0	0	0	0.042551
g10289	0	0	0	0	0	0	0	0	0	0	0	0	0	0	0	0	0	0	0	0	0	0	0	0	0	0	0	0	0	0	0	0	0	0	0	0
g1029	1.395322	1.27187	1.717162	2.123567	1.120973	2.345324	3.38639	1.613134	2.462819	1.699341	2.128304	3.183858	2.429293	1.944328	2.042245	3.171805	2.286245	2.993404	1.635139	2.272918	1.660594	2.134433	2.207843	1.38354	2.346946	2.170172	2.285453	1.192602	2.388541	1.579084	0.791648	1.859875	3.325281	1.346521	1.944191	2.770257
g10290	0	0	0	0	0	0	0.026251	0.043158	0	0	0	0	0	0	0	0	0	0.047713	0	0	0	0	0	0	0	0	0	0	0	0	0	0.050642	0	0	0.025154	0
g10291	17.141376	6.244193	24.972233	26.856401	5.539381	30.511478	31.587578	10.093394	26.644609	41.186073	27.498503	24.586357	42.152882	31.135279	12.991586	34.327431	30.692194	18.710382	9.965264	20.131836	10.52679	11.339676	24.182138	8.707331	13.313661	12.395564	11.025801	8.24426	17.857849	31.211531	6.886862	17.387493	32.672134	9.224151	13.190619	27.534405
g10292	0	0	0	0	0	0	0	0	0	0	0	0	0	0	0	0	0	0	0	0	0	0	0	0	0	0	0	0	0	0	0	0	0	0	0	0
g10293	0.006619	0	0	0.016643	0.009454	0	0.01131	0	0.015583	0.020528	0	0.004049	0.019761	0.084794	0	0.057746	0.009105	0.007987	0	0.010939	0.019692	0.028544	0	0.002647	0	0.003026	0.050066	0.005816	0.023482	0.003132	0	0.000637	0	0.017361	0.008108	0.000329
g10294	0.084226	0.1923	0.128732	0.278915	0.421393	0.268534	0	0.183027	0.411305	0.020433	0.07493	0.087737	0.244744	0.220647	0.125855	0.487313	0.508371	0.394519	0	0.093922	0	0.090152	0	0.122689	0.088328	0.228541	0.300909	0.081592	0.041116	0.27538	0.130349	0.283283	0	0.241247	0.101962	0.438131
g10295	0	0	0	0	0.010039	0	0	0	0	0	0.023504	0	0	0	0	0	0	0	0	0	0.021794	0	0	0	0	0	0	0	0	0	0	0.001046	0	0	0	0
g10296	0.031382	0.020122	0	0.115501	0.071588	0.078866	0.142712	0	0.034788	0.015915	0.041023	0.051416	0.032544	0.052065	0.099155	0.154326	0	0.068125	0.08677	0.041737	0.010202	0.087077	0.05104	0.08574	0.087752	0	0.036721	0	0.029891	0.027251	0.107289	0.016201	0.084993	0.064481	0.04723	0.074422
g10297	0	0	0	0	0	0	0	0	0	0	0	0	0	0	0	0	0	0	0	0	0	0	0	0	0	0	0	0	0	0	0	0	0	0	0	0
g10298	0	0	0	0	0	0	0	0	0	0	0	0	0	0	0	0	0	0	0	0	0	0	0	0	0	0	0	0	0	0	0	0	0	0	0	0
g10299	0	0	0	0	0	0	0	0	0	0.01722	0	0	0	0	0	0.010289	0	0	0.338262	0.247969	0.118377	0.210969	0.133336	0.27894	0.195304	0.250329	0.223733	0.010192	0.060393	0.042502	0.010756	0.041029	0.134744	0.095178	0.019904	0.060271
g103	170.289932	200.537827	427.668549	248.868713	187.860413	391.713989	240.265152	218.783813	324.885284	279.60141	217.033051	403.283264	250.769974	248.390701	347.70752	295.658234	221.190247	449.787659	269.796661	294.03537	143.564178	315.279419	271.161987	139.639465	300.049805	258.720947	194.428787	128.095581	212.774796	168.26796	147.294189	220.553833	191.820084	153.298096	265.947113	174.806549
g1030	0.142839	0.079428	0.13444	0.092673	0	0.213084	0.18564	0.123384	0.051954	0.255723	0.25722	0.147664	0.188817	0.212472	0.039632	0.375107	0.267116	0.125206	0.093541	0.069369	0.043612	0.090843	0.131054	0.029544	0.157534	0.335442	0.014313	0.099174	0.160493	0.304142	0.057155	0.196666	0.277446	0.039755	0.18858	0.19508
g10300	0	0	0	0	0	0	0	0.013395	0	0	0	0	0	0	0	0	0.00584	0	0	0	0	0.01449	0	0	0	0.235351	0.014852	0	0	0	0	0	0.014587	0	0	0.032283
g10301	0	0	0	0	0	0	0	0	0	0	0	0	0	0	0	0	0	0	0	0	0	0	0	0	0	0	0	0	0	0	0	0	0	0	0	0
g10302	0.051814	0	0	0.062218	0	0	0	0	0	0	0	0	0	0	0	0	0	0	0	0	0	0	0	0	0	0	0	0	0	0	0	0	0	0	0	0
g10303	0.01129	0.01807	0.02106	0.006102	0.01646	0.004739	0.006022	0.012081	0.080312	0.035868	0.040977	0.009518	0.016532	0.029128	0.015701	0.008865	0.036619	0	0.021453	0.029261	0.02257	0	0	0	0	0	0.006101	0	0.024051	0.041427	0	0.023574	0.029206	0	0.005989	0.032669
g10304	0	0	0	0	0	0	0	0	0	0	0	0	0	0	0	0	0	0	0	0	0	0.061548	0	0	0	0	0	0	0	0	0	0.05182	0	0	0	0
g10305	0	0	0	0	0	0	0	0	0	0	0	0	0	0	0	0	0	0	0	0	0	0	0	0	0	0	0	0	0	0	0	0	0	0.194412	0	0
g10306	0	0	0	0	0	0	0	0.024937	0	0	0	0	0	0	0	0	0	0	0	0	0	0	0	0	0	0	0	0	0	0.021242	0	0	0	0	0	0
g10307	0	0	0	0	0	0	0.062494	0	0.061126	0.099307	0.067539	0	0	0.05741	0	0.219298	0.058554	0.056529	0	0.211128	0.184834	0	0	0	0.083278	0	0	0.026091	0.059782	0.027481	0	0.071653	0	0	0	0
g10308	0.208892	0.29646	0.921395	0.34481	0.19481	0.750405	0.553138	0.442158	0.520389	0.485755	0.928322	0.500916	0.432085	0.247661	0	0.303766	0.431115	0.217419	0.149083	0.529924	0.215166	0.331712	0.242898	0.156076	0.460796	0.079712	0	0.343678	0.225873	0.754653	0.038681	0.334572	0.407165	0.05023	0.473223	0.804195
g10309	0.075136	0.039572	0.203631	0.108752	0.04006	0.036877	0.325035	0.281432	0.053209	0.089472	0.016447	0.065522	0.041683	0	0.202656	0	0.056324	0.068667	0.087315	0.033937	0.095192	0.079619	0.225329	0.242028	0.080289	0.244401	0.076823	0.050574	0.084868	0.132005	0.195158	0	0.091255	0.145976	0.108602	0.03761
g1031	3.332118	2.551821	1.665608	1.003777	1.265043	2.828362	1.919442	2.747917	2.070772	4.196336	4.942421	4.911938	6.466326	4.385186	1.065653	6.192469	4.16593	3.850859	1.6345	3.492513	3.043961	1.912288	2.737128	1.665875	2.325314	2.210387	1.611917	3.106689	5.093679	3.65347	2.042843	4.215735	2.813431	2.485184	3.320072	3.029536
g10310	0.2788	0.290889	0.345599	0.460525	0.219748	0.390962	0.578689	0.234234	0.48359	0.638843	0.557218	0.410628	0.642927	0.270708	0	0.309715	0.480625	0.275166	0.031608	0.393128	0.111192	0.373864	0.369239	0.086054	0.213758	0.302576	0.053394	0.20877	0.184332	0.374426	0.014311	0.384136	0.496065	0.108957	0.259645	0.621554
g10311	0.043329	0.008174	0.02183	0	0.045973	0.14389	0	0.093772	0	0.124879	0.037749	0	0.041042	0.07663	0.041368	0	0.037901	0	0.149304	0	0	0.045915	0.091061	0	0	0.36758	0.044081	0	0	0.039802	0	0.039868	0.348255	0	0	0
g10312	0	0	0	0	0	0.00075	0	0	0	0	0	0	0.008554	0	0	0	0	0	0	0	0	0	0	0	0	0	0.069862	0	0.027356	0	0	0	0	0	0	0
g10313	0	0	0	0	0	0	0	0	0	0	0	0	0	0	0	0	0	0	0	0	0	0	0	0	0	0	0	0	0	0	0	0	0	0	0	0
g10314	0	0	0.037725	0	0	0	0	0	0	0	0	0	0	0	0	0	0	0	0	0	0	0	0	0	0	0	0	0	0	0	0	0	0	0	0	0
g10315	0.050113	0.101734	0.031529	0.045736	0.088001	0.089467	0	0.035485	0.063738	0	0.041441	0	0.062707	0	0.051043	0	0.014369	0	0.276998	0.105213	0.09402	0.05634	0.090817	0.123479	0.022656	0.274997	0.166221	0.067599	0.07775	0.04713	0.003022	0	0.04615	0.124077	0.043548	0.201402
g10316	1.435572	2.164034	1.251657	1.115355	3.02078	0.685653	0.446025	1.019001	0.650561	1.276944	0.692282	0.349874	0.337921	0.412989	2.327291	0.546604	1.085092	0.536527	6.827297	3.956929	2.900524	0.009415	2.220916	3.577188	1.792435	3.583793	1.221421	0.474381	0.825137	0	0	0.690682	0.836725	0.294393	0	0.54394
g10317	1.894228	5.668954	2.520241	2.089928	3.807871	1.424725	0.964167	1.015412	1.12456	0.748288	1.847624	0.270303	1.186278	0.391531	1.551527	1.593936	1.248832	0.28367	15.072295	9.202355	7.653833	3.489963	3.39325	7.925799	3.275299	8.976424	2.24874	1.353472	2.249314	1.511736	1.493986	1.486318	3.500872	1.270467	1.167456	1.080925
g10318	0	0	0	0	0	0	0.013782	0.052565	0	0	0	0	0	0	0	0	0	0	0.251262	0.039513	0.035153	0.20844	0.16025	0.084531	0.124053	0.201813	0.247679	0.044991	0.025167	0.135237	0.150579	0.133549	0.082383	0.017665	0.065732	0.126355
g10319	0.109201	0.079702	0.05551	0.122118	0.109333	0.083187	0.197323	0.108771	0	0	0	0.138588	0.128495	0.066271	0	0	0.037226	0	0.063186	0.376337	0	0.371048	0.275434	0.097672	0.098281	0	0.131683	0.055288	0	0.020127	0.077763	0.20303	0	0.138959	0.108577	0.02452
g1032	2.899547	2.80602	2.780516	1.898118	2.755289	1.834589	2.193563	2.044805	1.831017	2.404528	2.113156	2.053849	2.155137	1.579409	1.909562	2.476339	1.589169	2.08569	2.074789	2.605572	2.664872	2.548813	2.402122	2.486476	2.110004	3.130959	2.526518	2.413212	2.002061	1.317085	2.222031	2.318724	1.489622	2.108622	2.250443	1.745247
g10320	0.321894	0.356139	0.21551	0.230845	0.290841	0.157383	0.092219	0.240145	0.141341	0.175012	0.175196	0.151615	0.152122	0.159543	0.510423	0.2139	0.123149	0.071707	1.022702	0.539679	0.565473	0.420239	0.366976	0.528245	0.414329	0.377954	0.198136	0.169836	0.207716	0.146426	0.208186	0.165449	0.212387	0.181124	0.090211	0.17478
g10321	0.011168	0	0	0	0	0	0	0	0	0	0	0	0	0	0	0	0	0	0.012524	0	0	0	0	0	0.011934	0	0	0	0	0	0	0	0	0	0	0
g10322	0	0	0	0	0	0	0	0	0	0	0	0	0	0	0	0	0	0	0	0	0	0	0	0	0	0	0	0	0	0	0	0	0	0	0	0
g10323	0	0	0	0	0	0.206875	0.175752	0.093664	0	0.099025	0.129673	0	0.838101	0	0	0.146776	0	0	0	0	0.071694	0	0	0.236872	0	0	0	0	0.205872	0.126599	0.08967	0.265823	0.188964	0	0.079063	0.106932
g10324	6.04873	4.627116	10.123771	2.069758	1.026927	1.074967	6.42196	3.060415	3.169215	16.697781	12.315314	17.350216	0.489589	0.783311	3.636805	2.227161	2.788816	9.726255	4.049479	10.167229	6.025772	4.445006	2.482677	4.535521	6.7783	5.736966	6.93841	13.205356	11.462699	14.541786	7.014481	5.042383	1.45082	8.335756	7.010832	8.360234
g10325	0.844306	0.471004	0.599114	0.583178	0.304244	0.715548	0.783242	0.680635	0.94852	0.651962	0.478555	0.633838	1.428757	0.660928	0.41032	0.948908	0.760527	0.560322	0.174026	0.747642	0.398689	0.78921	0.886096	0.364055	0.658358	0.697107	0.655598	0.498461	0.785516	0.753975	0.356454	0.925787	0.606844	0.531613	0.824945	1.023794
g10326	48.52071	57.372654	64.195625	64.091705	59.768368	65.314499	69.270851	49.810867	69.669899	33.824181	43.348282	64.042389	42.142193	47.726913	73.320259	45.310829	34.572746	67.96917	55.205002	56.987957	47.638294	69.09893	60.244438	46.33762	61.159222	60.744793	44.351734	38.848064	38.956863	31.363636	54.611549	44.314396	51.884003	47.104473	45.505787	47.400707
g10327	7.858036	6.548315	9.871865	8.716247	7.267901	8.438342	11.107988	4.835677	8.300376	7.803812	6.378407	7.205714	5.206989	5.020943	10.940064	5.558834	4.032958	6.072412	8.662066	8.189946	6.198851	9.239012	9.182351	7.620927	7.093034	7.715874	6.681532	5.06833	5.610886	5.691559	5.281173	5.565208	7.825396	3.972061	4.678492	6.204782
g10328	0.319251	0.258214	0.420263	0.070244	0.047187	0.353681	0.310285	0.600535	0.450494	0.281917	0.503023	0.30017	1.104181	0.615777	0.339508	0.399044	0.332958	0.263714	0	0	0.312808	0.238826	0.164588	0.044942	0.24524	0.713145	0.128684	0.092035	0.27408	0.840312	0.367475	0.352178	0.31011	0.197211	0.151062	1.352785
g10329	4.673429	3.711319	6.443987	6.186047	2.956342	5.867135	5.972373	3.38267	6.101091	4.455982	2.677731	4.904746	2.38611	3.649681	3.322049	4.156352	3.96193	4.549302	5.472679	4.818615	4.384235	4.619452	3.902704	3.86645	4.219488	2.584631	3.09673	2.055689	2.486029	5.07409	1.638006	2.72298	4.584274	2.237181	3.116158	4.819986
g1033	0.099792	0	0	0	0.467717	0	0.047911	0.715441	0	0	0	0.023276	0	0.059583	0.197521	0	0	0	0	0.026868	0.051933	0	0	0.083872	0	0	0.026033	0.044468	0.08289	0.110813	0.086928	0.269151	0.042922	0.033404	0.092836	0.141971
g10330	0	0	0	0	0	0.021486	0.018666	0.062455	0	0	0	0	0.026639	0.010544	0	0	0	0	0.04157	0	0	0	0	0.012817	0	0	0.009208	0	0	0	0	0	0.051617	0.022549	0.010954	0
g10331	0	0	0	0	0	0	0	0.01277	0	0	0	0	0	0	0	0	0	0	0	0	0	0	0	0	0	0	0	0	0	0	0	0	0	0	0	0.036512
g10332	0	0	0	0	0	0	0.032802	0	0	0	0	0	0	0	0	0	0	0	0	0	0	0	0	0	0	0	0	0.043078	0	0.107982	0.017018	0	0	0	0	0
g10333	0	0	0	0	0	0	0	0	0	0	0	0	0	0	0	0	0	0	0	0	0	0	0	0	0	0	0	0	0	0	0	0	0	0	0	0
g10334	0.075277	0.010929	0.17922	0.05485	0.01087	0.13933	0.155079	0.154462	0.193328	0.169515	0.103951	0.248071	0.153687	0.115818	0.129433	0.051145	0.104794	0.130483	0.012647	0.111288	0.039519	0.036531	0.09164	0	0	0.098635	0	0.01049	0.020009	0.044427	0	0.020586	0.022079	0.041125	0.04682	0.138371
g10335	4.291293	6.485843	6.09083	4.929222	6.923677	2.626767	2.561754	1.988289	2.338432	3.0192	2.361808	1.201432	1.605093	1.053856	3.972929	3.252774	2.402051	0.9411	12.267387	4.640024	4.796677	4.77844	4.247306	4.578498	4.275766	4.261724	2.854733	1.052242	1.71403	1.679338	0.940781	2.199491	2.939147	1.043913	1.370301	1.472725
g10336	0.630601	0.260902	0.227175	0.352434	0.125537	0.934897	0.452136	0.681427	0.671827	0.616198	1.263269	1.076363	1.26948	1.055591	0.186088	1.249642	0.734452	0.752636	0.374126	0.492553	0.266522	0.30711	0.303154	0.100906	0.56326	0.759115	0.391242	0.358065	0.850144	1.340381	0.343738	0.653085	0.981342	0.295305	0.668636	1.199759
g10337	5.185009	3.526651	5.960965	8.765214	4.647516	6.023673	7.110945	3.961465	5.016684	2.976455	3.792021	4.164074	1.935384	3.355417	5.804038	2.782943	2.943563	5.07384	6.242142	4.113103	6.319559	5.128104	4.703602	6.246994	6.127689	6.699816	5.7742	3.04924	3.465577	5.439362	2.956143	3.773403	5.101588	4.418649	4.40483	6.745039
g10338	2.09301	0.918139	1.036471	2.3944	0.534873	2.088775	2.811154	1.402188	1.453938	1.321573	2.264681	1.741767	1.251298	1.882145	0.552167	2.001691	1.941778	1.977846	1.169789	1.42746	1.038481	1.278816	1.669673	1.107126	1.462748	1.378107	1.28274	0.683166	1.966519	3.538292	0.822384	1.260888	2.951429	0.827182	1.272846	3.415497
g10339	9.617542	8.7607	12.037078	13.711826	7.972796	10.520575	17.941126	7.850379	11.832033	7.293486	10.500746	10.926544	8.130582	7.405448	9.692055	9.334121	9.475204	12.38664	11.919831	12.010323	8.513093	9.864743	8.332946	9.219831	11.331425	8.836864	10.168604	5.594947	5.782413	11.415875	6.073478	6.22164	17.95425	7.289048	6.708312	16.039557
g1034	158.820297	14.848647	0.052801	0.255447	13.515455	0	0.230849	35.888168	0	1.439144	178.229507	426.701416	0.905764	259.7724	346.505096	0.698422	57.746616	134.966064	0.688531	70.723862	4.688809	0.434086	16.904232	1.326283	0.593647	6.608888	3.261245	1745.032959	499.675415	674.836121	1339.853394	315.860168	551.331665	644.317078	235.993057	222.431793
g10340	16.257307	11.071675	21.01704	25.343784	11.311996	15.828791	24.88187	8.520344	15.167376	8.913969	8.170918	10.436819	7.372034	7.836654	13.983011	8.999681	7.571544	12.696383	17.031626	14.300326	22.719769	15.909134	11.901179	22.581333	12.710085	7.827586	20.635221	8.698743	6.331944	12.953333	10.961852	8.532678	16.038542	11.504534	10.065058	15.672199
g10341	0.125771	0.240682	0.148114	0.142484	0.180495	0.239459	0.245102	0.270086	0.193109	0.147029	0.291508	0.107967	0.188803	0.388095	0.388144	0.609585	0.277018	0.209006	0.253642	0.110731	0.514318	0.382986	0.326269	0.361393	0.185996	0.019055	0.424994	0.205983	0.240969	0.04176	0.34438	0.179224	0.589768	0.286764	0.384674	0.410713
g10342	308.512299	421.098572	236.250977	203.624847	394.317932	227.292557	147.156479	205.687195	150.055298	196.228256	171.013168	201.463699	182.893951	204.617233	165.369461	163.568619	166.499313	105.362778	232.658295	386.33902	216.834137	287.803009	314.568207	276.581177	170.371979	151.870285	165.035904	268.454865	239.885254	238.214905	215.173416	213.147385	225.687622	168.543884	176.499146	172.218384
g10343	0	0.145043	0.081233	0.054853	0.074242	0.123625	0.023339	0.076568	0.239602	0.06655	0	0.044891	0.044334	0.041249	0.023606	0	0	0.022248	0.842082	0.052195	1.898494	0.816712	0.2106	1.189983	0.086027	0	1.025611	0.129742	0	0.014866	0.025479	0.022211	0	0	0.044726	0.115316
g10344	0	0	0	0	0	0	0	0	0	0	0	0	0	0	0	0.013313	0	0	0	0	0	0	0	0.013532	0	0	0	0	0	0	0.042608	0	0	0	0	0
g10345	0.011711	0.139612	0	0.032863	0.060342	0.010903	0.189835	0.085103	0	0	0	0.070861	0.042452	0.048802	0	0.066169	0	0	0.178668	0	0.27557	0.135777	0.073506	0.19346	0.055644	0.025312	0.18529	0.065926	0.064983	0	0.094295	0.045326	0.057792	0.052383	0	0.073935
g10346	4.332762	2.204611	6.547132	3.798265	4.526536	7.412873	4.987764	6.783031	5.54136	7.168699	5.24356	4.570554	8.322921	7.224871	7.689259	5.286283	4.686742	3.003472	1.137317	3.326556	1.97783	4.071024	7.480043	3.416039	4.03967	7.078012	4.145922	3.494453	3.962413	4.038193	4.949334	7.637933	8.190038	5.673281	5.801203	5.751471
g10347	3.096603	4.17146	1.047156	1.607357	3.695825	1.889302	2.154292	4.830668	1.62646	1.12886	4.447202	4.641327	2.004811	2.418949	1.864731	1.775986	2.084661	2.592519	6.092765	6.401474	9.813061	7.24531	6.5208	9.692597	4.652105	6.050636	6.559064	8.37234	11.470262	4.710026	8.992795	12.095371	4.549387	7.873685	6.79811	4.408334
g10348	65.127457	92.720985	66.859589	93.929092	155.520874	92.0755	115.334084	127.981812	109.650711	73.5177	82.133965	80.768295	99.695854	102.945549	132.198318	75.296982	60.504391	70.868187	94.048668	75.545181	65.618706	144.63913	131.193054	120.38932	99.46273	106.574852	129.314728	102.36676	92.739738	77.815376	144.564041	113.839333	153.035339	106.488518	99.910233	104.36438
g10349	7.468809	9.645422	3.095495	3.509621	7.90197	3.109402	3.267485	6.673999	4.201149	3.222418	6.39379	7.97284	4.533446	4.355197	3.704575	2.778094	4.248844	3.656984	10.982636	13.063871	20.597603	12.074956	14.257359	17.222006	8.35324	11.015716	13.739899	13.881441	17.864586	7.197124	16.090672	15.956675	10.214869	11.440337	8.855559	5.364567
g1035	21.653862	11.574189	2.456861	1.924069	8.83787	3.202829	0.937495	15.535776	2.593724	14.658953	13.742222	18.06443	21.742643	23.061508	23.775616	19.199188	19.194027	20.889084	5.680713	7.006529	9.706216	6.650623	9.204575	7.513258	5.944487	14.100449	8.713036	29.419828	57.120865	14.879611	24.05924	46.91655	15.1219	22.516359	41.408329	7.553938
g10350	30.198395	28.365973	14.79042	14.706525	18.995584	25.536976	21.579887	35.085953	21.662243	39.232517	39.780811	35.881744	51.032024	37.163086	14.896239	38.70974	37.330948	22.211445	25.937883	43.041103	22.21435	34.087517	43.195084	20.961863	33.007626	37.261646	20.401279	34.94112	59.283806	40.77943	27.549379	46.655407	36.879894	30.977201	31.952511	35.049839
g10351	0.144628	0.205968	0.028245	0.014089	0.054363	0.121335	0.010255	0.242944	0	0.044196	0.012099	0.07054	0.112229	0.101813	0.046018	0.135171	0.013664	0.11372	0	0.01487	0.014458	0	0	0	0.030104	0	0	0.02603	0	0.034564	0.014699	0.013414	0.041229	0	0	0.073037
g10352	0	0	0	0	0	0	0	0.104031	0	0	0	0	0	0	0	0	0	0	0	0	0	0	0	0	0	0	0	0	0	0	0	0	0	0	0	0
g10353	8.982268	8.588116	4.661436	5.230136	4.949771	9.486447	6.565473	13.734826	7.335976	8.539795	12.664116	14.168528	14.431546	13.828603	4.041031	10.00301	10.625398	8.69627	5.017188	8.407116	4.966593	9.264274	8.267572	4.781477	7.550048	7.402659	5.495694	9.716625	15.454705	13.722457	8.015477	14.142777	10.361255	8.07657	8.671998	9.656751
g10354	0	1.400856	0	0	0	2.216866	1.941236	4.675888	1.585426	6.895781	4.22722	0.850452	0	0	0	6.460259	5.066994	0	1.83305	1.373375	1.113938	0.474746	1.525156	0	1.539873	0	1.142671	0.930981	0	3.211106	2.337025	4.161146	4.225922	0	1.740923	3.66249
g10355	0.046655	0	0	0.004891	0	0.016738	0.006868	0.130332	0	0.037434	0.099108	0.011912	0.012078	0.02133	0	0	0.033023	0	0	0	0	0.006692	0	0	0	0.02935	0	0.016085	0.013358	0.080701	0.045709	0.040351	0	0.027405	0.023012	0.134857
g10356	0.048455	0.064664	0.098667	0.033306	0.059056	0.087274	0.080556	0.097614	0.048054	0	0.039124	0.039304	0	0.071608	0	0.040279	0.010588	0.039388	0.019781	0.124866	0.087506	0.108623	0.080353	0.020487	0.09733	0	0.062132	0.059105	0.034981	0.064326	0.035007	0.039721	0.052711	0.020764	0.025499	0.089595
g10357	0	0.041203	0.04059	0	0	0	0	0.063728	0	0.067047	0	0	0	0.016057	0.07355	0	0	0.109717	0	0	0.57259	0.143377	0	1.00301	0	0	0.38286	0.039758	0.016195	0	0.091639	0.032212	0	0.031198	0.055492	0.05072
g10358	0.268281	0.280699	1.448623	0.438797	0.630776	1.495204	1.348364	0.621852	1.40757	1.608646	1.822117	1.905143	1.460482	0.52758	1.390126	2.590532	1.023841	0.826189	0.469822	1.742968	0.234423	0.939861	1.403631	0.566	0.510436	0.740385	0.317066	0.769053	1.187424	0.326498	0.713401	1.401842	1.712523	1.058475	0.549716	0.586646
g10359	59.587086	70.634155	127.790558	78.025116	70.205536	112.292213	81.219841	81.987984	97.010979	224.78157	148.276932	85.645386	204.99649	143.521454	118.409447	171.570282	119.960876	85.267624	51.321907	138.646561	42.362797	72.921143	120.002686	56.527615	74.421692	126.047752	63.514519	76.986275	86.754234	83.278809	87.674522	95.266411	115.608788	81.901665	90.417709	77.078514
g1036	2.888895	1.68746	1.098022	1.142257	0.639402	2.110979	2.864508	2.227124	1.574296	2.255521	4.600539	4.037796	3.618221	2.97981	1.246357	2.866276	3.866687	2.993451	0.979766	1.625972	1.525724	1.607288	1.631805	1.196017	1.652723	1.326841	1.412516	1.532238	3.556257	3.873332	1.046506	1.94661	3.62629	1.080339	2.056171	3.456867
g10360	0.200362	0.030909	0.22179	0.059457	0.041982	0.210876	0.200273	0.094504	0.199013	0.186174	0.03853	0.185711	0.058185	0.149283	0.136361	0.075476	0.098533	0.239539	0.126792	0.180502	0.123012	0.113566	0.283935	0.12254	0.157366	0.037894	0.093286	0.105672	0.112576	0.308406	0.112726	0.135477	0.439818	0.096107	0.132746	0.384524
g10361	12.161965	12.875867	12.507449	14.487694	16.342684	14.161015	15.671948	15.93815	18.204063	10.621684	16.985966	15.166829	13.557445	13.597424	16.988352	12.793528	14.821373	18.621473	15.343466	12.48368	10.267583	16.303255	12.347002	10.234159	16.658485	15.912728	9.60355	10.386565	12.680517	11.971378	12.126707	13.374752	19.378242	13.661189	14.072572	13.904821
g10362	2.229246	2.11377	2.400688	2.415401	1.68196	3.076699	2.251643	1.396132	2.17776	1.201486	1.786382	1.006813	1.504879	1.625147	1.39895	1.261511	1.055862	1.702043	2.064128	1.725755	1.419099	1.948383	1.579799	1.56358	1.338964	1.221264	1.402638	1.044665	1.552916	1.61154	1.239732	1.567918	1.791225	1.219619	1.06233	1.932113
g10363	2.639352	1.770148	2.225849	2.335665	1.268659	3.319783	3.805113	2.067672	2.705507	3.132779	4.564876	3.782844	3.782096	3.877798	1.460129	3.627238	4.021931	4.758607	3.112353	3.468546	1.386141	2.444311	2.080687	1.626868	2.897356	3.238245	2.073856	1.518452	3.064968	3.075556	1.434072	2.016747	3.618154	1.828135	2.84955	3.904104
g10364	0	0	0	0	0	0	0	0	0	0	0	0	0	0	0	0	0	0	0.008021	0	0	0	0	0	0	0	0	0	0	0	0	0	0	0	0	0
g10365	0	0	0	0	0.155601	0	0	0	0	0.029285	0	0	0	0	0	0	0	0	0	0	0	0	0	0	0	0	0	0	0	0	0	0	0	0	0	0
g10366	0	0	0	0	0	0	0.05255	0.017082	0	0	0	0.037676	0	0	0	0.09598	0	0	0	0	0	0	0	0	0	0	0	0	0.030313	0	0	0	0.12683	0	0	0
g10367	0.722816	0.739513	1.042639	1.106266	0.593967	0.720423	1.096674	0.545373	0.691017	0.751305	0.425835	0.902656	0.383192	0.474559	1.003983	0.484537	0.438066	0.974723	0.445261	0.676016	0.376867	0.45192	0.634444	0.483085	0.293566	0.49167	0.639497	0.347246	0.300386	0.336296	0.396877	0.210714	0.540523	0.268539	0.425778	0.528951
g10368	0.200886	0.227652	0.307076	0.242357	0.224705	0.476788	0.161248	0.272241	0.183622	0.507731	0	0.111223	0.065767	0.122627	0.138979	0.315208	0.253877	0.03091	1.117405	0.476735	0.530972	0.257929	0.298179	0.661708	0.269426	0.557847	0.283355	0.096174	0.095147	0.182759	0.189937	0.180041	0.066533	0.197882	0.202699	0.134998
g10369	0	0	0	0	0	0	0.023479	0	0	0	0	0	0	0	0	0	0	0	0	0	0	0	0	0	0	0	0	0	0	0	0	0	0	0	0	0
g1037	0.053916	0	0	0	0	0.013385	0.085941	0	0.06953	0.030143	0	0	0.086323	0	0	0	0.088585	0	0	0.060528	0	0	0.132604	0	0	0	0.035039	0	0.048194	0	0.01888	0.098505	0	0.053771	0	0
g10370	4.794291	4.281642	2.842954	2.893179	1.913577	6.092028	6.739625	6.60525	5.784986	5.096526	6.0776	8.261027	9.677638	7.833813	2.413282	8.828679	8.620364	6.654808	3.323446	4.408628	3.466689	4.63247	4.677582	2.69364	5.265184	4.906061	4.175625	3.624735	7.169185	7.349465	2.25522	6.202049	6.854324	3.92161	5.723052	7.93789
g10371	0.0631	0.03835	0	0.019331	0.0203	0.126898	0.093735	0.046087	0.056615	0.022148	0.074046	0.052247	0	0.079522	0.071132	0.150941	0.310705	0.109662	0.029506	0.01593	0.039939	0.067242	0.060889	0	0.096941	0.047816	0	0.055124	0.026516	0.125678	0.027722	0.053992	0.051146	0.017796	0.036998	0.060577
g10372	0.164292	0.184621	0.192741	0.13746	0.166573	0.234738	0.14934	0.169784	0.220521	0.124318	0.242618	0.27173	0.23706	0.168099	0.133451	0.085188	0.293591	0.172059	0.151935	0.173234	0.146453	0.13035	0.123465	0.14428	0.213765	0.132253	0.108315	0.049761	0.185996	0.241934	0.093585	0.090733	0.420731	0.136264	0.095177	0.198212
g10373	12.488528	11.006468	14.576023	17.913841	8.886966	15.498116	18.169544	9.703674	14.792998	10.271211	12.489922	13.782935	8.978889	12.868593	17.090998	13.749537	13.736917	20.589949	18.898708	14.633828	20.462582	12.876534	12.513217	18.529966	13.790683	13.805392	13.996088	13.420808	11.791151	14.393865	12.701511	11.420666	15.494647	13.932334	14.362059	16.230951
g10374	0.20571	0.224198	0.1242	0.192836	0.156422	0.393921	0.491348	0.302889	0.566599	0.074345	0.186441	0.249812	0.210158	0.141065	0.179205	0.223865	0.280728	0.275253	0.412024	0.208384	0.250874	0.375437	0.216621	0.396747	0.225954	0.098274	0.184806	0.187994	0.198099	0.651602	0.145779	0.250891	0.680793	0.204585	0.25111	0.876244
g10375	2.574803	2.122146	3.199506	5.071727	2.191389	3.295502	5.256799	2.312618	3.874528	2.758899	2.381986	2.458925	1.896268	2.22236	2.591282	3.325872	2.716482	3.862315	2.267737	2.117381	2.053517	3.089301	2.050271	2.200588	2.954602	1.926162	2.278312	1.394875	1.439129	5.124963	1.214927	1.309674	7.622269	1.817703	2.256394	7.081163
g10376	836.744751	896.2901	942.195374	807.730835	893.456421	691.966064	665.647644	567.445068	674.325684	426.016174	365.19751	567.213135	348.749023	652.35144	961.545044	504.80481	370.173492	568.182129	612.178772	528.237671	672.023132	632.193848	661.626587	562.483887	469.751495	465.4245	648.172485	674.985962	484.26236	473.712402	1010.294922	499.400146	421.751556	537.96228	461.295288	477.641022
g10377	5.820024	4.281258	3.873465	4.805356	3.726834	4.10466	5.758542	3.764171	3.953678	4.286589	4.431734	4.726279	3.884937	4.806226	4.507759	3.339557	4.525642	3.116776	2.992585	4.352085	4.15414	3.396777	4.165696	3.900947	2.967365	3.065535	3.287493	4.316238	5.948405	5.546525	3.703449	4.063514	5.400141	4.19887	3.805992	5.77805
g10378	0.488241	0.536207	0.380976	0.371092	0.319444	0.368924	0.505149	0.321203	0.365861	0.456379	0.549221	0.61444	0.351257	0.546626	0.463997	0.410349	0.302572	0.439506	0.255672	0.29007	0.427663	0.41102	0.41916	0.599127	0.311163	0.30367	0.39058	0.388114	0.533708	0.515587	0.247147	0.414108	0.631738	0.364147	0.27912	0.533927
g10379	4.262173	3.753923	2.105115	2.413701	2.391122	3.563514	3.924264	4.926836	3.178516	4.904325	7.605186	6.507599	6.401885	6.271541	3.800506	6.133479	8.451895	6.785333	3.649039	5.337611	2.805233	4.308613	4.135247	3.442724	4.737733	3.688928	2.394365	5.463729	7.840825	5.131948	4.257117	6.58847	6.720262	6.351776	7.363396	5.772273
g1038	0	0	0.133819	0.172444	0.096644	0.048099	3.445769	0.250769	0.57946	0	0	0	0	0.190901	0.740645	0	0.593411	1.382245	0	0	0.656484	0.397239	0.170323	1.46856	2.44084	1.518985	5.863686	0	0	0.054805	0.238723	0.169235	0	1.988428	1.165132	0
g10380	74.645317	93.190041	141.065796	90.209045	83.818474	112.095634	74.483154	80.126801	102.057045	103.063301	87.638992	87.645172	75.951248	104.385475	143.49646	113.727768	87.510437	112.490807	116.504715	109.405296	115.082916	110.900352	103.822105	131.364624	102.047012	105.160675	105.809837	100.506485	84.283661	69.907028	124.216988	106.040421	82.703766	118.534393	113.394028	71.912979
g10381	11.801685	9.184252	15.212615	21.276814	9.556479	15.2855	19.56567	8.989302	15.592311	9.151034	11.094462	10.875	7.477212	12.305275	12.7324	9.770535	12.210966	14.651311	11.519147	11.09511	9.687798	13.883264	12.588091	11.575181	13.370943	9.552662	11.503851	7.964053	8.377619	16.040668	9.936591	8.20088	21.745449	8.324569	9.168717	19.392187
g10382	33.223083	31.463385	44.719624	43.497387	29.397066	42.808086	42.391251	24.284094	37.205921	32.150623	29.616323	31.683666	27.67347	30.837914	31.232536	29.574457	27.941868	30.750237	37.217381	41.150604	30.236061	39.083427	34.840973	32.139229	34.000431	34.959846	29.067966	24.076366	27.948887	30.61842	26.137085	25.133869	39.588669	25.271708	28.537064	34.994583
g10383	0.51568	0.547343	0.844194	0.393532	0.593305	0.860271	1.548823	0.999703	1.681454	1.441889	0.990971	0.901796	1.089918	1.047313	0.962331	1.459979	1.926274	1.515325	0.62123	1.028543	0.874353	1.147411	0.870347	1.220081	1.638511	1.76517	2.764481	1.216613	0.877997	1.057648	1.461423	1.184826	1.158493	1.82108	1.680363	1.676173
g10384	1.299559	0.959855	1.5034	0.613081	0.690009	1.007229	0.630202	0.358735	0.477579	2.129189	0.997821	0.42209	0.994455	0.983763	0.339449	1.733221	0.582203	0.266275	0.188843	1.261948	0.531309	0.518347	0.252317	0.386179	0.260677	0.373671	0.374157	0.529938	0.439233	0.585626	0.7228	0.50971	0.274012	0.584248	0.51775	0.746109
g10385	0	0	0	0	0	0	0	0	0	0	0	0	0	0	0	0	0	0	0.030339	0	0	0	0	0.056127	0	0	0	0	0	0	0	0	0	0	0	0
g10386	0.243133	0.494427	0.172231	0.20876	0.135125	0.188547	0.092218	0.238163	0.018099	0.205538	0.267505	0.148388	0.122972	0.07069	0.018717	0.309401	0.440565	0.01646	0.310968	0.351224	0.16342	0.163203	0.251036	0.14349	0.07023	0.113307	0.072805	0.244459	0.125489	0.270805	0.24441	0.223328	0.230442	0.13793	0.102892	0.390683
g10387	0	0	0	0	0	0	0	0	0	0	0	0	0	0	0	0	0	0	0	0	0	0	0	0	0	0	0	0	0	0	0	0	0	0	0	0
g10388	0	0	0	0	0	0	0	0	0	0	0	0	0	0	0	0	0	0	0	0	0	0	0	0	0	0	0	0	0	0	0	0	0	0	0	0
g10389	0.210054	0.007954	0	0	0	0	0	0	0	0.071714	0	0	0.035831	0.03317	0.113326	0	0.056818	0.035601	0	0	0	0.01793	0.015059	0.139987	0	0	0.037845	0	0.036198	0	0.007816	0	0	0.016378	0	0.067046
g1039	0	0	0	0.061759	0	0	0.212846	0	0	0	0	0	0	0	0	0	0	0.054686	0	0	0	0	0	0	0	0	0.125522	0	0.028742	0.05768	0.032323	0	0	0.095126	0	0
g10390	0	0	0	0	0	0	0	0	0	0	0	0	0	0	0	0	0	0	0	0	0	0	0	0	0	0	0	0	0	0	0	0	0	0	0	0
g10391	4.593183	4.270112	6.528021	5.411933	3.838675	6.542739	6.35686	4.423191	6.097192	5.516009	6.077876	6.552735	6.989926	5.098062	4.312258	5.615575	6.088892	5.810333	3.671383	4.902535	4.04609	5.243325	4.980552	3.554914	5.122158	5.14744	3.363269	3.831916	5.186677	5.328402	3.446082	4.639575	6.226975	4.148834	4.485513	5.90586
g10392	4.982365	3.778951	2.76877	4.63304	2.052834	5.973981	7.010557	4.612091	3.885175	3.597432	6.793694	8.150995	5.638925	5.754772	2.189968	4.760622	6.860451	7.751545	3.195069	4.897518	3.041952	5.219035	4.54451	2.733559	5.843858	3.30391	3.039282	3.601291	6.470281	6.660569	2.296088	4.095535	8.134597	3.938245	3.685261	7.395156
g10393	0	0	0	0	0	0	0	0	0	0	0	0	0	0	0	0	0	0	0	0	0.007783	0	0	0.012994	0	0	0	0	0	0.005997	0	0.011726	0	0	0.018482	0
g10394	0	0	0	0	0	0	0.06409	0	0	0	0	0	0	0	0	0	0.020695	0	0.09618	0.114312	0.034497	0.242792	0.176533	0.022758	0.254876	0.011362	0.275003	0	0.145215	0.195418	0.154904	0.182758	0.021693	0.075739	0.108808	0.21417
g10395	3.197091	2.537076	3.022352	3.084585	1.795925	4.15422	4.495027	2.853298	3.520826	3.261082	3.472437	3.505191	3.781664	3.059637	2.218201	3.290638	3.601193	2.664684	2.812666	2.892894	2.125714	3.114114	3.016877	2.412253	3.724578	3.761925	2.41158	2.124443	3.268184	4.27489	2.008065	2.851048	4.089617	1.853544	2.68006	4.117652
g10396	0	0	0	0	0	0	0	0	0	0	0	0	0	0	0	0	0	0	0	0	0	0	0	0	0	0	0	0	0	0	0	0	0	0	0	0
g10397	0	0	0	0	0	0	0	0	0	0	0	0	0	0	0	0	0	0	0	0	0	0	0	0	0	0	0	0	0	0	0	0	0	0	0	0
g10398	0	0	0	0	0	0	0	0	0	0	0	0	0	0	0	0	0	0	0	0	0	0	0	0	0	0	0	0	0	0	0	0	0	0	0	0
g10399	0	0	0	0	0	0	0.022961	0.02483	0	0	0	0	0	0	0	0	0	0	0	0	0	0	0	0	0	0	0	0	0	0	0	0	0	0	0	0.022857
g104	0	0	0	0	0	0	0	0	0	0	0	0	0	0	0	0	0	0	0	0	0	0	0	0	0	0	0	0	0	0	0	0	0	0	0	0
g1040	0.067127	0.053444	0.208619	0.882948	0.037169	0.823764	2.299367	0.183269	0.920378	1.108993	0	0.015245	1.073937	0.540786	0	2.205445	1.254152	0.093529	0	0.183083	0	0.01864	0.69785	0.308287	0.103416	0.41636	1.401749	0.015644	0.063412	0.499954	0	0.135422	2.300238	0	0.198257	4.798151
g10400	0	0	0	0	0	0	0	0	0	0	0	0	0	0	0	0	0	0	0	0	0	0	0	0	0	0	0	0	0	0	0	0	0	0	0	0
g10401	0	0	0	0	0	0	0	0	0	0	0	0	0	0	0	0	0	0	0	0	0	0	0	0	0	0	0	0	0	0	0	0	0	0	0	0
g10402	0.033435	0	0.032007	0.108872	0	0.027057	0.048199	0.178193	0.110851	0	0	0.02469	0.051986	0.015256	0	0.377728	0.167133	0.145275	0.0825	0.083713	0.412728	0.118498	0.02963	0.2355	0.102636	0.146828	0.056538	0.035593	0	0.05126	0	0	0	0.169987	0.263086	0.105821
g10403	0.209778	0.195137	0.385817	0.525189	0.677694	0.155657	0.765132	0.542767	0.338241	0.217559	0.280659	0.602584	0.547832	0.362109	0.58148	0.205676	0.204616	0.337467	0.190502	0.363171	0.500799	0.501003	0.278301	1.320947	0.583217	1.06085	0.806808	0.462177	0.435362	0.296106	0.764382	0.553294	0.634381	0.877187	0.920632	0.523181
g10404	0	0	0	0	0	0.013795	0	0	0	0	0	0	0	0.017226	0	0	0	0	0	0	0	0	0	0.110184	0	0	0.009601	0	0	0	0.011309	0	0	0.017038	0	0.01104
g10405	0.02075	0.105447	0	0.080555	0.129289	0	0.157425	0.036764	0.045101	0	0.084269	0.048129	0	0.161563	0.016785	0	0.156165	0.196989	0	0.07931	0.089255	0.092884	0.050601	0.129694	0.041422	0.145424	0	0.178121	0.209259	0.070477	0.248172	0.106095	0.06698	0.391281	0.256315	0.10818
g10406	0	0	0	0	0	0	0	0	0	0	0	0	0	0	0	0	0	0	0	0	0	0	0	0	0	0	0	0	0	0	0	0	0	0	0	0
g10407	0.833238	0.921235	0.582535	3.076677	2.149776	1.107433	2.538262	2.710189	2.032492	0.86026	3.297523	4.878356	1.718361	3.072014	8.93283	2.573567	5.234595	10.121089	1.690393	0.907727	0.689245	4.044875	1.770915	1.971956	3.474567	1.810454	1.593682	4.09943	3.884812	2.512033	7.574191	5.471707	4.694623	9.353589	7.651464	6.918748
g10408	6.823073	6.22795	7.356792	7.571484	6.57956	7.522574	7.850022	6.532104	8.100905	6.971201	8.124151	6.675452	6.916119	7.596161	7.789176	6.614489	7.764073	6.530556	7.480387	7.225429	9.057634	7.581348	7.256012	8.682415	7.279031	7.634013	7.787648	6.084323	7.434078	6.833785	6.583295	7.546199	8.048842	6.993777	7.911624	6.981379
g10409	16.070881	16.522818	17.494963	24.124334	19.624218	22.941034	29.609869	19.081108	24.421297	13.354596	17.394781	24.169666	16.961937	18.080933	22.319351	12.489738	16.536386	20.232208	24.206043	18.33437	17.557646	28.962463	22.937889	17.257069	23.242994	20.888872	17.291697	13.395597	16.304876	14.902431	13.989921	18.918371	26.150169	18.009462	16.645985	21.170261
g1041	0.82728	3.159102	0.990534	1.106178	7.372114	0.823547	0.636672	4.064384	1.172371	0.53348	0.437742	0.5571	0.757577	0.346216	1.208004	0.715172	0.29342	0.669512	1.282407	1.012116	1.582725	1.167266	1.346873	1.224746	1.002118	1.464907	1.8612	0.714804	0.764517	0.715658	0.829092	0.710014	0.770899	1.087057	0.869328	0.899422
g10410	0	0	0	0	0	0	0	0	0	0	0.028899	0.014577	0	0	0	0	0	0	0	0	0	0.016052	0.015944	0	0.008121	0	0	0	0	0	0	0.007261	0	0	0.004599	0.030179
g10411	0	0	0	0	0	0	0	0.081849	0.018352	0	0	0	0	0	0	0	0.019201	0	0	0	0	0	0	0	0	0	0	0	0	0	0	0	0	0	0	0
g10412	0	0	0	0	0	0	0	0	0	0	0	0	0	0	0	0	0	0	0	0	0	0	0	0	0	0	0	0	0	0	0	0	0	0	0	0
g10413	0	0	0.02909	0.034176	0	0	0	0	0	0	0	0	0	0	0	0	0	0.066787	0	0.079948	0	0	0.035969	0	0.038433	0	0.078284	0	0.057552	0.208651	0	0.236873	0.106361	0	0.17803	0.040348
g10414	0	0	0	0	0	0.031695	0	0	0	0	0	0	0	0	0	0	0	0	0	0	0	0	0	0	0	0	0	0	0	0	0	0	0	0	0	0
g10415	0	0.006517	0.0694	0.019615	0.01805	0.021998	0	0.025034	0.055881	0	0.067392	0.040356	0.052692	0.027001	0.035944	0.020483	0.030211	0.036671	0	0.006835	0	0	0.006865	0	0.026673	0	0	0	0.015802	0.005278	0	0.021735	0.030417	0	0	0.043119
g10416	0	0	0	0	0	0	0	0	0	0	0	0.007382	0	0	0	0	0.002583	0	0	0	0	0	0	0	0	0.015182	0	0	0	0.003124	0	0	0	0.007703	0	0
g10417	0.072734	0.051341	0.110279	0.069312	0.031952	0	0	0.114932	0.087237	0	0.068654	0.120363	0.115639	0.026674	0	0	0.050131	0.028725	0	0.02763	0	0	0.092344	0	0.064146	0	0	0.057378	0	0.025969	0	0.03885	0.044525	0.030033	0	0.014099
g10418	0	0	0	0	0	0	0	0	0	0	0	0	0	0	0	0	0	0	0	0	0	0	0	0	0	0	0	0	0	0	0	0	0	0	0	0.033255
g10419	198.007126	329.637329	308.212982	48.669846	250.607025	234.218369	55.046005	234.708481	184.388138	373.932739	274.759338	188.922913	312.931793	253.919998	170.840866	335.111206	212.335281	129.056747	148.288834	367.871735	118.014458	152.733505	256.276306	112.485336	150.349243	233.922882	124.558174	203.838638	247.970123	164.236786	219.053696	214.733765	164.532181	206.224564	208.277069	110.670807
g1042	0.182007	0.191096	0.267825	0.40372	0.175461	0.218422	0.244427	0.248243	0.074349	0.282384	0.168705	0.180978	0.107054	0.264648	0.077847	0.271305	0.162216	0.096725	0.361639	0.514871	0.212591	0.322324	0.365767	0.296461	0.440487	0.396686	0.212036	0.317257	0.451174	0.410215	0.21253	0.296534	0.202443	0.263441	0.311855	0.191799
g10420	12.012712	9.341257	17.524	15.4553	7.622122	15.358941	17.967047	9.773637	16.487738	15.662249	13.906022	12.193538	15.263656	10.866443	10.53128	15.113783	13.833271	13.920925	11.648514	12.093472	8.979163	11.864425	12.545502	9.517528	13.449778	10.36916	10.709093	7.100929	11.005177	13.351932	5.37095	10.109126	18.049675	7.292503	10.524042	15.220471
g10421	0.252708	0.22768	0	0.104304	0.113745	0.320987	0.122443	0.048703	0.182221	0	0.341682	0.521186	0.199966	0.328381	0.045021	0.026377	0.364857	0.29284	0.059007	0.184323	0.148634	0.438342	0.097399	0.265096	0.480353	0	0.178958	0.443797	0.558917	0.424152	0.322421	0.734495	0.869099	0.661575	0.476643	0.675497
g10422	0.106477	0.024863	0.128805	0.177954	0.026709	0.148615	0.199106	0.055304	0.11015	0.416458	0.278403	0.126616	0.142352	0.256316	0.131946	0.721139	0.179389	0.136841	0.201131	0.056299	0.328559	0.24382	0.183837	0.30795	0.149304	0.123212	0.19726	0.175409	0.16504	0.167074	0.156138	0.248491	0.413292	0.227823	0.25425	0.196276
g10423	0.346927	0.154955	0.325922	0.546703	0	0.207494	0.160867	0.017316	0.406919	0.79407	0.891813	0.210192	0.978142	0.538118	0.043583	1.048254	0.037473	0.403904	0.569575	0.591574	0.025708	0.584345	0.710346	0.398912	0.748225	0.477741	0.487257	0.461177	0.331495	0.13903	0.365962	0.498512	0.723418	0.465732	0.586977	0.504971
g10424	1.572573	2.093415	2.11657	2.459733	2.371351	2.231575	2.589601	2.145622	2.976638	3.337253	1.730958	2.372572	2.316207	1.740017	2.101779	2.253433	2.17653	1.290449	3.174305	3.423802	3.446044	3.081145	3.624665	3.075027	2.234542	2.864677	3.996632	1.915838	2.167989	1.679781	1.935439	2.578008	2.127804	2.566514	2.315999	2.483285
g10425	0.378369	0.237258	0.294401	0.331705	0.160006	0.645206	0.807353	0.298273	0.386963	0.45348	0.65553	0.538948	0.854012	0.658142	0.214825	0.849721	0.575207	0.518884	0.343677	0.416069	0.734789	0.616782	0.667925	0.669746	0.559184	0.449895	0.726273	0.40802	0.815219	0.887345	0.283211	0.766946	0.714563	0.466732	0.524623	1.099095
g10426	0.268506	0.120412	0.265745	0.32916	0.145985	0.508151	0.2959	0	0.109945	0	0	0	0	0	0	0	0	0	4.824149	0.452665	11.1706	4.890332	0.138635	7.309596	0.753579	0	5.964046	0	0	0	0	0	0	0	0	0
g10427	10.252092	6.534089	7.903052	9.607508	3.496767	12.664649	12.031089	9.776384	11.526092	9.947783	17.082697	14.109819	15.870638	13.704248	4.843017	15.416738	17.654884	13.133266	5.994471	7.739175	7.286687	7.774458	9.166476	5.636021	9.142582	6.603336	6.497174	6.149178	10.792638	15.779422	4.496184	10.136003	15.309302	5.853533	9.90853	14.94772
g10428	59.464752	42.831383	49.483982	62.175858	33.461472	60.915382	80.237732	46.070183	54.657589	45.93576	79.629707	76.623611	58.520847	69.95504	49.143082	57.961697	85.844566	92.90229	53.974575	53.137749	53.124245	55.175453	53.543804	49.486717	58.101898	45.64082	48.181934	46.675877	63.652103	66.091408	45.279736	58.787823	72.853127	60.107342	63.986916	73.292137
g10429	6.810202	6.105815	11.88505	15.279323	7.913226	9.5283	14.296007	8.287122	11.027504	5.979174	6.036663	6.599699	6.51146	7.267762	12.210213	6.934458	8.459396	9.071653	8.650205	8.1155	6.685782	10.496197	8.62413	12.651856	10.212099	10.804893	11.075745	4.687276	4.362361	8.933867	14.165085	8.885279	11.569992	9.298773	7.967579	10.605022
g1043	0.719898	0.519114	0.751808	0.672338	0.541025	0.70874	0.544425	0.664367	0.812584	0.793656	0.756727	0.66547	0.517153	1.068681	0.218303	0.856749	0.883606	0.739264	0.915903	1.476845	0.83789	0.847537	1.100993	0.82372	1.016647	1.372739	1.042825	0.847052	0.928993	0.861076	0.777531	1.012018	0.832139	0.543521	0.909358	1.121159
g10430	9.290455	7.540766	9.847449	15.021274	5.14822	11.677212	17.885491	7.051259	11.165191	8.01497	10.732858	9.331026	9.593638	9.892427	5.827038	9.918988	13.323149	10.147502	8.871024	8.777704	5.960467	9.441041	8.571282	7.042735	11.852597	8.261752	8.819673	4.499773	6.399501	17.383063	4.540632	6.350085	14.579178	5.766781	6.286256	18.348908
g10431	13.284561	17.570393	18.77824	11.556326	11.964721	12.154143	11.1148	13.342116	12.300487	12.692991	18.690367	11.759824	10.216442	19.946163	18.079353	10.70962	23.764635	19.971029	10.373711	11.696515	8.559765	11.425213	10.217772	8.365381	11.313557	9.809188	8.282475	12.332078	15.311841	10.511235	18.335003	17.981907	9.919364	22.265413	20.086557	15.341769
g10432	10.607273	15.265187	14.801294	20.34639	27.020552	28.478045	15.265695	13.864876	16.656534	13.353411	14.257163	12.034994	17.364141	30.847883	46.91209	20.071049	19.124046	27.481089	12.324576	11.950903	12.994653	45.788498	26.28376	74.899681	16.086679	14.318563	24.06336	6.789662	7.934323	9.443705	39.268703	27.392204	16.349234	25.03721	17.914965	16.445633
g10433	1.268075	1.467649	1.088482	6.600625	2.670586	2.619843	11.717687	3.30283	2.792868	1.11078	0.973296	0.886519	5.311513	1.988416	1.862381	6.059219	4.405138	5.753452	1.695435	5.205832	7.619573	6.48184	15.12062	13.341783	15.090593	27.218906	25.072092	3.346614	1.998037	2.07972	7.66	8.722626	4.41503	26.349068	20.471476	7.277721
g10434	0.008184	0.041964	0.008247	0.009752	0	0.00802	0	0.194908	0.008036	0	0	0.031437	0	0	0	0	0	0.007441	0	0	0	0.013361	0	0	0	0	0	0.007797	0.009873	0.006597	0	0.020263	0.04266	0	0	0.032146
g10435	0	0	0	0	0	0	0	0.023309	0	0.050355	0	0	0	0	0	0	0	0	0	0	0	0	0	0	0	0	0	0	0	0	0	0	0	0	0	0.046829
g10436	0.54184	0.691154	0.860025	0.678059	1.150967	0.967615	0.894784	1.101995	0.923279	1.823892	2.176148	0.75755	1.332015	1.967181	0.690296	2.475272	1.824584	0.950562	0.584417	1.181145	0.412105	0.401381	0.733392	0.853266	0.831997	0.628262	1.169604	0.40165	0.796189	1.246027	1.015267	1.026233	1.369799	0.634106	1.123142	1.489954
g10437	54.591755	53.365059	63.006912	41.139816	27.803793	72.52887	49.596058	51.550613	58.635166	138.262741	101.073532	71.011726	163.899063	88.074516	37.316078	133.665833	102.050224	61.284348	40.415138	88.422638	32.481709	36.867813	59.034252	28.172123	48.933136	47.646805	30.881025	46.064148	68.436348	79.817924	38.306194	60.549267	80.074249	45.868538	60.343163	65.770721
g10438	0	0.179771	0	0.010424	0	0	0	0	0	0	0	0	0	0	0	0	0	0	0	0	0	0	0	0	0	0	0	0	0	0	0.03045	0	0	0	0.042395	0.085282
g10439	1.863041	2.212693	2.452623	2.506222	2.26758	2.09916	2.485065	1.782856	1.750854	1.751794	1.685192	1.152584	1.379298	1.063185	1.191328	1.408245	1.661711	1.093181	2.847224	2.499701	2.416673	2.373664	2.090397	2.039291	1.894375	1.522381	2.397061	1.259992	1.120044	1.474355	1.27739	1.096123	1.730717	1.189906	0.917364	1.378905
g1044	2.407539	1.74606	1.752522	2.474218	1.085825	3.256884	4.360261	2.098884	2.92959	2.251377	2.585045	3.17974	2.443558	3.115397	1.563011	2.37453	3.335266	2.800579	2.742754	2.087115	1.655752	2.510751	2.374305	2.126837	2.672925	1.876473	2.053764	1.304595	2.193057	3.56075	1.213547	2.26734	4.637968	1.71729	1.934577	4.174538
g10440	0.432879	0.315918	0.262678	0.465385	0.12611	0.53086	0.780793	0.356176	0.339279	0.343811	0.689087	0.602994	0.668526	0.581092	0.214793	0.509585	0.597843	0.439802	0.445527	0.423338	0.342755	0.618178	0.397041	0.366532	0.508501	0.470892	0.441203	0.217087	0.580535	0.802765	0.225546	0.427852	0.921994	0.261942	0.267295	0.881065
g10441	81.134857	105.000481	95.290649	114.550346	129.017105	112.795914	141.259552	85.644798	125.610619	51.659397	62.61694	112.204727	58.338871	85.396233	167.398758	73.006821	42.834415	114.213387	87.452545	75.793419	88.970444	109.708092	108.308937	87.075638	76.273949	97.470268	86.289963	74.540405	66.572235	52.337475	105.396606	79.734253	94.603645	67.773865	69.99218	72.897301
g10442	0.079244	0.068409	0.062535	0.015983	0.016672	0.075487	0.080561	0.228013	0.073276	0.045899	0.133161	0.136925	0.09642	0.042747	0.040188	0.177987	0.157843	0.023206	0	0.197341	0	0.06507	0.020566	0	0	0.425617	0.012347	0.114841	0.083624	0.279598	0.077885	0.124939	0.131225	0.030919	0.098357	0.469471
g10443	2.921069	3.458017	3.721204	3.720014	2.921375	3.854855	4.443176	3.051819	3.80584	3.180341	3.407052	3.399185	2.49445	3.036927	3.50161	3.002281	3.239074	3.10477	3.765768	3.129115	2.333606	3.247977	3.417914	2.534976	3.010384	2.417643	2.492943	2.28405	2.440783	2.446028	1.970784	2.669157	4.010581	2.022019	2.344875	3.792844
g10444	61.788948	57.459152	104.274612	81.540359	57.573414	89.042297	80.795982	62.597496	89.249542	64.98082	65.623604	70.622444	53.152622	70.448975	101.293106	68.59185	58.041756	88.253441	69.634949	68.246902	53.536694	70.635193	62.829903	49.446358	69.21698	60.193035	56.32336	66.46534	58.187012	63.605404	86.354027	61.283894	80.627037	64.803398	71.444054	73.503281
g10445	0.446581	0.341899	0.328675	0.48957	0.240919	0.617711	1.738703	0.688418	0.803882	0.888922	0.609168	0.596167	0.660121	0.443949	0.517839	1.091798	0.949978	0.290405	0	0.504104	0.205098	0.976498	0.350728	0.239015	0.260295	0.162292	0.427357	0.24989	0.763747	1.39282	0.099853	0.294214	0.844283	0.277973	0.378269	1.766679
g10446	0	0	0	0	0	0	0	0.014983	0	0	0.025499	0	0	0	0	0	0	0	0	0	0.014117	0.057716	0	0.210077	0	0	0.063287	0.027472	0	0.094079	0	0	0	0	0	0.081427
g10447	0	0	0	0	0	0	0	0	0	0	0	0	0	0	0	0	0	0	0	0	0	0	0	0	0	0	0	0	0	0	0	0	0	0	0	0
g10448	0	0	0	0	0	0	0	0	0	0	0	0	0	0	0	0	0	0	0	0	0	0	0	0	0	0	0	0	0	0	0	0	0	0	0	0
g10449	0	0	0	0	0	0	0	0	0	0	0	0	0	0	0	0	0	0	0	0	0	0	0	0	0	0	0	0	0	0	0	0	0	0	0	0
g1045	3.938215	3.293418	4.618067	4.896573	3.444158	3.326291	4.806517	1.901582	3.3363	2.847788	4.18515	2.772643	3.743912	2.699163	3.821359	3.050385	3.058017	2.539397	4.728619	4.463875	2.728502	3.625952	3.625395	2.697424	3.614816	3.354905	2.281741	2.371519	1.973721	3.071143	2.35733	1.987254	4.360111	2.643087	1.889631	3.753792
g10450	0	0	0	0	0	0	0	0	0	0	0	0	0	0	0	0	0	0	0	0	0	0	0	0	0	0	0	0	0	0	0	0	0	0	0	0
g10451	0	0	0	0	0	0	0	0	0	0	0	0	0	0	0	0	0	0	0	0	0	0	0	0	0	0	0	0	0	0	0	0	0	0	0	0
g10452	0	0	0	0	0	0	0	0	0	0	0	0	0	0	0	0	0	0	0	0	0	0	0	0	0	0	0	0	0	0	0	0	0	0	0	0
g10453	0	0	0	0	0	0	0	0	0	0	0	0	0	0	0	0	0	0	0	0	0	0	0	0	0	0	0	0	0	0	0	0	0	0	0	0
g10454	0	0	0	0	0	0	0	0	0	0	0	0	0	0	0	0	0	0	0	0	0	0	0	0	0	0	0	0	0	0	0	0	0	0	0	0
g10455	0.049391	0.016937	0	0.027942	0.058442	0.030424	0	0	0	0	0	0.028998	0	0	0	0	0.016038	0.029297	0	0	0	0.011851	0	0	0	0	0	0	0	0.012568	0	0	0	0	0	0
g10456	0	0.023815	0	0	0	0	0	0.011728	0	0	0	0	0	0	0	0	0	0	0	0	0	0	0	0	0	0	0	0	0.010465	0.044517	0.038705	0	0.011839	0	0	0.011317
g10457	0	0	0	0	0	0	0	0	0	0	0	0	0	0	0	0	0	0	0	0	0	0	0	0	0	0	0	0	0	0	0	0	0	0	0	0
g10458	0.043271	0	0	0	0	0	0	0.031422	0	0	0	0	0	0	0	0	0.022228	0	0	0	0	0	0	0	0	0	0	0	0	0.06371	0	0	0	0	0	0.05446
g10459	0	0	0	0	0	0	0	0	0	0	0	0	0	0	0	0	0	0	0	0	0	0	0	0	0	0	0	0	0	0	0	0	0	0	0	0.011598
g1046	2.853192	2.074925	2.0519	2.186421	1.554273	2.311832	2.781932	2.057906	2.282814	3.467124	4.343065	3.158897	3.94113	2.885984	1.945403	3.243682	3.532417	2.17501	1.254982	1.718068	1.183292	1.015644	1.373897	0.791245	1.089453	1.34958	0.842396	1.17188	1.604327	2.106278	0.754192	1.127753	2.098251	0.880689	0.94702	1.737515
g10460	0	0	0	0	0	0	0	0	0	0	0	0	0	0	0	0	0	0	0	0	0	0	0	0	0	0	0	0	0	0	0	0	0	0	0	0
g10461	0	0	0	0	0	0	0	0	0	0	0	0	0	0	0	0	0	0	0	0	0	0	0	0	0	0	0	0	0	0	0	0	0	0	0	0
g10462	0	0	0	0	0	0	0	0	0	0	0	0	0	0	0	0	0	0	0	0	0.071573	0.042674	0	0	0.027489	0	0.016123	0.065974	0	0.219842	0	0.010958	0.064321	0.024568	0.023702	0.036023
g10463	0	0	0	0	0	0	0	0	0	0	0	0	0	0	0	0	0	0	0	0	0	0	0	0	0	0	0	0	0	0	0	0	0	0	0	0
g10464	0	0	0	0	0	0.193645	0	0	0	0	0	0.07433	0	0.11629	0	0	0.116433	0	0	0.057677	0.103677	0.136891	0	0	0	0	0	0.122024	0	0	0.037423	0	0	0	0	0.18746
g10465	0	0	0.026901	0.048573	0.019407	0.125826	0	0.078641	0.047227	0.171253	0	0	0.023309	0.016517	0	0	0.044617	0	0.576033	0.027167	2.298726	0.484041	0.012693	1.185234	0.236476	0	1.16154	0	0	0.035427	0.041878	0.023434	0	0	0.02328	0.024186
g10466	0.151048	0.317677	0.112227	0.263132	0.321064	0.86446	0.605074	0.370366	0.330752	0.818735	0.072041	0.287553	0.642096	0.25972	0.038346	0.109796	0.488387	0.108178	0.390201	0.254359	0.468745	0.479649	0.539432	0.25665	0.480437	0.490508	0.508028	0.435076	0.365973	1.017818	0.291444	0.650912	0.342761	0.264504	0.617559	0.632791
g10467	0.22904	0.314306	0.29449	0.41102	0.417926	0.356135	0.4952	0.476599	0.350971	0.294273	0.197441	0.222761	0.201822	0.266915	0.204731	0.189019	0.268776	0.177931	0.767581	0.345045	0.531696	0.468948	0.495597	0.660995	0.611256	0.528755	0.483809	0.286091	0.30265	0.636417	0.521756	0.320194	0.273347	0.29447	0.368397	0.398783
g10468	0.034215	0.065206	0.053484	0.088191	0.028468	0.127713	0.166714	0.156379	0.170967	0.075978	0.013523	0.067651	0.149822	0.142757	0.059054	0.115358	0.195321	0.050291	0.038611	0.088753	0.158353	0.200018	0.127392	0.069425	0.143839	0.03691	0.209432	0.134394	0.063731	0.187247	0.310127	0.083003	0.034528	0.069877	0.117506	0.252562
g10469	0.090376	0.031679	0	0.041256	0.063499	0.059045	0	0	0.029581	0	0	0.084547	0	0.015401	0	0	0	0	0	0.03382	0.031232	0.06406	0	0.064658	0.032408	0	0.047561	0.057784	0	0.08424	0.031648	0	0	0	0	0
g1047	0.073634	0	0	0	0	0	0	0	0	0	0	0	0	0	0	0	0	0	0.037178	0.126632	0.204458	0	0	0.104126	0.023196	0	0.020512	0	0	0	0	0.008641	0	0	0	0.040602
g10470	1.882275	1.757811	3.530557	3.024982	3.20637	5.31569	4.903896	4.65308	6.034511	4.033574	2.034755	2.328969	3.455302	2.967735	3.61218	5.511055	4.028394	2.333276	3.443184	3.638933	4.282321	4.858638	4.635927	5.761245	4.025595	5.830972	7.268771	3.972297	3.753739	3.627105	7.727687	3.466599	5.209843	5.681429	4.374207	2.944864
g10471	0.057478	0.022998	0	0.179794	0.084174	0.115255	0.101061	0.095438	0.217439	0.057819	0.063192	0.094211	0.160412	0.027725	0.093613	0.14977	0.089336	0.048098	0.052492	0.038055	0.06186	0.0376	0.170741	0.081499	0.059591	0.076021	0.179924	0.023171	0.061379	0.111026	0.063242	0.050541	0.056534	0.083013	0.063447	0.138682
g10472	0.175635	0.43513	0.225571	0.334237	0.214523	0.243679	0.363341	0.403724	0.195105	0.322787	0.016062	0.165625	0.364012	0.220466	0.132822	0.177199	0.267093	0.090972	0.717713	0.147414	0.310651	0.409709	0.484474	0.337781	0.376923	0.495748	0.427995	0.085305	0.335447	0.458185	0.345605	0.263374	0.019395	0.211386	0.229595	0.300374
g10473	0.148122	0.147028	0.222158	0.179913	0.323254	0.148447	0.292221	0.275525	0.259472	0.190042	0.019864	0.028525	0.113742	0.154613	0.074558	0.092072	0.127997	0.069278	0.262591	0.1942	0.194974	0.304684	0.287066	0.20785	0.304124	0.063823	0.328007	0.131851	0.081356	0.179501	0.157638	0.172503	0	0.157207	0.152953	0.228995
g10474	0.297746	0.463093	0.382734	0.528112	1.068686	0.329594	0.288676	0.581468	0.376825	0.419672	0.167243	0.137498	0.108202	0.261853	0.627407	0.087735	0.211563	0.09437	1.616737	1.061769	0.693363	0.516236	1.024208	0.990595	0.526969	0.572373	0.59754	0.184311	0.184897	0.205532	0.176423	0.376459	0.430969	0.179967	0.351709	0.117037
g10475	1.98416	1.25064	2.765247	3.536292	2.307045	5.687699	4.531445	3.172636	7.705423	5.486612	4.611317	2.834663	7.357571	4.85919	3.228243	8.11577	7.109802	3.486103	1.230007	4.365795	3.293943	2.626962	5.42675	4.714331	5.927129	5.439181	7.516661	4.188644	3.492078	5.428141	5.033736	4.146887	4.863903	7.197809	6.260022	4.169152
g10476	1.297287	0.295406	1.938322	1.793024	0.49177	5.145873	2.778395	1.369567	5.975413	7.102824	3.766809	1.66076	11.612185	3.728841	1.513829	10.929183	6.641622	2.808423	0.538456	3.348277	2.09543	1.394677	4.763392	2.325135	2.482099	3.391913	3.267282	2.623222	3.339484	4.295236	2.457357	2.983346	4.144061	3.482779	4.080767	2.872701
g10477	0.85084	0.420464	0.198334	0.289645	0	0.72442	0.618799	0.616433	0.216884	0.266837	0.253268	0.342573	0.555064	0.795459	0	1.154443	0.53406	0.67685	0.484989	0.466585	0.459042	0.440096	0.460271	0.675236	0.915093	0.594211	0.422379	0.323402	0.789693	1.052961	0.140914	0.292749	1.342214	0.414533	0.261965	1.169638
g10478	2.431831	2.950811	4.298339	4.328459	2.678213	3.606767	4.548308	2.108832	3.799544	2.932731	2.013473	3.101363	3.637266	2.159881	3.163454	3.131016	2.901241	2.594948	4.231531	3.875939	2.20812	3.480689	3.637876	2.879251	3.539663	3.760584	2.528925	1.546681	2.495386	2.575539	1.45953	1.907044	3.419869	1.858967	2.368304	3.452184
g10479	10.589907	11.537458	9.220694	12.383389	12.870743	12.494349	14.432968	11.135472	12.1792	7.291688	9.566319	12.686209	7.560666	11.893717	12.569219	9.218849	9.032823	12.979108	10.590511	10.478762	10.143876	12.195499	11.162453	9.071033	11.330116	10.130828	8.764359	8.912855	9.249585	9.291996	10.707309	11.907896	14.648973	10.879825	10.951253	11.169276
g1048	22.90794	12.472578	30.880795	35.352901	22.369999	34.321915	36.30167	25.977287	29.415443	29.452311	20.923405	22.856712	23.032248	24.655037	14.183519	20.948004	20.050915	17.970554	10.087619	13.564519	10.876549	13.890058	20.453638	10.380195	12.423308	9.585051	11.207891	22.648222	21.942652	39.006088	18.156403	17.008614	41.162777	15.122412	14.318891	36.971588
g10480	10.372889	12.69301	10.300005	11.391338	14.677288	10.912745	12.099671	13.790766	14.234473	8.589689	10.794743	12.973686	9.160394	13.188339	15.155451	10.885695	8.913011	11.611204	11.989842	16.07226	16.253462	12.649546	13.031134	13.603602	10.351578	15.82229	12.05532	10.790048	11.929173	6.966879	13.011348	12.064515	14.048942	12.741242	11.077703	9.748951
g10481	0.216606	0.163575	0.138597	0.147822	0.146986	0.133754	0.415058	0.137344	0.401344	0.594428	0	0.288814	0.098748	0.038647	0	0	0.053694	0.156345	0.233167	0.334992	0.094729	0.077668	0.218628	0.444413	0.200627	0.067442	0.229395	0.390398	0.3607	0.325993	0.097422	0.22227	0.340452	0.169333	0.075171	0.124979
g10482	0.543572	0.508009	0.418864	0.370487	0.258197	0.466513	0.457199	0.320097	0.320624	0.318085	0.203841	0.315652	0.406034	0.426064	0.458171	0.18489	0.339069	0.324835	0.409323	0.391249	0.640706	0.561305	0.316004	0.258969	0.542645	0.132951	0.344826	0.133743	0.592983	0.523401	0.268759	0.317089	0.513457	0.202226	0.300412	0.586895
g10483	0	0	0	0	0	0	0	0.024304	0	0	0	0	0	0	0	0	0	0	0	0	0	0	0	0	0	0	0	0	0	0.041065	0.022974	0.062544	0	0	0.004208	0.036865
g10484	0	0.170919	0	0.03369	0	0	0	0	0.101156	0	0	0.04785	0	0	0	0.398724	0	0.025466	0.044186	0	0	0	0	0	0.01727	0	0	0	0	0	0	0	0.069791	0	0	0.095243
g10485	0.784333	0.132519	0.533868	0.67673	0.219671	0.558513	0.520319	0.392834	0.34601	0.137158	0.310525	0.284007	0.259447	0.264279	0.468208	0	0.025599	0.239924	0.655659	0.556007	0.232195	0.363381	0.194739	0.516267	0.597686	0.550327	0.154848	0.20158	0.338928	0.745778	0.259441	0.236695	0.896158	0.134617	0.149671	0.41993
[truncated: 25,588 more rows]

## Sheet: Blast_table
	Tags	SeqName	Description	Length	#Hits	e-Value	sim mean	#GO	GO IDs	GO Names	Enzyme Codes	Enzyme Names	InterPro IDs	InterPro GO IDs	InterPro GO Names
[truncated: 27,552 more rows]

[truncated: 3 more sheets: DE_genes_MvsF_first legs, DE_genes_MvsF_second legs, DE_genes_MvsF_third legs]
