# Supplementary material for: Impact of male trait exaggeration on sex-biased gene expression and genome architecture in a water strider
Source: BMC Biol. 2021 Apr 30;19:89. doi: 10.1186/s12915-021-01021-4 (PMC8088084; doi:10.1186/s12915-021-01021-4)
Supplement: Supplementary file 18 — Additional file 18: Table S8. Summary table of the average gene number and density per scaffold. [file 12915_2021_1021_MOESM18_ESM.csv]

scaffold	scaffold_length	gene number	gene density
chr1863_pp	65320744	2365	27620
chr8_pp	92932883	4158	22350
chr1870_pp	54210254	2043	26535
chr1908_pp	64166213	2579	24880
chr1859_pp	21720206	1035	20986
chr1913_pp	42858894	1666	25726
chr1914_pp	52350239	1944	26929
chr1911_pp	67310210	2809	23962
chr2_pp	50305444	1907	26379
chr22_pp	52946816	1978	26768
chr1893_pp	35373809	1140	31030
chr19_pp	5395109	236	22861
chr32_pp	7944149	314	25300
